# Supplementary material for: Transcriptome Analysis of a New Peanut Seed Coat Mutant for the Physiological Regulatory Mechanism Involved in Seed Coat Cracking and Pigmentation
Source: Front Plant Sci. 2016 Oct 14;7:1491. doi: 10.3389/fpls.2016.01491 (PMC5063860; doi:10.3389/fpls.2016.01491)
Supplement: Table S1 — DEGs between pscb and WT at DAF20, DAF40, and DAF60. [file Table1.XLS]

## Sheet: pscb DAF20vsWT DAF20.DEG
gene_id	pscb DAF20_readcount	WT DAF20_readcount	log2FoldChange	pval	padj
c37300_g1	1.54484	417.718	-8.0789	3.7333e-30	2.7875e-25
c37822_g5	0	129.269	#NAME?	1.8808e-22	7.0216e-18
c45396_g5	146.129	1.74446	6.3883	2.9865e-20	7.433e-16
c45377_g4	0	101.195	#NAME?	4.2411e-20	7.9168e-16
c33560_g1	1.81135	99.1405	-5.7743	2.1248e-15	3.173e-11
c26745_g2	0	58.9924	#NAME?	4.0891e-15	5.0887e-11
c36941_g3	0	59.7938	#NAME?	6.9487e-15	7.4119e-11
c11151_g1	85.0779	1.89149	5.4912	1.233e-14	1.1508e-10
c44953_g1	91.69	1281.67	-3.8051	1.6976e-14	a
c43885_g1	27.1014	731.404	-4.7542	9.6492e-14	7.2048e-10
c39624_g7	0	89.867	#NAME?	4.4311e-13	3.0078e-09
c39578_g6	201.411	12.8037	3.9755	4.8518e-13	3.0189e-09
c41793_g7	78.4965	882.223	-3.4904	1.0723e-12	6.1589e-09
c22397_g1	8.82996	277.649	-4.9747	1.2205e-12	6.5091e-09
c41707_g1	23.5777	287.183	-3.6065	4.0254e-12	2.0038e-08
c1920_g1	3.89552	85.3208	-4.453	8.0811e-12	3.7712e-08
c42079_g1	0.410848	43.7277	-6.7338	1.5166e-11	6.6613e-08
c67043_g1	0	36.613	#NAME?	2.587e-11	1.0731e-07
c17183_g1	0	36.1491	#NAME?	3.053e-11	1.1998e-07
c42279_g3	0	35.8321	#NAME?	3.2672e-11	1.2198e-07
c36046_g1	911.183	101.435	3.1672	3.4505e-11	1.2269e-07
c33519_g1	523.118	53.2998	3.2949	4.0913e-11	1.3886e-07
c40902_g2	17.0681	179.957	-3.3983	1.0526e-10	3.4171e-07
c33817_g1	1.09878	62.9085	-5.8393	2.0933e-10	6.5126e-07
c41793_g13	10.1942	178.474	-4.1299	3.4202e-10	1.0215e-06
c23598_g1	0	30.242	#NAME?	4.7262e-10	1.3573e-06
c36319_g1	4898.42	681.511	2.8455	6.6022e-10	1.7611e-06
c8120_g1	1086.81	142.118	2.9349	6.6041e-10	1.7611e-06
c45786_g1	42.7625	1.64618	4.6992	7.7549e-10	1.9967e-06
c29011_g1	28.5541	332.996	-3.5437	8.2751e-10	2.0596e-06
c36472_g4	44.5829	0.236436	7.5589	1.0435e-09	2.5133e-06
c36498_g1	13.0508	222.338	-4.0905	1.1477e-09	2.6779e-06
c39070_g3	31.2009	0	Inf	1.2131e-09	2.7448e-06
c33502_g1	83.0254	846.192	-3.3494	2.2126e-09	4.8591e-06
c17802_g1	14.3862	135.117	-3.2315	4.1706e-09	8.8973e-06
c38060_g8	0	24.7583	#NAME?	8.1335e-09	1.687e-05
c24383_g1	6.55218	77.5334	-3.5648	8.5754e-09	1.7305e-05
c41545_g1	1283.05	203.054	2.6596	9.1458e-09	1.7971e-05
c41279_g1	0	152.883	#NAME?	1.1685e-08	2.2372e-05
c30630_g2	1870.16	302.056	2.6303	1.3622e-08	2.5428e-05
c39214_g9	23.2208	0.236436	6.6178	1.5425e-08	2.8091e-05
c32211_g3	3.09846	50.4278	-4.0246	1.6469e-08	2.8881e-05
c36326_g4	60.1141	2.19147	4.7777	1.6632e-08	2.8881e-05
c38423_g1	67.8279	0.888115	6.255	1.8011e-08	3.0563e-05
c23937_g1	107.071	12.152	3.1393	2.0426e-08	3.3891e-05
c34125_g1	44.2689	410.251	-3.2121	2.8468e-08	4.621e-05
c45979_g5	65.6222	446.928	-2.7678	3.2519e-08	5.1661e-05
c31400_g1	85.7361	10.0307	3.0955	3.3615e-08	5.2291e-05
c31121_g2	13.3867	113.401	-3.0826	3.683e-08	5.6122e-05
c30694_g1	68.5649	610.33	-3.154	4.1618e-08	6.0931e-05
c44732_g1	12.8678	177.245	-3.7839	4.1502e-08	6.0931e-05
c44548_g1	2955.11	516.255	2.5171	4.7526e-08	6.8242e-05
c27178_g1	1185.7	199.654	2.5702	6.7824e-08	9.5551e-05
c15787_g1	0	20.594	#NAME?	9.1565e-08	0.00012661
c44007_g3	1224.02	217.996	2.4893	9.5673e-08	0.00012988
c39856_g1	10.6104	429.25	-5.3383	1.0313e-07	0.00013751
c34156_g3	17.1963	0	Inf	1.1008e-07	0.0001442
c32762_g2	8072.23	1532.51	2.3971	1.3602e-07	0.00017511
c28212_g1	266.012	33.3563	2.9955	1.481e-07	0.00018498
c42071_g7	0	29.2248	#NAME?	1.4865e-07	0.00018498
c34225_g1	890.107	79.4629	3.4856	2.0751e-07	0.000254
c34026_g1	21.6206	0.562275	5.265	2.5048e-07	0.00030165
c40211_g2	281.77	21.251	3.7289	2.819e-07	0.00033166
c57154_g1	0.38621	22.4841	-5.8634	2.8428e-07	0.00033166
c44479_g2	2618.68	482.231	2.441	3.0007e-07	0.0003447
c30857_g1	97.1716	14.1963	2.775	3.7167e-07	0.0004137
c31121_g1	9.01625	133.905	-3.8925	3.7676e-07	0.0004137
c34916_g1	9.0761	167.721	-4.2078	3.7561e-07	0.0004137
c31977_g1	10.496	251.961	-4.5853	3.9937e-07	0.00043217
c28646_g1	1318.5	145.346	3.1813	4.1706e-07	0.00044486
c36988_g2	3133.19	501.718	2.6427	4.5473e-07	0.00047821
c36759_g1	11520.2	2415.57	2.2537	5.8231e-07	0.00060388
c29191_g1	2735.16	560.169	2.2877	6.6159e-07	0.0006767
c45877_g1	3340.06	690.779	2.2736	6.8041e-07	0.00068654
c43454_g4	1286.27	253.573	2.3427	7.3593e-07	0.00073267
c12765_g1	8.3857	65.5024	-2.9655	8.2037e-07	0.00079552
c28561_g1	247.391	47.1205	2.3924	8.1243e-07	0.00079552
c44095_g3	5449.52	1135.31	2.263	8.5679e-07	0.00082018
c45979_g3	64.2737	363.342	-2.499	8.7386e-07	0.00082593
c40964_g3	606.483	112.6	2.4293	1.107e-06	0.0010332
c30630_g1	596.217	103.364	2.5281	1.5604e-06	0.0014384
c41967_g1	4055.69	381.635	3.4097	1.7282e-06	0.0015737
c32277_g1	94.1809	14.7446	2.6752	1.8682e-06	0.0016806
c33198_g1	299.446	59.4144	2.3334	1.9446e-06	0.0017082
c41093_g1	20.0272	117.601	-2.5539	1.9227e-06	0.0017082
c39454_g3	291.589	60.474	2.2696	2.1461e-06	0.0018633
c31348_g1	25.0965	1.56488	4.0034	2.509e-06	0.0021533
c33009_g1	57.6434	282.177	-2.2914	2.5531e-06	0.0021663
c30626_g1	356.393	40.6856	3.1309	2.6843e-06	0.002237
c40211_g4	1906.86	143.229	3.7348	2.6964e-06	0.002237
c17464_g1	12.9181	0	Inf	3.0422e-06	0.0024165
c35424_g2	117.494	11.9946	3.2921	3.0344e-06	0.0024165
c43721_g3	509.16	113.543	2.1649	3.0418e-06	0.0024165
c7935_g1	164.978	34.0509	2.2765	3.0333e-06	0.0024165
c33531_g1	547.933	120.721	2.1823	3.1019e-06	0.002438
c45875_g3	0	15.4908	#NAME?	3.1452e-06	0.0024463
c43627_g1	2122.95	331.718	2.678	3.4362e-06	0.002645
c35168_g1	30.4347	0	Inf	3.5052e-06	0.0026706
c27946_g1	81.2794	13.8291	2.5552	3.5815e-06	0.0026783
c30646_g1	109.225	13.2668	3.0414	3.6229e-06	0.0026783
c42126_g2	0	15.0763	#NAME?	3.6038e-06	0.0026783
c35920_g1	818.199	75.5886	3.4362	4.4761e-06	0.0032767
c39948_g1	42.5689	5.46016	2.9628	4.6108e-06	0.0033425
c32055_g2	86.0626	15.7595	2.4492	5.1781e-06	0.0037176
c17644_g1	0.38621	17.4147	-5.4948	5.9517e-06	0.0041924
c43779_g1	85.5119	15.9547	2.4221	5.8975e-06	0.0041924
c32211_g4	0	14.5127	#NAME?	6.5207e-06	0.0045464
c42964_g1	106.604	21.2429	2.3272	6.5759e-06	0.0045464
c33374_g1	0	65.2823	#NAME?	6.9931e-06	0.0047705
c41625_g7	16.0246	0	Inf	7.028e-06	0.0047705
c35168_g2	26.7863	0	Inf	7.215e-06	0.0048533
c28935_g1	819.377	152.642	2.4244	7.5527e-06	0.0049381
c30331_g2	8497.86	2122.87	2.0011	7.7154e-06	0.0049381
c34058_g2	21.4974	140.796	-2.7114	7.6726e-06	0.0049381
c36213_g6	1267.45	326.746	1.9557	7.7636e-06	0.0049381
c38180_g1	11914.3	3050.14	1.9657	7.8039e-06	0.0049381
c39821_g1	6165.9	1545.13	1.9966	7.7203e-06	0.0049381
c59208_g1	48.531	7.47205	2.6993	7.5777e-06	0.0049381
c37478_g1	2060.08	402.335	2.3562	8.5258e-06	0.005305
c7351_g2	102.345	20.6725	2.3077	8.4698e-06	0.005305
c38274_g1	367.283	39.3508	3.2224	8.7234e-06	0.0053659
c46863_g1	704.368	0	Inf	8.7675e-06	0.0053659
c40494_g2	1824	427.793	2.0921	9.9755e-06	0.0060556
c44057_g1	8405.25	1390.57	2.5956	1.035e-05	0.006232
c26740_g1	143.649	31.2577	2.2003	1.0595e-05	0.0063286
c36506_g3	1845.84	469.688	1.9745	1.1324e-05	0.0066382
c3863_g1	0	20.6303	#NAME?	1.138e-05	0.0066382
c39794_g1	70.5375	13.4288	2.3931	1.1217e-05	0.0066382
c24819_g1	100.496	21.7875	2.2056	1.1814e-05	0.0068383
c34345_g1	4160.2	691.306	2.5893	1.2181e-05	0.0069962
c35275_g1	431.778	107.455	2.0066	1.2299e-05	0.0070102
c46545_g2	17.3142	0.888115	4.2851	1.2486e-05	0.0070629
c37196_g2	24.9532	2.0865	3.5801	1.304e-05	0.0073207
c29256_g2	1.50963	22.1272	-3.8736	1.4146e-05	0.0078822
c23882_g1	2127	520.503	2.0308	1.4378e-05	0.0078997
c35671_g2	3769.72	984.219	1.9374	1.4389e-05	0.0078997
c31881_g1	1094.41	263.161	2.0561	1.4631e-05	0.0079336
c39351_g1	64.6587	264.352	-2.0315	1.4663e-05	0.0079336
c37776_g1	1615.93	187.191	3.1098	1.4941e-05	0.008026
c27024_g1	205.302	35.431	2.5347	1.5507e-05	0.008229
c35333_g1	501.557	96.5694	2.3768	1.5539e-05	0.008229
c24305_g2	24.8526	138.146	-2.4747	1.5695e-05	0.0082528
c29383_g2	413.185	37.8088	3.45	1.6437e-05	0.0085827
c25274_g1	210.315	22.0265	3.2552	1.7098e-05	0.0088659
c37884_g1	999.156	227.377	2.1356	1.7263e-05	0.0088895
c40676_g1	2067.61	543.177	1.9285	1.7525e-05	0.0089626
c41967_g2	5814.67	412.075	3.8187	1.786e-05	0.0090718
c45899_g1	2674.55	701.884	1.93	1.8097e-05	0.00913
c34932_g1	461.227	100.682	2.1957	1.9439e-05	0.0097414
c38103_g2	175.532	42.8847	2.0332	2.0881e-05	0.010394
c28773_g1	120.269	26.9402	2.1584	2.1389e-05	0.010438
c38103_g5	55.5187	10.5597	2.3944	2.1362e-05	0.010438
c6105_g1	87.5128	17.318	2.3372	2.115e-05	0.010438
c72975_g1	102.67	22.9539	2.1612	2.2484e-05	0.010901
c28021_g1	61.624	11.7751	2.3878	2.2998e-05	0.011079
c21713_g1	49.5563	0.709308	6.1265	2.3545e-05	0.011269
c46403_g5	23.6939	176.22	-2.8948	2.4039e-05	0.011433
c25985_g1	14.7463	0.61103	4.593	2.4246e-05	0.011458
c33793_g1	5338.14	1150	2.2147	2.443e-05	0.011473
c36417_g2	235.406	60.281	1.9654	2.6165e-05	0.01221
c39921_g2	4.72148	110.267	-4.5456	2.6487e-05	0.012284
c40211_g3	4942.5	334.335	3.8859	2.724e-05	0.012511
c44499_g2	47.238	5.23183	3.1746	2.7312e-05	0.012511
c41198_g1	796.272	217.001	1.8756	2.7949e-05	0.012696
c52326_g1	14.2957	0	Inf	2.8056e-05	0.012696
c70628_g1	0	20.2453	#NAME?	2.9571e-05	0.013301
c34115_g3	15.2248	74.7475	-2.2956	3.1e-05	0.013861
c43313_g3	7966.18	2228.12	1.8381	3.156e-05	0.014027
c17230_g1	48.6685	5.52743	3.1383	3.1761e-05	0.014033
c46793_g7	159.56	597.389	-1.9046	3.2139e-05	0.014116
c31943_g1	2.57848	26.078	-3.3382	3.3155e-05	0.014477
c37043_g1	33.2857	138.79	-2.0599	3.6589e-05	0.015884
c39446_g4	33.9325	5.31236	2.6752	3.7605e-05	0.01623
c40020_g4	32.7087	4.63701	2.8184	3.804e-05	0.016324
c35998_g1	8741.55	1456.44	2.5854	4.0348e-05	0.017215
c46291_g3	41.959	195.009	-2.2165	4.0753e-05	0.017289
c22931_g1	151.299	39.9871	1.9198	4.1094e-05	0.017335
c41246_g2	121.359	29.5873	2.0362	4.1655e-05	0.017473
c36137_g3	2.13771	30.3952	-3.8297	4.2694e-05	0.017628
c36153_g1	1572.34	341.655	2.2023	4.2733e-05	0.017628
c46863_g2	367.359	0	Inf	4.2683e-05	0.017628
c20639_g1	0	11.4508	#NAME?	4.4092e-05	0.017962
c32861_g1	1460.14	395.899	1.8829	4.4263e-05	0.017962
c39112_g3	1.15863	32.4866	-4.8093	4.3876e-05	0.017962
c36996_g1	27.5856	124.536	-2.1746	4.5312e-05	0.018288
c36571_g1	4119.15	1156.08	1.8331	4.6207e-05	0.018549
c30932_g1	84.5736	19.4022	2.124	4.9463e-05	0.019625
c39287_g1	148.79	36.9463	2.0098	4.9429e-05	0.019625
c40419_g1	1029.85	282.563	1.8658	4.9674e-05	0.019625
c33443_g1	312.854	84.2853	1.8921	5.1509e-05	0.019969
c34594_g1	1017.65	206.798	2.2989	5.1533e-05	0.019969
c34886_g2	78.1001	289.575	-1.8905	5.1194e-05	0.019969
c42773_g1	9257.23	2048.25	2.1762	5.1616e-05	0.019969
c27451_g1	109.794	27.1418	2.0162	5.2219e-05	0.020098
c33376_g1	4.9151	34.4869	-2.8108	5.3011e-05	0.020299
c36425_g1	17185.2	4900.31	1.8102	5.3604e-05	0.02038
c44352_g2	21.169	126.421	-2.5782	5.377e-05	0.02038
c42422_g1	42.7213	169.071	-1.9846	5.7514e-05	0.021689
c21376_g2	9.59361	0	Inf	5.9381e-05	0.022059
c38677_g1	29581.9	7824.07	1.9187	5.9141e-05	0.022059
c6105_g2	91.615	21.2353	2.1091	5.899e-05	0.022059
c37590_g1	11298.9	3232.02	1.8057	5.9962e-05	0.022164
c32038_g1	422.159	117.493	1.8452	6.189e-05	0.022433
c32918_g1	322.912	87.617	1.8819	6.1841e-05	0.022433
c37987_g1	1677.37	479.394	1.8069	6.1445e-05	0.022433
c46942_g1	94.0226	22.0997	2.089	6.1347e-05	0.022433
c39446_g13	24.6107	3.14532	2.968	6.2658e-05	0.022602
c32696_g1	11.1603	57.3804	-2.3622	6.3314e-05	0.02262
c35333_g2	249.859	48.9639	2.3513	6.3037e-05	0.02262
c20372_g1	0	11.0747	#NAME?	7.0005e-05	0.024891
c21662_g1	97.7628	24.9652	1.9694	7.2191e-05	0.025426
c39907_g5	27.0434	3.57754	2.9182	7.1896e-05	0.025426
c32038_g2	560.592	160.249	1.8066	7.3128e-05	0.025635
c32073_g1	6.30075	36.9589	-2.5523	7.4428e-05	0.025969
c28983_g1	15.7321	93.2022	-2.5667	7.615e-05	0.026446
c30282_g1	329.011	34.5268	3.2524	8.2842e-05	0.028637
c41463_g1	826.746	145.777	2.5037	8.3845e-05	0.02885
c44989_g1	2573.32	755.43	1.7683	8.5072e-05	0.029138
c38172_g1	263.917	74.8007	1.819	8.904e-05	0.03022
c38262_g1	4047.86	1180.09	1.7783	8.8881e-05	0.03022
c27419_g1	36.558	2.24023	4.0285	9.1621e-05	0.030759
c34554_g2	516.502	147.225	1.8108	9.1388e-05	0.030759
c40584_g1	218.846	61.2542	1.837	9.1865e-05	0.030759
c41893_g1	171.166	735.363	-2.1031	9.3264e-05	0.031088
c35353_g1	8.33889	87.9489	-3.3987	9.7029e-05	0.032161
c38005_g1	1139.95	326.963	1.8018	9.8206e-05	0.032161
c41389_g1	18.594	80.8116	-2.1197	9.8089e-05	0.032161
c43801_g1	53.3555	11.2454	2.2463	9.7768e-05	0.032161
c17139_g1	831.435	149.498	2.4755	9.884e-05	0.032228
c40978_g3	22.9454	94.8463	-2.0474	0.00010078	0.032716
c24970_g1	155.335	34.2755	2.1801	0.00010239	0.033095
c34285_g1	4884.02	1462.97	1.7392	0.00010591	0.033933
c35459_g7	26.5497	205.181	-2.9501	0.0001068	0.033933
c46942_g2	888.743	195.53	2.1844	0.00010572	0.033933
c6097_g1	20.3634	2.29786	3.1476	0.00010652	0.033933
c32719_g1	34.6964	6.14361	2.4976	0.00011031	0.034754
c33710_g1	4.71721	30.1541	-2.6763	0.00010988	0.034754
c44077_g1	3.31569	25.9729	-2.9696	0.00011382	0.035709
c41481_g1	12.1703	56.079	-2.2041	0.00012081	0.037744
c39004_g3	194.814	21.1718	3.2019	0.00013458	0.041859
c42803_g1	296.803	0	Inf	0.00013511	0.041859
c35129_g1	832.386	262.747	1.6636	0.00013828	0.042665
c44361_g1	248.734	906.865	-1.8663	0.0001429	0.043909
c1633_g1	0.38621	12.2576	-4.9881	0.00014599	0.044492
c47213_g1	5962.25	1869.69	1.6731	0.00014579	0.044492
c29555_g1	32.3693	5.4114	2.5806	0.00014897	0.045065
c45414_g1	297.842	986.475	-1.7277	0.00014907	0.045065
c29224_g1	62.6664	220.077	-1.8122	0.00015312	0.0461
c41065_g1	35.2226	142.466	-2.016	0.00015495	0.046465
c32905_g1	1294.18	398.644	1.6989	0.00015722	0.046955
c40610_g1	9.0895	45.0671	-2.3098	0.00015937	0.047409
c46795_g3	1036.76	319.907	1.6964	0.0001606	0.047586
c33187_g2	2651	656.012	2.0147	0.00016266	0.048005
c39180_g1	5801.01	680.797	3.091	0.00016552	0.048658
c30395_g1	5.32594	31.5484	-2.5665	0.00016783	0.049142

## Sheet: 20 down.DEG
gene_id	pscb DAF20_readcount	WT DAF20_readcount	log2FoldChange	pval	padj
c37300_g1	1.54484	417.718	-8.0789	3.7333e-30	2.7875e-25
c37822_g5	0	129.269	#NAME?	1.8808e-22	7.0216e-18
c45377_g4	0	101.195	#NAME?	4.2411e-20	7.9168e-16
c33560_g1	1.81135	99.1405	-5.7743	2.1248e-15	3.173e-11
c26745_g2	0	58.9924	#NAME?	4.0891e-15	5.0887e-11
c36941_g3	0	59.7938	#NAME?	6.9487e-15	7.4119e-11
c44953_g1	91.69	1281.67	-3.8051	1.6976e-14	1.4084e-10
c43885_g1	27.1014	731.404	-4.7542	9.6492e-14	7.2048e-10
c39624_g7	0	89.867	#NAME?	4.4311e-13	3.0078e-09
c41793_g7	78.4965	882.223	-3.4904	1.0723e-12	6.1589e-09
c22397_g1	8.82996	277.649	-4.9747	1.2205e-12	6.5091e-09
c41707_g1	23.5777	287.183	-3.6065	4.0254e-12	2.0038e-08
c1920_g1	3.89552	85.3208	-4.453	8.0811e-12	3.7712e-08
c42079_g1	0.410848	43.7277	-6.7338	1.5166e-11	6.6613e-08
c67043_g1	0	36.613	#NAME?	2.587e-11	1.0731e-07
c17183_g1	0	36.1491	#NAME?	3.053e-11	1.1998e-07
c42279_g3	0	35.8321	#NAME?	3.2672e-11	1.2198e-07
c40902_g2	17.0681	179.957	-3.3983	1.0526e-10	3.4171e-07
c33817_g1	1.09878	62.9085	-5.8393	2.0933e-10	6.5126e-07
c41793_g13	10.1942	178.474	-4.1299	3.4202e-10	1.0215e-06
c23598_g1	0	30.242	#NAME?	4.7262e-10	1.3573e-06
c29011_g1	28.5541	332.996	-3.5437	8.2751e-10	2.0596e-06
c36498_g1	13.0508	222.338	-4.0905	1.1477e-09	2.6779e-06
c33502_g1	83.0254	846.192	-3.3494	2.2126e-09	4.8591e-06
c17802_g1	14.3862	135.117	-3.2315	4.1706e-09	8.8973e-06
c38060_g8	0	24.7583	#NAME?	8.1335e-09	1.687e-05
c24383_g1	6.55218	77.5334	-3.5648	8.5754e-09	1.7305e-05
c41279_g1	0	152.883	#NAME?	1.1685e-08	2.2372e-05
c32211_g3	3.09846	50.4278	-4.0246	1.6469e-08	2.8881e-05
c34125_g1	44.2689	410.251	-3.2121	2.8468e-08	4.621e-05
c45979_g5	65.6222	446.928	-2.7678	3.2519e-08	5.1661e-05
c31121_g2	13.3867	113.401	-3.0826	3.683e-08	5.6122e-05
c30694_g1	68.5649	610.33	-3.154	4.1618e-08	6.0931e-05
c44732_g1	12.8678	177.245	-3.7839	4.1502e-08	6.0931e-05
c15787_g1	0	20.594	#NAME?	9.1565e-08	0.00012661
c39856_g1	10.6104	429.25	-5.3383	1.0313e-07	0.00013751
c42071_g7	0	29.2248	#NAME?	1.4865e-07	0.00018498
c57154_g1	0.38621	22.4841	-5.8634	2.8428e-07	0.00033166
c31121_g1	9.01625	133.905	-3.8925	3.7676e-07	0.0004137
c34916_g1	9.0761	167.721	-4.2078	3.7561e-07	0.0004137
c31977_g1	10.496	251.961	-4.5853	3.9937e-07	0.00043217
c12765_g1	8.3857	65.5024	-2.9655	8.2037e-07	0.00079552
c45979_g3	64.2737	363.342	-2.499	8.7386e-07	0.00082593
c41093_g1	20.0272	117.601	-2.5539	1.9227e-06	0.0017082
c33009_g1	57.6434	282.177	-2.2914	2.5531e-06	0.0021663
c45875_g3	0	15.4908	#NAME?	3.1452e-06	0.0024463
c42126_g2	0	15.0763	#NAME?	3.6038e-06	0.0026783
c17644_g1	0.38621	17.4147	-5.4948	5.9517e-06	0.0041924
c32211_g4	0	14.5127	#NAME?	6.5207e-06	0.0045464
c33374_g1	0	65.2823	#NAME?	6.9931e-06	0.0047705
c34058_g2	21.4974	140.796	-2.7114	7.6726e-06	0.0049381
c3863_g1	0	20.6303	#NAME?	1.138e-05	0.0066382
c29256_g2	1.50963	22.1272	-3.8736	1.4146e-05	0.0078822
c39351_g1	64.6587	264.352	-2.0315	1.4663e-05	0.0079336
c24305_g2	24.8526	138.146	-2.4747	1.5695e-05	0.0082528
c46403_g5	23.6939	176.22	-2.8948	2.4039e-05	0.011433
c39921_g2	4.72148	110.267	-4.5456	2.6487e-05	0.012284
c70628_g1	0	20.2453	#NAME?	2.9571e-05	0.013301
c34115_g3	15.2248	74.7475	-2.2956	3.1e-05	0.013861
c46793_g7	159.56	597.389	-1.9046	3.2139e-05	0.014116
c31943_g1	2.57848	26.078	-3.3382	3.3155e-05	0.014477
c37043_g1	33.2857	138.79	-2.0599	3.6589e-05	0.015884
c46291_g3	41.959	195.009	-2.2165	4.0753e-05	0.017289
c36137_g3	2.13771	30.3952	-3.8297	4.2694e-05	0.017628
c20639_g1	0	11.4508	#NAME?	4.4092e-05	0.017962
c39112_g3	1.15863	32.4866	-4.8093	4.3876e-05	0.017962
c36996_g1	27.5856	124.536	-2.1746	4.5312e-05	0.018288
c34886_g2	78.1001	289.575	-1.8905	5.1194e-05	0.019969
c33376_g1	4.9151	34.4869	-2.8108	5.3011e-05	0.020299
c44352_g2	21.169	126.421	-2.5782	5.377e-05	0.02038
c42422_g1	42.7213	169.071	-1.9846	5.7514e-05	0.021689
c32696_g1	11.1603	57.3804	-2.3622	6.3314e-05	0.02262
c20372_g1	0	11.0747	#NAME?	7.0005e-05	0.024891
c32073_g1	6.30075	36.9589	-2.5523	7.4428e-05	0.025969
c28983_g1	15.7321	93.2022	-2.5667	7.615e-05	0.026446
c41893_g1	171.166	735.363	-2.1031	9.3264e-05	0.031088
c35353_g1	8.33889	87.9489	-3.3987	9.7029e-05	0.032161
c41389_g1	18.594	80.8116	-2.1197	9.8089e-05	0.032161
c40978_g3	22.9454	94.8463	-2.0474	0.00010078	0.032716
c35459_g7	26.5497	205.181	-2.9501	0.0001068	0.033933
c33710_g1	4.71721	30.1541	-2.6763	0.00010988	0.034754
c44077_g1	3.31569	25.9729	-2.9696	0.00011382	0.035709
c41481_g1	12.1703	56.079	-2.2041	0.00012081	0.037744
c44361_g1	248.734	906.865	-1.8663	0.0001429	0.043909
c1633_g1	0.38621	12.2576	-4.9881	0.00014599	0.044492
c45414_g1	297.842	986.475	-1.7277	0.00014907	0.045065
c29224_g1	62.6664	220.077	-1.8122	0.00015312	0.0461
c41065_g1	35.2226	142.466	-2.016	0.00015495	0.046465
c40610_g1	9.0895	45.0671	-2.3098	0.00015937	0.047409
c30395_g1	5.32594	31.5484	-2.5665	0.00016783	0.049142

## Sheet: 20 up.DEG
gene_id	pscb DAF20_readcount	WT DAF20_readcount	log2FoldChange	pval	padj
c45396_g5	146.129	1.74446	6.3883	2.9865e-20	7.433e-16
c11151_g1	85.0779	1.89149	5.4912	1.233e-14	1.1508e-10
c39578_g6	201.411	12.8037	3.9755	4.8518e-13	3.0189e-09
c36046_g1	911.183	101.435	3.1672	3.4505e-11	1.2269e-07
c33519_g1	523.118	53.2998	3.2949	4.0913e-11	1.3886e-07
c36319_g1	4898.42	681.511	2.8455	6.6022e-10	1.7611e-06
c8120_g1	1086.81	142.118	2.9349	6.6041e-10	1.7611e-06
c45786_g1	42.7625	1.64618	4.6992	7.7549e-10	1.9967e-06
c36472_g4	44.5829	0.236436	7.5589	1.0435e-09	2.5133e-06
c39070_g3	31.2009	0	Inf	1.2131e-09	2.7448e-06
c41545_g1	1283.05	203.054	2.6596	9.1458e-09	1.7971e-05
c30630_g2	1870.16	302.056	2.6303	1.3622e-08	2.5428e-05
c39214_g9	23.2208	0.236436	6.6178	1.5425e-08	2.8091e-05
c36326_g4	60.1141	2.19147	4.7777	1.6632e-08	2.8881e-05
c38423_g1	67.8279	0.888115	6.255	1.8011e-08	3.0563e-05
c23937_g1	107.071	12.152	3.1393	2.0426e-08	3.3891e-05
c31400_g1	85.7361	10.0307	3.0955	3.3615e-08	5.2291e-05
c44548_g1	2955.11	516.255	2.5171	4.7526e-08	6.8242e-05
c27178_g1	1185.7	199.654	2.5702	6.7824e-08	9.5551e-05
c44007_g3	1224.02	217.996	2.4893	9.5673e-08	0.00012988
c34156_g3	17.1963	0	Inf	1.1008e-07	0.0001442
c32762_g2	8072.23	1532.51	2.3971	1.3602e-07	0.00017511
c28212_g1	266.012	33.3563	2.9955	1.481e-07	0.00018498
c34225_g1	890.107	79.4629	3.4856	2.0751e-07	0.000254
c34026_g1	21.6206	0.562275	5.265	2.5048e-07	0.00030165
c40211_g2	281.77	21.251	3.7289	2.819e-07	0.00033166
c44479_g2	2618.68	482.231	2.441	3.0007e-07	0.0003447
c30857_g1	97.1716	14.1963	2.775	3.7167e-07	0.0004137
c28646_g1	1318.5	145.346	3.1813	4.1706e-07	0.00044486
c36988_g2	3133.19	501.718	2.6427	4.5473e-07	0.00047821
c36759_g1	11520.2	2415.57	2.2537	5.8231e-07	0.00060388
c29191_g1	2735.16	560.169	2.2877	6.6159e-07	0.0006767
c45877_g1	3340.06	690.779	2.2736	6.8041e-07	0.00068654
c43454_g4	1286.27	253.573	2.3427	7.3593e-07	0.00073267
c28561_g1	247.391	47.1205	2.3924	8.1243e-07	0.00079552
c44095_g3	5449.52	1135.31	2.263	8.5679e-07	0.00082018
c40964_g3	606.483	112.6	2.4293	1.107e-06	0.0010332
c30630_g1	596.217	103.364	2.5281	1.5604e-06	0.0014384
c41967_g1	4055.69	381.635	3.4097	1.7282e-06	0.0015737
c32277_g1	94.1809	14.7446	2.6752	1.8682e-06	0.0016806
c33198_g1	299.446	59.4144	2.3334	1.9446e-06	0.0017082
c39454_g3	291.589	60.474	2.2696	2.1461e-06	0.0018633
c31348_g1	25.0965	1.56488	4.0034	2.509e-06	0.0021533
c30626_g1	356.393	40.6856	3.1309	2.6843e-06	0.002237
c40211_g4	1906.86	143.229	3.7348	2.6964e-06	0.002237
c17464_g1	12.9181	0	Inf	3.0422e-06	0.0024165
c35424_g2	117.494	11.9946	3.2921	3.0344e-06	0.0024165
c43721_g3	509.16	113.543	2.1649	3.0418e-06	0.0024165
c7935_g1	164.978	34.0509	2.2765	3.0333e-06	0.0024165
c33531_g1	547.933	120.721	2.1823	3.1019e-06	0.002438
c43627_g1	2122.95	331.718	2.678	3.4362e-06	0.002645
c35168_g1	30.4347	0	Inf	3.5052e-06	0.0026706
c27946_g1	81.2794	13.8291	2.5552	3.5815e-06	0.0026783
c30646_g1	109.225	13.2668	3.0414	3.6229e-06	0.0026783
c35920_g1	818.199	75.5886	3.4362	4.4761e-06	0.0032767
c39948_g1	42.5689	5.46016	2.9628	4.6108e-06	0.0033425
c32055_g2	86.0626	15.7595	2.4492	5.1781e-06	0.0037176
c43779_g1	85.5119	15.9547	2.4221	5.8975e-06	0.0041924
c42964_g1	106.604	21.2429	2.3272	6.5759e-06	0.0045464
c41625_g7	16.0246	0	Inf	7.028e-06	0.0047705
c35168_g2	26.7863	0	Inf	7.215e-06	0.0048533
c28935_g1	819.377	152.642	2.4244	7.5527e-06	0.0049381
c30331_g2	8497.86	2122.87	2.0011	7.7154e-06	0.0049381
c36213_g6	1267.45	326.746	1.9557	7.7636e-06	0.0049381
c38180_g1	11914.3	3050.14	1.9657	7.8039e-06	0.0049381
c39821_g1	6165.9	1545.13	1.9966	7.7203e-06	0.0049381
c59208_g1	48.531	7.47205	2.6993	7.5777e-06	0.0049381
c37478_g1	2060.08	402.335	2.3562	8.5258e-06	0.005305
c7351_g2	102.345	20.6725	2.3077	8.4698e-06	0.005305
c38274_g1	367.283	39.3508	3.2224	8.7234e-06	0.0053659
c46863_g1	704.368	0	Inf	8.7675e-06	0.0053659
c40494_g2	1824	427.793	2.0921	9.9755e-06	0.0060556
c44057_g1	8405.25	1390.57	2.5956	1.035e-05	0.006232
c26740_g1	143.649	31.2577	2.2003	1.0595e-05	0.0063286
c36506_g3	1845.84	469.688	1.9745	1.1324e-05	0.0066382
c39794_g1	70.5375	13.4288	2.3931	1.1217e-05	0.0066382
c24819_g1	100.496	21.7875	2.2056	1.1814e-05	0.0068383
c34345_g1	4160.2	691.306	2.5893	1.2181e-05	0.0069962
c35275_g1	431.778	107.455	2.0066	1.2299e-05	0.0070102
c46545_g2	17.3142	0.888115	4.2851	1.2486e-05	0.0070629
c37196_g2	24.9532	2.0865	3.5801	1.304e-05	0.0073207
c23882_g1	2127	520.503	2.0308	1.4378e-05	0.0078997
c35671_g2	3769.72	984.219	1.9374	1.4389e-05	0.0078997
c31881_g1	1094.41	263.161	2.0561	1.4631e-05	0.0079336
c37776_g1	1615.93	187.191	3.1098	1.4941e-05	0.008026
c27024_g1	205.302	35.431	2.5347	1.5507e-05	0.008229
c35333_g1	501.557	96.5694	2.3768	1.5539e-05	0.008229
c29383_g2	413.185	37.8088	3.45	1.6437e-05	0.0085827
c25274_g1	210.315	22.0265	3.2552	1.7098e-05	0.0088659
c37884_g1	999.156	227.377	2.1356	1.7263e-05	0.0088895
c40676_g1	2067.61	543.177	1.9285	1.7525e-05	0.0089626
c41967_g2	5814.67	412.075	3.8187	1.786e-05	0.0090718
c45899_g1	2674.55	701.884	1.93	1.8097e-05	0.00913
c34932_g1	461.227	100.682	2.1957	1.9439e-05	0.0097414
c38103_g2	175.532	42.8847	2.0332	2.0881e-05	0.010394
c28773_g1	120.269	26.9402	2.1584	2.1389e-05	0.010438
c38103_g5	55.5187	10.5597	2.3944	2.1362e-05	0.010438
c6105_g1	87.5128	17.318	2.3372	2.115e-05	0.010438
c72975_g1	102.67	22.9539	2.1612	2.2484e-05	0.010901
c28021_g1	61.624	11.7751	2.3878	2.2998e-05	0.011079
c21713_g1	49.5563	0.709308	6.1265	2.3545e-05	0.011269
c25985_g1	14.7463	0.61103	4.593	2.4246e-05	0.011458
c33793_g1	5338.14	1150	2.2147	2.443e-05	0.011473
c36417_g2	235.406	60.281	1.9654	2.6165e-05	0.01221
c40211_g3	4942.5	334.335	3.8859	2.724e-05	0.012511
c44499_g2	47.238	5.23183	3.1746	2.7312e-05	0.012511
c41198_g1	796.272	217.001	1.8756	2.7949e-05	0.012696
c52326_g1	14.2957	0	Inf	2.8056e-05	0.012696
c43313_g3	7966.18	2228.12	1.8381	3.156e-05	0.014027
c17230_g1	48.6685	5.52743	3.1383	3.1761e-05	0.014033
c39446_g4	33.9325	5.31236	2.6752	3.7605e-05	0.01623
c40020_g4	32.7087	4.63701	2.8184	3.804e-05	0.016324
c35998_g1	8741.55	1456.44	2.5854	4.0348e-05	0.017215
c22931_g1	151.299	39.9871	1.9198	4.1094e-05	0.017335
c41246_g2	121.359	29.5873	2.0362	4.1655e-05	0.017473
c36153_g1	1572.34	341.655	2.2023	4.2733e-05	0.017628
c46863_g2	367.359	0	Inf	4.2683e-05	0.017628
c32861_g1	1460.14	395.899	1.8829	4.4263e-05	0.017962
c36571_g1	4119.15	1156.08	1.8331	4.6207e-05	0.018549
c30932_g1	84.5736	19.4022	2.124	4.9463e-05	0.019625
c39287_g1	148.79	36.9463	2.0098	4.9429e-05	0.019625
c40419_g1	1029.85	282.563	1.8658	4.9674e-05	0.019625
c33443_g1	312.854	84.2853	1.8921	5.1509e-05	0.019969
c34594_g1	1017.65	206.798	2.2989	5.1533e-05	0.019969
c42773_g1	9257.23	2048.25	2.1762	5.1616e-05	0.019969
c27451_g1	109.794	27.1418	2.0162	5.2219e-05	0.020098
c36425_g1	17185.2	4900.31	1.8102	5.3604e-05	0.02038
c21376_g2	9.59361	0	Inf	5.9381e-05	0.022059
c38677_g1	29581.9	7824.07	1.9187	5.9141e-05	0.022059
c6105_g2	91.615	21.2353	2.1091	5.899e-05	0.022059
c37590_g1	11298.9	3232.02	1.8057	5.9962e-05	0.022164
c32038_g1	422.159	117.493	1.8452	6.189e-05	0.022433
c32918_g1	322.912	87.617	1.8819	6.1841e-05	0.022433
c37987_g1	1677.37	479.394	1.8069	6.1445e-05	0.022433
c46942_g1	94.0226	22.0997	2.089	6.1347e-05	0.022433
c39446_g13	24.6107	3.14532	2.968	6.2658e-05	0.022602
c35333_g2	249.859	48.9639	2.3513	6.3037e-05	0.02262
c21662_g1	97.7628	24.9652	1.9694	7.2191e-05	0.025426
c39907_g5	27.0434	3.57754	2.9182	7.1896e-05	0.025426
c32038_g2	560.592	160.249	1.8066	7.3128e-05	0.025635
c30282_g1	329.011	34.5268	3.2524	8.2842e-05	0.028637
c41463_g1	826.746	145.777	2.5037	8.3845e-05	0.02885
c44989_g1	2573.32	755.43	1.7683	8.5072e-05	0.029138
c38172_g1	263.917	74.8007	1.819	8.904e-05	0.03022
c38262_g1	4047.86	1180.09	1.7783	8.8881e-05	0.03022
c27419_g1	36.558	2.24023	4.0285	9.1621e-05	0.030759
c34554_g2	516.502	147.225	1.8108	9.1388e-05	0.030759
c40584_g1	218.846	61.2542	1.837	9.1865e-05	0.030759
c38005_g1	1139.95	326.963	1.8018	9.8206e-05	0.032161
c43801_g1	53.3555	11.2454	2.2463	9.7768e-05	0.032161
c17139_g1	831.435	149.498	2.4755	9.884e-05	0.032228
c24970_g1	155.335	34.2755	2.1801	0.00010239	0.033095
c34285_g1	4884.02	1462.97	1.7392	0.00010591	0.033933
c46942_g2	888.743	195.53	2.1844	0.00010572	0.033933
c6097_g1	20.3634	2.29786	3.1476	0.00010652	0.033933
c32719_g1	34.6964	6.14361	2.4976	0.00011031	0.034754
c39004_g3	194.814	21.1718	3.2019	0.00013458	0.041859
c42803_g1	296.803	0	Inf	0.00013511	0.041859
c35129_g1	832.386	262.747	1.6636	0.00013828	0.042665
c47213_g1	5962.25	1869.69	1.6731	0.00014579	0.044492
c29555_g1	32.3693	5.4114	2.5806	0.00014897	0.045065
c32905_g1	1294.18	398.644	1.6989	0.00015722	0.046955
c46795_g3	1036.76	319.907	1.6964	0.0001606	0.047586
c33187_g2	2651	656.012	2.0147	0.00016266	0.048005
c39180_g1	5801.01	680.797	3.091	0.00016552	0.048658

## Sheet: pscb DAF40vsWT DAF40.DEG
gene_id	pscb DAF40_readcount	WT DAF40_readcount	log2FoldChange	pval	padj
c41279_g1	0	205.37	#NAME?	2.3598e-73	1.6975e-68
c38882_g3	21.8831	2692.27	-6.9429	3.3911e-71	1.2197e-66
c41793_g7	26.3144	513.293	-4.2859	1.7264e-68	4.1396e-64
c32175_g3	352.149	3551.62	-3.3342	7.6825e-66	1.3816e-61
c40902_g2	11.7967	281.882	-4.5786	2.3983e-58	3.4504e-54
c33673_g1	129.058	1203.44	-3.2211	1.4506e-56	1.7391e-52
c33249_g1	13.2036	273.488	-4.3725	5.7923e-55	5.9524e-51
c45377_g4	0.338845	126.917	-8.549	6.0305e-51	5.4225e-47
c33481_g1	10233.2	67470.8	-2.721	4.2395e-50	3.3376e-46
c46927_g3	93.3935	805.761	-3.109	4.6398e-50	3.3376e-46
c37822_g5	0	104.17	#NAME?	5.8675e-46	3.837e-42
c26148_g1	8888.03	50344.5	-2.5019	1.558e-43	9.3395e-40
c27552_g1	0.335498	97.0992	-8.177	5.3276e-42	2.948e-38
c37300_g1	0.338845	423.636	-10.288	8.4414e-42	4.3373e-38
c44953_g1	20.9798	703.384	-5.0672	7.8627e-41	3.7707e-37
c30869_g2	309.996	1810.97	-2.5464	1.4987e-40	6.7378e-37
c43657_g1	46.4176	2366.23	-5.6718	6.5277e-40	2.7621e-36
c45786_g1	111.226	2.39042	5.5401	5.7902e-39	2.314e-35
c45979_g3	6.90819	136.986	-4.3096	2.4297e-37	9.1988e-34
c21374_g1	54.0008	398.236	-2.8826	3.3305e-37	1.1979e-33
c33009_g1	8.07611	143.466	-4.1509	7.0948e-37	2.4303e-33
c43000_g1	10.5779	409.359	-5.2742	8.3812e-36	2.7404e-32
c43190_g1	31.8791	266.481	-3.0634	2.9778e-35	9.3132e-32
c23882_g1	186.329	980.662	-2.3959	1.9799e-34	5.9342e-31
c39624_g7	0	69.8368	#NAME?	8.2853e-34	2.384e-30
c33817_g1	0	67.8813	#NAME?	4.9845e-33	1.379e-29
c19544_g1	2417.02	10764.6	-2.155	6.4765e-33	1.7255e-29
c37864_g1	397.124	1867.62	-2.2335	7.4173e-33	1.9056e-29
c23819_g1	915.485	7502.15	-3.0347	8.2022e-33	2.0345e-29
c17464_g1	68.1044	0	Inf	1.6665e-32	3.959e-29
c30356_g1	7.39507	122.112	-4.0455	1.7061e-32	3.959e-29
c43214_g1	817.528	160.419	2.3494	3.9537e-32	8.8876e-29
c26745_g2	0	62.3368	#NAME?	7.0911e-31	1.5457e-27
c38749_g1	263.766	8905.43	-5.0774	9.6757e-31	2.0471e-27
c29011_g1	3.85859	164.812	-5.4166	3.7186e-30	7.6426e-27
c42816_g1	582.352	2432.94	-2.0627	2.6818e-29	5.3586e-26
c44250_g2	2038.97	8121.2	-1.9939	9.5249e-29	1.8518e-25
c21939_g1	1656.95	7476.92	-2.1739	1.7275e-28	3.2702e-25
c46927_g4	272.572	1169.32	-2.101	3.4754e-28	6.4103e-25
c35459_g7	25.5944	190.036	-2.8924	3.8856e-28	6.9877e-25
c47154_g1	564.86	118.784	2.2496	5.4227e-28	9.5141e-25
c41793_g13	3.90278	84.9867	-4.4447	6.1937e-28	1.0608e-24
c46888_g1	177.55	791.231	-2.1559	7.4638e-28	1.2486e-24
c31747_g1	19.0759	160.646	-3.0741	8.2105e-28	1.3423e-24
c38092_g3	2122.51	520.629	2.0274	8.6558e-28	1.3837e-24
c39122_g1	2523	9784.09	-1.9553	8.8744e-28	1.3878e-24
c41284_g1	109.62	524.591	-2.2587	1.565e-27	2.3952e-24
c44250_g1	426.609	1723.79	-2.0146	1.6952e-27	2.5405e-24
c37140_g1	499.985	2004.76	-2.0035	2.2639e-27	3.3235e-24
c28696_g1	126.61	615.557	-2.2815	4.5308e-27	6.3906e-24
c34058_g2	13.0878	128.807	-3.2989	4.4727e-27	6.3906e-24
c38953_g1	194.654	836.097	-2.1028	4.8263e-27	6.6765e-24
c33269_g1	105.542	495.467	-2.231	7.3491e-27	9.9745e-24
c26363_g1	2761.54	706.257	1.9672	7.8406e-27	1.0445e-23
c36230_g1	272.707	1112.84	-2.0288	1.2964e-26	1.6955e-23
c40020_g4	71.7066	2.33323	4.9417	2.3042e-26	2.9598e-23
c44726_g1	487.346	1900.52	-1.9634	2.6126e-26	3.2971e-23
c33854_g1	10447.9	38291	-1.8738	4.7321e-26	5.8689e-23
c31839_g1	1061.92	3935.63	-1.8899	7.0004e-26	8.5351e-23
c31977_g1	2.51995	70.6842	-4.8099	9.1707e-26	1.0864e-22
c44520_g1	460.021	5250.48	-3.5127	9.2124e-26	1.0864e-22
c28792_g1	6.04973	125.994	-4.3803	1.0918e-25	1.2668e-22
c45979_g5	8.47655	101.218	-3.5779	1.3992e-25	1.5977e-22
c34230_g1	10.6476	421.41	-5.3066	1.4801e-25	1.6636e-22
c46403_g5	5.6359	88.095	-3.9663	1.6794e-25	1.8585e-22
c33560_g1	1.27705	60.867	-5.5748	2.1708e-25	2.366e-22
c28633_g1	199.658	32.8512	2.6035	8.471e-25	9.0948e-22
c40917_g1	881.045	4137.48	-2.2315	9.3325e-25	9.8724e-22
c43619_g1	350.503	74.6753	2.2307	2.4526e-24	2.5569e-21
c28448_g2	28.4606	179.58	-2.6576	3.824e-24	3.9296e-21
c28627_g1	56.3278	278.934	-2.308	6.9691e-24	7.0608e-21
c37512_g1	372.44	1507.84	-2.0174	8.5092e-24	8.5014e-21
c22397_g1	15.5428	124.798	-3.0053	1.2785e-23	1.2598e-20
c33655_g1	9.78774	99.8954	-3.3514	1.4858e-23	1.4443e-20
c28448_g1	60.9164	339.868	-2.4801	1.7713e-23	1.6989e-20
c32728_g1	1395.95	11515.9	-3.0443	1.8576e-23	1.7583e-20
c35152_g1	2335.66	17812.8	-2.931	2.3131e-23	2.161e-20
c27336_g1	22.5601	149.844	-2.7316	2.6876e-23	2.4786e-20
c39234_g2	91.4252	1.70822	5.742	2.7544e-23	2.508e-20
c46615_g1	738.836	193.069	1.9361	4.1285e-23	3.7122e-20
c35377_g1	21.9541	154.235	-2.8126	5.2977e-23	4.6891e-20
c42212_g2	1739.26	5935.47	-1.7709	5.3453e-23	4.6891e-20
c39478_g1	0	225.864	#NAME?	7.2014e-23	6.2413e-20
c40286_g2	58.3702	300.373	-2.3634	8.1414e-23	6.9719e-20
c39602_g2	494.422	1724.24	-1.8021	8.2553e-23	6.9863e-20
c43125_g1	340.521	1223.75	-1.8455	1.1256e-22	9.4149e-20
c31597_g1	171.107	654.335	-1.9351	1.2844e-22	1.062e-19
c41941_g2	116.105	468.848	-2.0137	2.7292e-22	2.2309e-19
c47250_g3	40.7595	301.328	-2.8861	2.8703e-22	2.3199e-19
c46899_g9	1338.45	4839.74	-1.8544	2.9038e-22	2.3209e-19
c38423_g1	42.8871	0	Inf	3.053e-22	2.4133e-19
c36058_g1	56.5014	266.525	-2.2379	3.6064e-22	2.8198e-19
c41820_g4	430.269	71.3534	2.5922	3.8444e-22	2.9736e-19
c43321_g1	1441.86	4775.12	-1.7276	4.2138e-22	3.2246e-19
c44732_g1	6.75153	81.0116	-3.5848	5.5077e-22	4.1704e-19
c31696_g2	143.666	551.178	-1.9398	6.0627e-22	4.5429e-19
c39263_g1	558.476	3490.79	-2.644	2.1887e-21	1.6231e-18
c46829_g4	7.8397	83.3286	-3.4099	2.4279e-21	1.7822e-18
c36841_g4	56.7591	258.593	-2.1878	2.6668e-21	1.9377e-18
c41698_g2	20.0824	130.178	-2.6965	4.5317e-21	3.2599e-18
c43885_g1	22.4751	404.569	-4.17	5.495e-21	3.9136e-18
c41692_g2	715.845	4074.66	-2.509	6.0557e-21	4.2707e-18
c36080_g1	698.914	2290.05	-1.7122	6.8782e-21	4.8036e-18
c36638_g2	8.36407	84.2434	-3.3323	7.8379e-21	5.4213e-18
c43000_g3	430.019	5850.18	-3.766	8.7836e-21	6.0175e-18
c31706_g1	85.0287	427.383	-2.3295	8.8863e-21	6.0304e-18
c45056_g3	43.2465	911.92	-4.3983	9.4722e-21	6.368e-18
c7215_g1	311.049	1271.63	-2.0315	1.0509e-20	6.9996e-18
c39070_g3	39.5421	0	Inf	1.0893e-20	7.1886e-18
c41769_g2	650.829	182.448	1.8348	1.3731e-20	8.9794e-18
c35168_g2	39.3432	0	Inf	1.4639e-20	9.4868e-18
c29405_g2	28.1519	155.365	-2.4644	1.6342e-20	1.0496e-17
c28072_g1	0.602703	71.3749	-6.8878	1.9883e-20	1.2657e-17
c40286_g1	26.3029	243.683	-3.2117	2.3266e-20	1.4681e-17
c45448_g1	420.14	1386.62	-1.7226	2.4026e-20	1.5028e-17
c17183_g1	0	37.7342	#NAME?	2.8149e-20	1.7456e-17
c33502_g1	33.0485	592.403	-4.1639	4.2406e-20	2.6072e-17
c40380_g1	16.2721	294.004	-4.1754	5.1677e-20	3.1503e-17
c17721_g1	126.305	20.4582	2.6262	7.8572e-20	4.7496e-17
c32769_g2	39.0552	186.187	-2.2532	8.7456e-20	5.2425e-17
c36701_g1	340.724	1111.98	-1.7065	1.2168e-19	7.2336e-17
c46829_g1	65.1144	267.482	-2.0384	1.6569e-19	9.7697e-17
c39157_g1	453.803	1662.62	-1.8733	2.0588e-19	1.1951e-16
c40524_g1	606.172	1900.53	-1.6486	2.0602e-19	1.1951e-16
c39808_g2	2.24939	51.4183	-4.5147	2.1216e-19	1.2209e-16
c45762_g4	254.553	841.252	-1.7246	2.4231e-19	1.3833e-16
c41055_g1	380.822	3258.08	-3.0968	2.5362e-19	1.4365e-16
c44517_g1	1255.18	3811.41	-1.6024	3.2833e-19	1.8452e-16
c37490_g1	143.681	721.421	-2.328	4.2729e-19	2.3827e-16
c35920_g2	68.2516	269.756	-1.9827	5.8559e-19	3.2403e-16
c24383_g1	0.972348	42.5036	-5.45	6.3101e-19	3.465e-16
c33673_g2	12.3793	91.5757	-2.887	7.5918e-19	4.1372e-16
c32722_g1	27.6222	410.225	-3.8925	7.7038e-19	4.1667e-16
c32682_g1	71.3823	653.072	-3.1936	8.2836e-19	4.4468e-16
c44882_g1	152.166	523.974	-1.7839	9.6937e-19	5.1652e-16
c33157_g1	197.758	654.092	-1.7258	1.0344e-18	5.4713e-16
c46381_g1	764.723	235.088	1.7017	1.0813e-18	5.6776e-16
c37143_g3	38.5148	252.26	-2.7114	1.2534e-18	6.5308e-16
c46906_g1	2.91704	52.548	-4.1711	1.262e-18	6.5308e-16
c43726_g2	7789.38	22599.7	-1.5367	2.0718e-18	1.0645e-15
c44852_g7	10.8177	84.0227	-2.9574	2.5825e-18	1.3175e-15
c38242_g3	20.677	117.273	-2.5038	2.6668e-18	1.351e-15
c31070_g2	113.195	1.36439	6.3744	3.193e-18	1.6062e-15
c24203_g1	1943.98	5684.31	-1.548	3.3782e-18	1.6875e-15
c15675_g1	26.8975	136.382	-2.3421	3.8339e-18	1.902e-15
c30732_g1	182.248	1049.9	-2.5263	4.295e-18	2.1161e-15
c26172_g1	185.996	42.2462	2.1384	5.2318e-18	2.5602e-15
c38269_g1	251.93	2366.91	-3.2319	5.2886e-18	2.5705e-15
c44440_g4	376.368	107.117	1.813	6.1018e-18	2.9458e-15
c41103_g2	310.329	1373.53	-2.146	6.3222e-18	3.0319e-15
c36941_g3	0	60.4182	#NAME?	7.2749e-18	3.4656e-15
c43566_g2	26693.8	76049.7	-1.5104	7.6913e-18	3.6399e-15
c44231_g1	25.5743	159.475	-2.6406	8.6698e-18	4.0761e-15
c36798_g1	56.0003	222.158	-1.9881	1.1636e-17	5.4351e-15
c40204_g1	2233.14	6381.87	-1.5149	1.7044e-17	7.9098e-15
c34872_g1	469.104	1403.46	-1.581	1.7564e-17	8.0992e-15
c36538_g1	315.537	1550.72	-2.2971	1.7784e-17	8.1481e-15
c39583_g1	691.932	6167.35	-3.1559	2.2618e-17	1.0298e-14
c27629_g1	211.008	659.838	-1.6448	3.1154e-17	1.4094e-14
c38693_g2	1585.41	4564.74	-1.5257	3.3526e-17	1.5073e-14
c43364_g2	321.307	90.9621	1.8206	3.3985e-17	1.5184e-14
c39203_g2	42.2234	221.678	-2.3924	4.2875e-17	1.9038e-14
c42326_g2	445.236	4116.6	-3.2088	4.8202e-17	2.1272e-14
c44536_g1	10298	36988.6	-1.8447	5.7303e-17	2.5134e-14
c45794_g2	801.27	2814.84	-1.8127	5.925e-17	2.5831e-14
c45457_g2	156.136	35.1413	2.1516	6.0571e-17	2.6248e-14
c46217_g1	1175.62	3693.8	-1.6517	7.1449e-17	3.0776e-14
c39729_g1	121.093	1687.34	-3.8006	8.297e-17	3.5526e-14
c45916_g1	177.707	552.999	-1.6378	1.1918e-16	5.0727e-14
c45277_g1	1332.83	461.437	1.5303	1.2488e-16	5.284e-14
c37430_g3	698.746	1973.73	-1.4981	1.2568e-16	5.2871e-14
c43867_g3	1042.86	2924.21	-1.4875	1.308e-16	5.4705e-14
c37577_g1	0.975694	43.8475	-5.4899	1.3391e-16	5.568e-14
c33776_g3	6.46022	69.267	-3.4225	1.35e-16	5.581e-14
c36231_g3	427.962	1245.45	-1.5411	1.3798e-16	5.6395e-14
c44493_g3	321.459	941.588	-1.5505	1.377e-16	5.6395e-14
c43826_g2	368.742	110.982	1.7323	1.614e-16	6.5596e-14
c28805_g1	155.01	489.591	-1.6592	1.6323e-16	6.5965e-14
c47318_g2	21.1164	146.614	-2.7956	1.6939e-16	6.8071e-14
c32074_g1	169.592	40.8398	2.054	1.8619e-16	7.4407e-14
c36780_g4	3.56728	49.9004	-3.8062	1.9795e-16	7.867e-14
c41587_g1	4.44053	53.822	-3.5994	2.202e-16	8.7034e-14
c44013_g1	2412.38	8609.4	-1.8355	2.3162e-16	9.0549e-14
c46944_g2	790.591	267.542	1.5632	2.308e-16	9.0549e-14
c30642_g1	1569.03	4293.66	-1.4523	2.7018e-16	1.0505e-13
c39904_g3	31.9126	152.122	-2.253	2.8568e-16	1.1049e-13
c38670_g2	59.0137	219.004	-1.8918	2.8924e-16	1.1126e-13
c31867_g2	2938.43	1058.7	1.4728	3.0831e-16	1.1797e-13
c36472_g4	30.0269	0	Inf	3.138e-16	1.1943e-13
c35125_g1	239.771	66.341	1.8537	4.0779e-16	1.5439e-13
c41463_g1	555.047	98.5991	2.493	4.2303e-16	1.5932e-13
c41337_g6	1.98554	41.185	-4.3745	4.5176e-16	1.6926e-13
c37024_g2	114.91	368.617	-1.6816	5.3904e-16	2.0091e-13
c45642_g4	475.406	152.809	1.6374	6.3079e-16	2.3389e-13
c43697_g2	5365.26	1976.44	1.4407	6.5352e-16	2.4108e-13
c43218_g2	304.85	875.124	-1.5214	7.1716e-16	2.632e-13
c39064_g2	16.8158	93.7021	-2.4783	7.3424e-16	2.6811e-13
c33531_g1	70.3393	491.322	-2.8043	7.6523e-16	2.7801e-13
c28811_g2	0	28.4828	#NAME?	8.2028e-16	2.9651e-13
c28238_g1	46.0993	2.03422	4.5022	8.4252e-16	3.0303e-13
c39684_g1	78.5868	336.799	-2.0995	9.3535e-16	3.3474e-13
c32874_g1	227.182	62.9296	1.852	1.1889e-15	4.2339e-13
c28805_g2	74.8252	258.366	-1.7878	1.2137e-15	4.3009e-13
c40468_g2	421.856	135.667	1.6367	1.5861e-15	5.5929e-13
c45179_g2	6.82317	59.9938	-3.1363	1.6497e-15	5.7886e-13
c35424_g2	65.9656	8.44231	2.966	1.7151e-15	5.9891e-13
c30367_g1	5.27557	53.4896	-3.3419	2.1225e-15	7.3759e-13
c40917_g3	379.958	1405.92	-1.8876	2.3102e-15	7.9895e-13
c43582_g2	198.747	718.246	-1.8535	2.3254e-15	8.0037e-13
c28973_g2	198.28	54.1773	1.8718	2.5545e-15	8.7292e-13
c42071_g7	0.301352	30.0144	-6.6381	2.5605e-15	8.7292e-13
c35702_g3	37.6958	186.743	-2.3086	2.6573e-15	9.0165e-13
c45642_g1	335.641	105.816	1.6654	3.4886e-15	1.1782e-12
c36498_g1	4.80014	77.7949	-4.0185	3.6837e-15	1.2382e-12
c42654_g1	821.449	292.791	1.4883	4.8491e-15	1.6224e-12
c35312_g2	99.616	534.222	-2.423	5.6049e-15	1.8666e-12
c36024_g3	806.725	2143.63	-1.4099	5.6673e-15	1.8787e-12
c34269_g1	8.8462	64.8357	-2.8737	5.7502e-15	1.8974e-12
c35353_g1	1.87975	38.4622	-4.3548	5.8328e-15	1.9159e-12
c40652_g2	40.3516	156.32	-1.9538	6.4942e-15	2.1234e-12
c40171_g1	280.453	829.128	-1.5638	6.8655e-15	2.2347e-12
c40722_g1	414.302	138.245	1.5835	7.1013e-15	2.301e-12
c41707_g1	23.0926	199.535	-3.1111	7.9979e-15	2.5799e-12
c41049_g2	976.7	3440.65	-1.8167	8.0781e-15	2.5941e-12
c40412_g1	112.894	376.614	-1.7381	8.2987e-15	2.6531e-12
c30868_g1	485.247	164.232	1.563	8.5362e-15	2.717e-12
c24970_g1	5.52201	52.699	-3.2545	9.4576e-15	2.997e-12
c38957_g1	312.438	855.512	-1.4532	1.1533e-14	3.6387e-12
c5591_g1	320.197	2762.56	-3.109	1.1832e-14	3.7166e-12
c44852_g4	37.0255	146.708	-1.9864	1.2053e-14	3.7698e-12
c72036_g1	121.938	580.823	-2.252	1.2355e-14	3.8474e-12
c40648_g1	462.863	1238.74	-1.4202	1.2655e-14	3.9237e-12
c35538_g1	269.086	82.699	1.7021	1.3402e-14	4.1376e-12
c29232_g1	1584.45	4084.39	-1.3661	1.4523e-14	4.4644e-12
c44590_g1	279.991	88.0109	1.6696	1.7152e-14	5.2503e-12
c583_g1	2.81795	42.596	-3.918	1.81e-14	5.5171e-12
c29596_g1	1618.21	597.781	1.4367	2.1556e-14	6.5425e-12
c35702_g2	19.3873	95.6861	-2.3032	2.3321e-14	7.0487e-12
c42594_g2	22.4892	109.139	-2.2789	2.3546e-14	7.087e-12
c35168_g1	26.0491	0	Inf	2.4099e-14	7.223e-12
c38018_g3	109.546	1589.54	-3.859	2.7797e-14	8.297e-12
c73698_g1	60.0048	202.557	-1.7552	3.201e-14	9.515e-12
c33990_g1	224.166	619.482	-1.4665	3.3234e-14	9.8216e-12
c42973_g2	409.031	139.648	1.5504	3.3315e-14	9.8216e-12
c30703_g1	128.377	379.325	-1.5631	3.4176e-14	1.0034e-11
c27385_g1	333.512	1991.98	-2.5784	3.6691e-14	1.0686e-11
c27419_g1	25.5703	0	Inf	3.66e-14	1.0686e-11
c44143_g3	5814.14	14618.9	-1.3302	3.7265e-14	1.0809e-11
c40468_g3	830.802	306.922	1.4366	4.0414e-14	1.1675e-11
c45624_g3	185.888	52.642	1.8201	4.0805e-14	1.1741e-11
c40286_g3	22.53	102.613	-2.1873	4.2288e-14	1.2119e-11
c47299_g1	592.491	1879.54	-1.6655	4.4549e-14	1.2717e-11
c31597_g2	86.9982	271.495	-1.6419	4.9441e-14	1.4057e-11
c38067_g1	831.082	3442.13	-2.0502	5.3121e-14	1.5044e-11
c29985_g1	222.537	4003.12	-4.169	5.7079e-14	1.6102e-11
c28983_g2	184.352	1010.76	-2.4549	6.1688e-14	1.7334e-11
c11151_g1	51.7332	0.977991	5.7251	6.5276e-14	1.82e-11
c46526_g1	18835.2	6963.45	1.4356	6.5201e-14	1.82e-11
c46741_g1	87.1695	268.995	-1.6257	6.7256e-14	1.868e-11
c29161_g1	386.502	133.343	1.5353	7.4004e-14	2.0474e-11
c6341_g1	3571.29	11150.2	-1.6425	7.4447e-14	2.0518e-11
c29405_g1	30.6912	123.4	-2.0074	7.7534e-14	2.1287e-11
c33695_g1	763.698	283.62	1.429	7.8445e-14	2.1456e-11
c37430_g2	1378.1	3450.94	-1.3243	9.2607e-14	2.5233e-11
c36326_g4	34.6188	1.70822	4.341	1.044e-13	2.8339e-11
c37444_g1	924.359	351.826	1.3936	1.0754e-13	2.9081e-11
c45578_g3	331.048	111.974	1.5639	1.1636e-13	3.1349e-11
c46590_g1	1241.65	3085.64	-1.3133	1.2624e-13	3.3883e-11
c44479_g2	103.817	309.141	-1.5742	1.2678e-13	3.3903e-11
c42921_g1	41.3965	299.453	-2.8547	1.3087e-13	3.4867e-11
c31135_g1	48.1921	5.03454	3.2589	1.3835e-13	3.6723e-11
c39788_g1	374.544	998.936	-1.4153	1.4861e-13	3.9301e-11
c40204_g3	331.004	864.837	-1.3856	1.6245e-13	4.2805e-11
c41224_g2	733.186	1831.36	-1.3207	2.0426e-13	5.3625e-11
c42560_g2	271.332	913.017	-1.7506	2.0774e-13	5.434e-11
c39693_g2	442.088	1128.45	-1.3519	2.107e-13	5.4915e-11
c44411_g1	139.234	393.535	-1.499	2.2705e-13	5.8963e-11
c43492_g1	13592.4	32929.9	-1.2766	2.2943e-13	5.9367e-11
c43566_g3	88.5312	332.484	-1.909	2.3637e-13	6.0944e-11
c40066_g2	8.91924	2511.29	-8.1373	2.4634e-13	6.3286e-11
c44937_g2	326.174	112.436	1.5365	2.5727e-13	6.5859e-11
c3039_g1	4864.78	20225.9	-2.0558	2.6009e-13	6.6344e-11
c46461_g1	935.696	362.152	1.3694	2.627e-13	6.6775e-11
c45797_g2	298.692	1395.83	-2.2244	2.8061e-13	7.1075e-11
c46927_g5	169.266	469.722	-1.4725	2.8474e-13	7.1869e-11
c36521_g2	145.883	495.503	-1.7641	3.0959e-13	7.7866e-11
c26284_g1	77.4968	3579.6	-5.5295	3.1703e-13	7.946e-11
c46712_g4	302.965	102.717	1.5605	3.3676e-13	8.4113e-11
c35182_g1	1306.57	517.043	1.3374	3.4515e-13	8.5909e-11
c43157_g1	141.124	38.513	1.8735	3.5264e-13	8.7471e-11
c38708_g2	177.925	53.1572	1.7429	3.5743e-13	8.8354e-11
c33145_g1	27.5625	358.336	-3.7005	3.6205e-13	8.9191e-11
c44640_g3	2403.52	5829.94	-1.2783	3.769e-13	9.2216e-11
c46016_g5	11.7733	67.6427	-2.5224	3.7613e-13	9.2216e-11
c15324_g1	4.73185	600.383	-6.9873	4.356e-13	1.0622e-10
c12582_g1	1.65004	32.2721	-4.2897	4.5511e-13	1.106e-10
c43184_g1	122.158	3508.46	-4.844	5.053e-13	1.2238e-10
c36223_g1	95.2271	21.5058	2.1466	5.1637e-13	1.2465e-10
c20223_g1	50.6941	1842.04	-5.1833	5.6863e-13	1.368e-10
c44617_g3	367.089	131.215	1.4842	6.1515e-13	1.475e-10
c30709_g1	219.405	583.063	-1.4101	6.2233e-13	1.4873e-10
c45724_g1	168.491	50.3539	1.7425	6.9621e-13	1.6583e-10
c40307_g3	2328.77	5562.98	-1.2563	7.0103e-13	1.6643e-10
c32893_g1	734.118	1809.89	-1.3018	7.2351e-13	1.712e-10
c37184_g2	131.589	35.4804	1.8909	7.6553e-13	1.8055e-10
c26723_g1	6.00414	47.9241	-2.9967	8.217e-13	1.9316e-10
c34271_g2	92.9664	4214.02	-5.5023	8.8288e-13	2.0687e-10
c37320_g2	583.758	221.968	1.395	9.1003e-13	2.1254e-10
c28973_g1	123.637	32.9312	1.9086	9.2092e-13	2.1439e-10
c43133_g1	530.583	189.899	1.4823	9.624e-13	2.2332e-10
c27951_g1	299.531	77.4523	1.9513	1.0259e-12	2.373e-10
c46777_g1	370.061	133.945	1.4661	1.117e-12	2.5752e-10
c40987_g2	248.052	641.946	-1.3718	1.1838e-12	2.7207e-10
c43974_g1	122.81	32.6997	1.9091	1.1957e-12	2.7393e-10
c35456_g1	202.58	537.036	-1.4065	1.235e-12	2.8202e-10
c32760_g1	10713.8	25227.2	-1.2355	1.2677e-12	2.8857e-10
c43378_g2	442.238	164.794	1.4242	1.2815e-12	2.9079e-10
c36697_g2	83.1182	249.105	-1.5835	1.4401e-12	3.2575e-10
c42376_g2	134.734	37.8248	1.8327	1.4744e-12	3.3247e-10
c46438_g2	529.136	201.844	1.3904	1.4832e-12	3.3342e-10
c35548_g2	86.266	324.251	-1.9102	1.582e-12	3.5451e-10
c33776_g1	556.658	1720.32	-1.6278	1.6034e-12	3.5819e-10
c46927_g6	14.1466	72.4572	-2.3567	1.6497e-12	3.6741e-10
c40245_g1	22.1704	146.749	-2.7266	1.6989e-12	3.7718e-10
c32991_g1	84.3837	246.929	-1.5491	1.7206e-12	3.8082e-10
c38868_g1	169.543	450.229	-1.409	1.9355e-12	4.2689e-10
c45036_g1	1080.87	2696.28	-1.3188	1.9406e-12	4.2689e-10
c41570_g9	49.9619	163.554	-1.7109	1.9548e-12	4.2871e-10
c46164_g3	289.89	101.427	1.5151	2.0085e-12	4.3859e-10
c46990_g2	403.75	149.982	1.4287	2.012e-12	4.3859e-10
c31121_g2	1.61254	45.6412	-4.8229	2.0742e-12	4.5078e-10
c23598_g1	0	21.5263	#NAME?	2.085e-12	4.5176e-10
c37196_g2	32.8596	2.00723	4.033	2.1294e-12	4.6e-10
c29903_g1	111.679	28.9874	1.9459	2.1454e-12	4.6206e-10
c36988_g2	215.536	1046.95	-2.2802	2.2218e-12	4.7651e-10
c42964_g5	1507.74	3572.64	-1.2446	2.2258e-12	4.7651e-10
c34898_g1	192.969	61.6665	1.6458	2.3549e-12	5.0267e-10
c43580_g3	150.164	44.1428	1.7663	2.4981e-12	5.3164e-10
c42781_g1	1919.25	575.445	1.7378	2.772e-12	5.8821e-10
c38714_g1	131.812	27.5043	2.2607	2.8265e-12	5.9801e-10
c28614_g1	113.828	3756.85	-5.0446	2.8472e-12	6.0062e-10
c39194_g2	1119.73	2661.18	-1.2489	2.87e-12	6.0366e-10
c46798_g2	227.921	76.5979	1.5732	2.9694e-12	6.2274e-10
c40295_g1	118.118	16.4183	2.8468	3.114e-12	6.5118e-10
c34916_g1	7.47675	51.4312	-2.7822	3.3248e-12	6.9324e-10
c36555_g1	414.147	1013.73	-1.2915	3.4237e-12	7.1179e-10
c17627_g1	32.8985	1123.74	-5.0941	3.69e-12	7.6495e-10
c27926_g1	7243.75	2995.72	1.2738	3.8453e-12	7.9484e-10
c38110_g1	396.035	994.681	-1.3286	3.905e-12	8.0487e-10
c40782_g3	1551.86	649.752	1.256	4.1579e-12	8.5456e-10
c40345_g1	617.769	244.757	1.3357	4.7852e-12	9.8068e-10
c42322_g2	227.219	575.47	-1.3407	4.9163e-12	1.0047e-09
c32142_g1	11.9755	69.0997	-2.5286	5.3569e-12	1.0916e-09
c46576_g1	1461.98	4800.39	-1.7152	5.4404e-12	1.1055e-09
c40994_g1	232.028	79.3893	1.5473	5.7793e-12	1.1711e-09
c44081_g2	1052.43	2454.65	-1.2218	5.855e-12	1.1831e-09
c44553_g1	28.9776	109.559	-1.9187	6.2631e-12	1.262e-09
c40701_g2	93.2139	261.312	-1.4872	6.4862e-12	1.3033e-09
c41715_g1	1780.99	4122.37	-1.2108	6.5787e-12	1.3182e-09
c31121_g1	1.9139	31.0065	-4.018	6.834e-12	1.3655e-09
c38540_g1	318.518	2491.5	-2.9676	6.9469e-12	1.3843e-09
c41138_g1	400.235	152.923	1.388	7.374e-12	1.4613e-09
c44404_g2	3.22174	36.047	-3.484	7.3594e-12	1.4613e-09
c38693_g3	1579.82	3834.98	-1.2795	7.8876e-12	1.5588e-09
c34094_g1	314.757	116.433	1.4347	8.0655e-12	1.5895e-09
c20813_g1	62.225	189.82	-1.6091	8.5114e-12	1.6728e-09
c33269_g2	15.7899	74.0348	-2.2292	8.9081e-12	1.746e-09
c44477_g1	1858.67	795.675	1.224	9.3396e-12	1.8256e-09
c38450_g2	442.389	171.633	1.366	9.3823e-12	1.829e-09
c40242_g1	349.774	132.415	1.4014	1.0896e-11	2.1127e-09
c5818_g1	46.0203	0	Inf	1.0893e-11	2.1127e-09
c39803_g1	23.9444	117.448	-2.2943	1.0941e-11	2.1157e-09
c34060_g1	1544.95	3563.27	-1.2056	1.1821e-11	2.2796e-09
c31477_g1	363.298	138.276	1.3936	1.1948e-11	2.298e-09
c43321_g2	25404.4	57259.7	-1.1724	1.2053e-11	2.312e-09
c37530_g1	6610.46	2892.23	1.1926	1.2703e-11	2.4302e-09
c35997_g5	141.726	1333.24	-3.2338	1.3578e-11	2.5908e-09
c32496_g1	126.264	333.757	-1.4024	1.3976e-11	2.6597e-09
c26600_g1	517.966	205.927	1.3307	1.4473e-11	2.7469e-09
c33633_g1	494.637	196.402	1.3326	1.5649e-11	2.9624e-09
c35711_g1	62.7458	214.936	-1.7763	1.7656e-11	3.3335e-09
c37868_g1	48.267	151.958	-1.6546	1.8477e-11	3.4794e-09
c37502_g1	10.4654	57.2515	-2.4517	1.9488e-11	3.6603e-09
c19546_g2	214.937	531.367	-1.3058	1.96e-11	3.6716e-09
c40360_g2	486.218	1237.01	-1.3472	2.0273e-11	3.7878e-09
c37997_g4	56.2783	2703.8	-5.5863	2.0962e-11	3.9064e-09
c39238_g1	130.43	38.8357	1.7478	2.1473e-11	3.9914e-09
c37263_g1	758.138	4882.44	-2.6871	2.1665e-11	4.0166e-09
c45118_g1	240.158	588.353	-1.2927	2.2255e-11	4.1154e-09
c26473_g1	608.878	229.406	1.4083	2.2484e-11	4.1471e-09
c45399_g1	155.114	398.421	-1.361	2.3609e-11	4.3435e-09
c35726_g1	367.558	914.492	-1.315	2.5331e-11	4.6484e-09
c28497_g1	164.25	53.1314	1.6283	2.6008e-11	4.7605e-09
c37795_g1	0.904055	25.2061	-4.8012	2.6444e-11	4.8279e-09
c27625_g1	551.599	50.0043	3.4635	2.7329e-11	4.977e-09
c43242_g1	25.4631	95.7455	-1.9108	3.0016e-11	5.4524e-09
c40652_g9	15.2756	70.2285	-2.2008	3.0308e-11	5.4916e-09
c44321_g3	249.728	75.8439	1.7193	3.1215e-11	5.6417e-09
c42701_g1	624.488	1442.41	-1.2077	3.2686e-11	5.8928e-09
c35502_g1	2.56078	55.3295	-4.4334	3.3555e-11	6.0344e-09
c36346_g2	440.626	2145.58	-2.2837	3.4255e-11	6.1387e-09
c39856_g1	5.20058	212.438	-5.3522	3.4306e-11	6.1387e-09
c46059_g1	4.68625	38.6976	-3.0457	3.4896e-11	6.2289e-09
c43076_g3	83.7041	231.227	-1.4659	3.6351e-11	6.4725e-09
c43013_g1	0.677689	58.3057	-6.4269	3.6543e-11	6.4906e-09
c32942_g1	16.6973	131.349	-2.9757	3.7579e-11	6.6582e-09
c30080_g1	1270.62	4222.96	-1.7327	3.8994e-11	6.8749e-09
c37819_g1	152.116	388.608	-1.3531	3.8902e-11	6.8749e-09
c45926_g2	9443.08	20948.5	-1.1495	3.9601e-11	6.965e-09
c27730_g1	143.761	368.493	-1.358	4.027e-11	7.0653e-09
c45279_g1	1512.59	659.219	1.1982	4.0572e-11	7.101e-09
c41093_g1	17.2927	75.5442	-2.1272	4.0867e-11	7.1353e-09
c31419_g2	10.513	59.7062	-2.5057	4.1419e-11	7.2142e-09
c39927_g2	221.25	1005.63	-2.1844	4.2432e-11	7.3727e-09
c38495_g2	159.554	421.562	-1.4017	4.2951e-11	7.4449e-09
c36521_g1	219.814	531.458	-1.2737	4.5709e-11	7.9039e-09
c33596_g1	7.60805	1313.13	-7.4313	4.7674e-11	8.2239e-09
c25529_g1	1287.19	2916.61	-1.1801	4.7911e-11	8.245e-09
c40636_g1	66.682	14.1321	2.2383	5.239e-11	8.9943e-09
c37746_g2	531.906	127.189	2.0642	5.3281e-11	9.1256e-09
c35368_g1	22.0224	122.671	-2.4777	5.47e-11	9.3463e-09
c14267_g1	32.2495	2.68943	3.5839	5.6938e-11	9.7057e-09
c26759_g1	463.017	1074.95	-1.2151	5.9663e-11	1.0146e-08
c39052_g1	725.219	1643.3	-1.1801	5.9858e-11	1.0155e-08
c1151_g1	18.2905	145.764	-2.9945	6.1399e-11	1.0389e-08
c40412_g3	258.306	887.471	-1.7806	6.1525e-11	1.0389e-08
c33007_g1	1640.69	3656.68	-1.1562	6.3618e-11	1.0717e-08
c45495_g1	161.153	53.9733	1.5781	6.501e-11	1.0926e-08
c34420_g1	364.875	861.87	-1.2401	6.5906e-11	1.1051e-08
c40154_g5	2826.38	35004.8	-3.6305	6.6441e-11	1.1115e-08
c43376_g1	760.071	324.614	1.2274	7.3377e-11	1.2247e-08
c35914_g1	2055.39	915.275	1.1671	7.6545e-11	1.2746e-08
c45668_g1	1144.98	2566.6	-1.1645	7.9145e-11	1.3148e-08
c30922_g1	258.091	1489.04	-2.5284	8.1343e-11	1.3482e-08
c45561_g2	158.693	52.4933	1.596	8.1528e-11	1.3482e-08
c37901_g3	5.21397	39.9949	-2.9394	8.2036e-11	1.3535e-08
c45068_g1	6059.27	13262.5	-1.1301	8.469e-11	1.3941e-08
c39037_g3	717.767	306.211	1.229	9.4433e-11	1.5509e-08
c35035_g1	25.8468	129.646	-2.3265	1.0078e-10	1.6513e-08
c44672_g2	186.179	453.742	-1.2852	1.0128e-10	1.6558e-08
c43176_g4	53.9049	158.026	-1.5517	1.0617e-10	1.7318e-08
c42613_g2	4.90258	38.5464	-2.975	1.0646e-10	1.7326e-08
c1028_g1	27.2096	0	Inf	1.0773e-10	1.7493e-08
c32069_g1	296.648	115.208	1.3645	1.0945e-10	1.7693e-08
c32285_g2	446.005	183.624	1.2803	1.0927e-10	1.7693e-08
c46942_g2	708.581	262.344	1.4335	1.1019e-10	1.7773e-08
c30920_g1	382.769	2145.47	-2.4867	1.1181e-10	1.7993e-08
c33468_g1	356.683	900.712	-1.3364	1.1405e-10	1.8313e-08
c46705_g1	164.911	516.586	-1.6473	1.1723e-10	1.8781e-08
c45509_g4	100.581	28.4956	1.8195	1.2506e-10	1.9991e-08
c32635_g1	158.215	1382.56	-3.1274	1.2649e-10	2.0174e-08
c37394_g1	3.22174	223.401	-6.1157	1.2873e-10	2.0487e-08
c46347_g2	2814.06	6264.55	-1.1546	1.2911e-10	2.0501e-08
c39250_g3	2020.43	4466.11	-1.1444	1.2993e-10	2.0587e-08
c44836_g2	1090.91	471.035	1.2116	1.3154e-10	2.0795e-08
c40917_g2	557.508	1256.71	-1.1726	1.4006e-10	2.2094e-08
c36996_g1	5.37873	59.187	-3.4599	1.5113e-10	2.3788e-08
c37906_g1	1108.63	3605.51	-1.7014	1.5373e-10	2.4145e-08
c43674_g1	147.109	48.5642	1.5989	1.5556e-10	2.438e-08
c16442_g1	169.798	59.2457	1.519	1.5777e-10	2.4671e-08
c29445_g1	292.451	678.696	-1.2146	1.5912e-10	2.4829e-08
c42161_g3	7.27114	44.7495	-2.6216	1.6112e-10	2.5087e-08
c43717_g4	91.093	238.7	-1.3898	1.6199e-10	2.5168e-08
c36701_g2	58.9261	169.413	-1.5236	1.6516e-10	2.5605e-08
c46927_g2	147.361	447.276	-1.6018	1.6759e-10	2.5926e-08
c35656_g1	1.98888	63.3674	-4.9937	1.7779e-10	2.7444e-08
c15831_g1	637.347	2331.23	-1.8709	1.7988e-10	2.7708e-08
c36329_g1	293.931	115.765	1.3443	1.8276e-10	2.8091e-08
c31665_g1	0	26.4923	#NAME?	1.8561e-10	2.8359e-08
c37341_g2	694.616	1544.16	-1.1525	1.8519e-10	2.8359e-08
c45283_g1	1205.23	4587.32	-1.9283	1.8569e-10	2.8359e-08
c22052_g1	981.163	5783.17	-2.5593	1.871e-10	2.8514e-08
c35729_g1	92.5611	429.108	-2.2129	1.8856e-10	2.8676e-08
c40860_g1	709.883	1576.46	-1.151	1.9e-10	2.8834e-08
c41962_g1	274.581	107.311	1.3554	1.9454e-10	2.9452e-08
c45339_g3	21.3956	107.573	-2.3299	1.9489e-10	2.9452e-08
c47277_g2	44.2644	134.243	-1.6006	1.9989e-10	3.0144e-08
c22243_g1	0	22.0779	#NAME?	2.0378e-10	3.0667e-08
c20224_g1	0.338845	19.8877	-5.8751	2.0805e-10	3.1244e-08
c35622_g1	194.932	544.109	-1.4809	2.0945e-10	3.1388e-08
c40461_g3	13.9255	62.1019	-2.1569	2.1506e-10	3.2163e-08
c37337_g1	571.849	244.817	1.2239	2.1938e-10	3.274e-08
c14810_g1	57.7341	11.7773	2.2934	2.2278e-10	3.3179e-08
c59195_g1	149.106	50.2335	1.5696	2.2594e-10	3.358e-08
c39723_g1	3181.98	17866.7	-2.4893	2.272e-10	3.3697e-08
c39040_g1	1939.87	534.628	1.8594	2.2891e-10	3.3881e-08
c35990_g1	126.251	21.9461	2.5243	2.3125e-10	3.4157e-08
c31331_g1	564.707	1248.24	-1.1443	2.333e-10	3.4389e-08
c30968_g1	922.618	2648.59	-1.5214	2.3467e-10	3.4521e-08
c37520_g1	246.731	94.4447	1.3854	2.4616e-10	3.6138e-08
c39637_g1	587.603	1306.14	-1.1524	2.488e-10	3.6451e-08
c38060_g8	0	17.5997	#NAME?	2.5093e-10	3.6688e-08
c30662_g1	2284.45	307.475	2.8933	2.5573e-10	3.7313e-08
c4272_g1	25.2463	91.2682	-1.854	2.7997e-10	4.0768e-08
c42669_g3	945.866	421.023	1.1677	2.8149e-10	4.0906e-08
c33942_g3	205.483	6.49179	4.9843	2.9985e-10	4.3487e-08
c34109_g1	690.643	7353.54	-3.4124	3.0107e-10	4.3575e-08
c28464_g1	57.0743	6.77023	3.0756	3.059e-10	4.4185e-08
c35369_g1	1355.18	3428.65	-1.3392	3.2733e-10	4.7093e-08
c44107_g1	1037.96	433.979	1.2581	3.2731e-10	4.7093e-08
c47409_g2	422.703	176.416	1.2607	3.3917e-10	4.8699e-08
c40617_g1	157.708	54.7678	1.5259	3.4836e-10	4.9918e-08
c38430_g1	609.038	1340.4	-1.1381	3.6866e-10	5.2722e-08
c32759_g1	80.9742	416.531	-2.3629	3.7401e-10	5.3278e-08
c35302_g1	126.477	352.959	-1.4806	3.7403e-10	5.3278e-08
c30857_g1	156.818	24.5655	2.6744	3.7503e-10	5.3315e-08
c36805_g1	972.369	2303.44	-1.2442	3.9613e-10	5.6203e-08
c32728_g3	2.02303	28.954	-3.8392	4.1701e-10	5.905e-08
c22821_g1	28.0427	96.1742	-1.778	4.2656e-10	6.0283e-08
c30583_g1	844.518	222.934	1.9215	4.4095e-10	6.2195e-08
c42279_g3	0	19.1758	#NAME?	4.5609e-10	6.4204e-08
c39586_g2	6.35108	41.6277	-2.7125	4.7185e-10	6.6163e-08
c5229_g1	1593.45	6364.2	-1.9978	4.7153e-10	6.6163e-08
c45830_g3	101.622	30.4026	1.7409	4.9307e-10	6.9005e-08
c35962_g1	222.498	3190.38	-3.8419	4.9897e-10	6.9695e-08
c38931_g1	941.192	424.134	1.15	5.2549e-10	7.3256e-08
c15707_g1	370.093	142.845	1.3734	5.297e-10	7.3701e-08
c46650_g2	68.9054	16.842	2.0325	5.3291e-10	7.4005e-08
c31885_g1	923.409	1990.65	-1.1082	5.4e-10	7.47e-08
c45701_g1	413.897	174.244	1.2482	5.3938e-10	7.47e-08
c34006_g2	247.256	97.6033	1.341	5.5769e-10	7.7e-08
c45719_g2	1027.43	2317.3	-1.1734	5.8905e-10	8.1174e-08
c38844_g4	384.417	161.714	1.2492	6.0305e-10	8.2944e-08
c38728_g1	36.7335	114.712	-1.6429	6.2355e-10	8.5599e-08
c46762_g2	907.316	3908.34	-2.1069	6.4211e-10	8.7981e-08
c45284_g1	1933.47	4121.99	-1.0921	6.5602e-10	8.9715e-08
c41837_g4	14.8926	255.028	-4.098	6.7928e-10	9.272e-08
c35958_g1	7.8089	47.4565	-2.6034	6.9355e-10	9.4488e-08
c46750_g2	1751.02	3724.22	-1.0887	6.9663e-10	9.4729e-08
c22360_g1	26.7315	2.01317	3.731	6.9803e-10	9.4739e-08
c44880_g1	1704.53	3638.97	-1.0942	7.1348e-10	9.6655e-08
c35876_g1	216.109	496.495	-1.2	7.2498e-10	9.8028e-08
c26547_g1	3.63223	79.2271	-4.4471	7.3256e-10	9.8866e-08
c42352_g1	7833.73	16525.4	-1.0769	7.6767e-10	1.0341e-07
c32825_g1	181.451	64.3397	1.4958	7.8713e-10	1.0583e-07
c33491_g2	3087.6	6524.05	-1.0793	7.9016e-10	1.0585e-07
c44531_g1	91.5345	26.7961	1.7723	7.8887e-10	1.0585e-07
c45426_g1	6976.76	34240.4	-2.2951	8.0104e-10	1.071e-07
c37017_g1	182.762	66.0092	1.4692	8.5617e-10	1.1426e-07
c43475_g1	237.196	91.9607	1.367	9.0713e-10	1.2084e-07
c35601_g2	121.579	40.0625	1.6016	9.2632e-10	1.2317e-07
c44480_g3	1479.05	3776.24	-1.3523	9.3415e-10	1.2398e-07
c41344_g1	571.485	1236.42	-1.1134	9.5173e-10	1.2608e-07
c42943_g1	1726.39	662.648	1.3814	9.686e-10	1.2808e-07
c43224_g1	826.368	367.18	1.1703	9.7269e-10	1.2838e-07
c30552_g1	112.196	36.2525	1.6299	1.0395e-09	1.3696e-07
c34203_g4	0.677689	20.2137	-4.8986	1.0466e-09	1.3763e-07
c35806_g1	393.071	866.831	-1.141	1.0639e-09	1.3966e-07
c42212_g4	13.2151	58.4061	-2.1439	1.1403e-09	1.4941e-07
c44548_g2	704.366	316.751	1.153	1.1438e-09	1.4959e-07
c41224_g1	77.6035	315.006	-2.0212	1.1662e-09	1.5224e-07
c35702_g1	2.59158	28.1842	-3.443	1.2145e-09	1.5827e-07
c33143_g2	98.4997	30.2196	1.7046	1.2343e-09	1.6055e-07
c32688_g2	13.5439	330.574	-4.6093	1.2464e-09	1.6184e-07
c44685_g4	39.5601	118.551	-1.5834	1.2562e-09	1.6282e-07
c21944_g1	525.831	2749.43	-2.3865	1.2827e-09	1.6596e-07
c38705_g1	152.798	55.0597	1.4726	1.2853e-09	1.6599e-07
c39780_g1	365.922	803.382	-1.1346	1.3262e-09	1.7096e-07
c37341_g3	9.76029	49.0293	-2.3286	1.3389e-09	1.723e-07
c45859_g4	13.7087	59.5271	-2.1185	1.3634e-09	1.7514e-07
c31266_g1	295.994	655.078	-1.1461	1.3933e-09	1.7866e-07
c29966_g3	12.9297	64.8963	-2.3274	1.4365e-09	1.8387e-07
c27255_g1	22.2005	78.9393	-1.8301	1.4442e-09	1.8452e-07
c30647_g1	397.458	172.694	1.2026	1.4509e-09	1.8505e-07
c39221_g1	122.604	960.01	-2.969	1.4631e-09	1.8628e-07
c42755_g2	487.12	214.328	1.1845	1.4777e-09	1.8747e-07
c43286_g1	417.738	181.27	1.2045	1.4756e-09	1.8747e-07
c41055_g4	59.3984	442.255	-2.8964	1.4947e-09	1.893e-07
c45437_g3	80.1592	4.35556	4.2019	1.4991e-09	1.8952e-07
c35246_g1	126.176	43.3958	1.5398	1.5184e-09	1.9162e-07
c46422_g4	214.237	481.895	-1.1695	1.6332e-09	2.0575e-07
c41570_g6	8.6855	46.1337	-2.4091	1.7962e-09	2.2588e-07
c31274_g1	147.565	513.358	-1.7986	1.8025e-09	2.2629e-07
c43735_g2	844.553	389.26	1.1175	1.8804e-09	2.3566e-07
c40698_g1	398.441	173.438	1.1999	1.932e-09	2.417e-07
c42437_g1	81.7105	206.502	-1.3376	1.9839e-09	2.4776e-07
c37555_g1	211.939	83.6073	1.3419	2.0504e-09	2.5516e-07
c41343_g3	62.678	6.02442	3.3791	2.0538e-09	2.5516e-07
c45963_g1	2234.62	1062.72	1.0723	2.0524e-09	2.5516e-07
c45133_g1	250.149	101.495	1.3014	2.0625e-09	2.558e-07
c37858_g4	150.392	351.07	-1.223	2.0908e-09	2.5887e-07
c25805_g1	89.5597	494.759	-2.4658	2.0974e-09	2.5924e-07
c32045_g1	82.3248	23.9259	1.7828	2.1086e-09	2.5978e-07
c35218_g3	1295.41	2714.96	-1.0675	2.109e-09	2.5978e-07
c38058_g2	15.1906	205.921	-3.7608	2.1241e-09	2.6119e-07
c44862_g6	36.0016	109.595	-1.606	2.2109e-09	2.7139e-07
c38763_g1	397.451	1053.37	-1.4062	2.2302e-09	2.7283e-07
c42212_g3	6.14548	38.5006	-2.6473	2.2264e-09	2.7283e-07
c31062_g2	0	49.4237	#NAME?	2.2403e-09	2.736e-07
c42839_g2	118.524	39.5753	1.5825	2.3043e-09	2.8095e-07
c35698_g1	66.6332	1471.78	-4.4652	2.3207e-09	2.8199e-07
c42292_g1	960.548	2022.41	-1.0741	2.3175e-09	2.8199e-07
c45181_g3	416.975	181.126	1.203	2.3345e-09	2.8318e-07
c35268_g1	120.156	324.417	-1.4329	2.422e-09	2.9331e-07
c35206_g1	246.49	718.877	-1.5442	2.5092e-09	3.0335e-07
c34600_g2	774.009	350.681	1.1422	2.5261e-09	3.0488e-07
c35011_g1	192.355	626.315	-1.7031	2.5372e-09	3.0571e-07
c15300_g1	7.61668	41.9116	-2.4601	2.5914e-09	3.1172e-07
c37217_g1	1434.14	4717.07	-1.7177	2.6352e-09	3.1646e-07
c47436_g2	197.8	77.203	1.3573	2.7235e-09	3.2651e-07
c36294_g2	1266.09	2640.33	-1.0603	2.7323e-09	3.2703e-07
c39207_g2	263.029	581.391	-1.1443	2.7824e-09	3.3247e-07
c31117_g1	20.523	75.5804	-1.8808	2.8367e-09	3.3839e-07
c44186_g2	95.0101	233.39	-1.2966	2.8651e-09	3.4122e-07
c12617_g2	22.6198	78.8309	-1.8012	2.8765e-09	3.4202e-07
c39644_g1	974.884	2242.03	-1.2015	3.1393e-09	3.7265e-07
c42258_g2	762.572	351.83	1.116	3.1938e-09	3.7849e-07
c32244_g1	6.67654	39.7634	-2.5743	3.228e-09	3.8192e-07
c39173_g1	207.011	64.5804	1.6805	3.3737e-09	3.9849e-07
c38224_g1	428.642	2001.97	-2.2236	3.4368e-09	4.0529e-07
c34187_g1	22.7543	102.483	-2.1712	3.516e-09	4.1395e-07
c38298_g1	453.742	202.695	1.1626	3.5844e-09	4.213e-07
c27682_g1	51.6662	11.1976	2.206	3.5942e-09	4.2144e-07
c39808_g1	2113.63	4347.08	-1.0403	3.5972e-09	4.2144e-07
c38688_g4	157.962	1.65103	6.5801	3.6131e-09	4.2261e-07
c29111_g1	4.30991	32.1772	-2.9003	3.6593e-09	4.2731e-07
c46505_g1	1483.19	706.355	1.0702	3.7008e-09	4.3147e-07
c40178_g2	1538.77	732.524	1.0708	3.7738e-09	4.3926e-07
c36780_g5	14.7546	142.18	-3.2685	3.851e-09	4.4752e-07
c27489_g1	375.416	988.912	-1.3974	3.9163e-09	4.5397e-07
c31827_g2	717.324	1837.04	-1.3567	3.9191e-09	4.5397e-07
c35720_g3	538.561	1131.89	-1.0716	3.9542e-09	4.5658e-07
c45857_g2	448.067	199.674	1.1661	3.9543e-09	4.5658e-07
c39632_g2	105.399	254.842	-1.2737	4.0077e-09	4.62e-07
c24721_g1	731.246	2140.13	-1.5493	4.2094e-09	4.8448e-07
c47255_g3	62.2436	15.8613	1.9724	4.3263e-09	4.9713e-07
c43246_g2	258.984	564.596	-1.1244	4.3734e-09	5.0175e-07
c43082_g1	298.582	839.533	-1.4915	4.4603e-09	5.1091e-07
c42745_g2	633.953	292.509	1.1159	4.4792e-09	5.1225e-07
c44217_g1	2074.68	4237.59	-1.0304	4.5623e-09	5.2092e-07
c44024_g1	262.021	697.35	-1.4122	4.7834e-09	5.4531e-07
c40314_g1	7.8705	41.8571	-2.4109	4.8366e-09	5.5038e-07
c40507_g1	184.422	72.7248	1.3425	4.8432e-09	5.5038e-07
c36790_g1	284.064	121.149	1.2294	5.1017e-09	5.7884e-07
c44073_g1	772.337	362.56	1.091	5.197e-09	5.8873e-07
c35698_g2	113.521	2757.49	-4.6023	5.24e-09	5.9267e-07
c41251_g1	169.297	65.0382	1.3802	5.2872e-09	5.9706e-07
c46686_g1	258.837	1779.81	-2.7816	5.3876e-09	6.0744e-07
c35032_g1	100.312	241.781	-1.2692	5.8437e-09	6.5785e-07
c43390_g1	898.217	425.969	1.0763	5.9155e-09	6.643e-07
c46825_g3	84446.4	174804	-1.0496	5.9195e-09	6.643e-07
c38232_g1	644.467	299.541	1.1054	5.9993e-09	6.7221e-07
c42199_g4	137.75	365.144	-1.4064	6.0832e-09	6.8054e-07
c40330_g2	210.552	463.863	-1.1395	6.1254e-09	6.842e-07
c29902_g1	232.809	609.594	-1.3887	6.1453e-09	6.8536e-07
c31388_g3	70.6325	180.629	-1.3546	6.3293e-09	7.0479e-07
c45831_g1	939.387	446.166	1.0741	6.7073e-09	7.4572e-07
c45642_g3	4394.84	8849.67	-1.0098	6.748e-09	7.4909e-07
c37183_g4	35.1866	5.42689	2.6968	7.0687e-09	7.8348e-07
c43998_g4	0	14.7657	#NAME?	7.1018e-09	7.8594e-07
c31213_g1	68.1812	0.651994	6.7084	7.217e-09	7.9746e-07
c32785_g1	299.621	130.025	1.2044	7.3995e-09	8.1637e-07
c31057_g1	1833.17	3690.36	-1.0094	7.5112e-09	8.2743e-07
c32746_g1	7.06961	39.5578	-2.4843	7.5575e-09	8.3126e-07
c31840_g1	597.768	1341.89	-1.1666	7.6623e-09	8.415e-07
c43447_g1	1691.17	6588.77	-1.962	7.7467e-09	8.4947e-07
c36561_g1	646.816	302.015	1.0987	7.8917e-09	8.6405e-07
c29845_g1	70.7362	20.0739	1.8171	7.9375e-09	8.6774e-07
c45198_g1	856.334	407.234	1.0723	8.0414e-09	8.7776e-07
c40574_g2	339.312	150.322	1.1746	8.3363e-09	9.0858e-07
c47287_g2	489.243	223.847	1.128	8.3587e-09	9.0964e-07
c31938_g1	152.339	378.792	-1.3141	8.6345e-09	9.3824e-07
c41647_g1	2848.08	5732.64	-1.0092	8.6555e-09	9.3911e-07
c42581_g2	239.347	629.44	-1.395	8.7651e-09	9.4956e-07
c44185_g3	16.7723	68.2318	-2.0244	8.8995e-09	9.6267e-07
c33561_g1	214.404	470.191	-1.1329	9.0478e-09	9.7725e-07
c30941_g1	834.657	1699.84	-1.0261	9.5139e-09	1.026e-06
c46590_g2	8300.59	16566.6	-0.99699	9.604e-09	1.0342e-06
c27565_g1	0.670996	18.2906	-4.7687	9.6347e-09	1.036e-06
c34419_g4	40.4502	7.44873	2.4411	9.8971e-09	1.0626e-06
c40386_g1	91.5612	29.3075	1.6435	9.9148e-09	1.0629e-06
c38285_g1	891.479	1811.75	-1.0231	1.0043e-08	1.0751e-06
c43270_g3	178.329	395.388	-1.1487	1.0249e-08	1.0955e-06
c42279_g4	37.0463	107.271	-1.5339	1.0325e-08	1.1019e-06
c45752_g5	0.301352	16.5339	-5.7778	1.0388e-08	1.107e-06
c34503_g4	355.548	160.26	1.1496	1.0509e-08	1.1183e-06
c42047_g1	1401.51	3219	-1.1996	1.0778e-08	1.1452e-06
c33616_g1	1368.74	611.975	1.1613	1.0814e-08	1.1473e-06
c46985_g3	148.318	56.7976	1.3848	1.0993e-08	1.1646e-06
c46394_g1	1269.32	618.539	1.0371	1.1084e-08	1.1725e-06
c32154_g1	47.1394	128.708	-1.4491	1.1202e-08	1.1832e-06
c4950_g1	89.1765	28.5167	1.6449	1.1328e-08	1.1949e-06
c39209_g1	2044.38	1009.56	1.0179	1.15e-08	1.2112e-06
c33206_g1	335.088	147.844	1.1805	1.1541e-08	1.2137e-06
c44931_g3	519.452	241.193	1.1068	1.1656e-08	1.2241e-06
c32794_g1	3429.38	976.381	1.8124	1.1815e-08	1.2389e-06
c36347_g1	126.57	46.3028	1.4508	1.1906e-08	1.2466e-06
c19083_g1	108.677	256.588	-1.2394	1.1993e-08	1.2535e-06
c42425_g1	231.261	519.657	-1.168	1.2006e-08	1.2535e-06
c36153_g1	197.596	612.277	-1.6316	1.219e-08	1.2709e-06
c39203_g1	82.1607	329.044	-2.0018	1.2277e-08	1.278e-06
c31852_g1	278.233	644.84	-1.2126	1.2372e-08	1.286e-06
c46246_g3	843.686	1712.8	-1.0216	1.292e-08	1.3411e-06
c31582_g1	278.943	592.121	-1.0859	1.3284e-08	1.3769e-06
c42078_g1	4889.95	9727.81	-0.99229	1.3368e-08	1.3836e-06
c18261_g1	14.6147	0	Inf	1.3684e-08	1.4142e-06
c34124_g2	357.552	160.132	1.1589	1.373e-08	1.417e-06
c45631_g1	156.749	61.253	1.3556	1.3799e-08	1.4221e-06
c38455_g1	14.5879	0	Inf	1.3823e-08	1.4225e-06
c31862_g1	97.0351	229.359	-1.241	1.3947e-08	1.4333e-06
c34635_g1	1983.57	5403.88	-1.4459	1.4317e-08	1.4691e-06
c37662_g1	809.31	1644.8	-1.0231	1.4383e-08	1.4739e-06
c28050_g1	0.674343	25.2505	-5.2267	1.4445e-08	1.478e-06
c31044_g1	29.2467	89.3606	-1.6114	1.4543e-08	1.4839e-06
c39881_g1	94.353	31.1429	1.5992	1.4542e-08	1.4839e-06
c42199_g2	1177.37	6256.35	-2.4098	1.4782e-08	1.5061e-06
c38605_g1	834.623	401.126	1.0571	1.489e-08	1.515e-06
c38473_g1	211.254	88.4377	1.2562	1.4984e-08	1.5224e-06
c37593_g1	719.93	1464.67	-1.0247	1.511e-08	1.5331e-06
c36016_g2	23.3176	76.6363	-1.7166	1.5372e-08	1.5574e-06
c38567_g7	41.9804	8.51733	2.3012	1.5532e-08	1.5714e-06
c33060_g1	205.73	449.189	-1.1266	1.5742e-08	1.5904e-06
c33888_g1	15231.9	7708.86	0.98251	1.5957e-08	1.6099e-06
c41213_g1	858.717	415.06	1.0489	1.6492e-08	1.6615e-06
c37653_g2	533.725	175.014	1.6086	1.6617e-08	1.6718e-06
c36838_g4	146.567	326.283	-1.1546	1.6921e-08	1.7e-06
c14981_g1	18.0172	65.3942	-1.8598	1.7195e-08	1.7217e-06
c43366_g2	576.409	1175	-1.0275	1.7201e-08	1.7217e-06
c45058_g2	208.57	450.773	-1.1119	1.7208e-08	1.7217e-06
c39838_g3	283.676	124.726	1.1855	1.7631e-08	1.7615e-06
c42144_g1	774.623	1565.9	-1.0154	1.8064e-08	1.8023e-06
c46492_g1	122.578	44.7522	1.4537	1.811e-08	1.8043e-06
c32632_g2	150.913	334.69	-1.1491	1.822e-08	1.8113e-06
c40452_g1	792.662	380.049	1.0605	1.823e-08	1.8113e-06
c39838_g4	806.689	390.774	1.0457	1.853e-08	1.8385e-06
c47038_g3	207.559	72.8733	1.5101	1.8814e-08	1.8642e-06
c44354_g1	3209.19	6311.54	-0.97579	1.8843e-08	1.8644e-06
c35731_g1	38.8826	109.703	-1.4964	1.8932e-08	1.8707e-06
c32510_g1	868.224	1744.08	-1.0063	1.9272e-08	1.9017e-06
c42099_g1	326.491	147.048	1.1508	1.9489e-08	1.9204e-06
c17802_g1	15.6058	59.3251	-1.9266	1.9881e-08	1.9564e-06
c18907_g1	1.61589	21.6261	-3.7424	1.9936e-08	1.9566e-06
c33928_g1	553.039	1871.26	-1.7586	1.9938e-08	1.9566e-06
c40743_g5	291.097	128.116	1.184	2.0257e-08	1.9852e-06
c39970_g1	92.3012	222.574	-1.2699	2.0415e-08	1.998e-06
c46164_g1	273.511	119.3	1.197	2.0751e-08	2.0281e-06
c47178_g3	468.256	218.608	1.099	2.129e-08	2.078e-06
c40350_g2	1422.73	703.7	1.0156	2.1635e-08	2.1088e-06
c44079_g3	58.3656	15.4868	1.9141	2.1848e-08	2.1267e-06
c45940_g3	5775.71	11349.6	-0.97457	2.2197e-08	2.1577e-06
c39494_g1	183.357	502.138	-1.4534	2.2325e-08	2.1673e-06
c32109_g1	327.327	676.221	-1.0468	2.2808e-08	2.2112e-06
c6845_g1	0	13.9442	#NAME?	2.3197e-08	2.2458e-06
c36833_g1	223.318	2146.17	-3.2646	2.3487e-08	2.2709e-06
c32221_g1	250.523	57.6347	2.1199	2.3603e-08	2.279e-06
c15787_g1	0	13.8806	#NAME?	2.3727e-08	2.2868e-06
c32285_g4	27.3261	93.6944	-1.7777	2.3747e-08	2.2868e-06
c47269_g1	164.614	56.0317	1.5548	2.3926e-08	2.3009e-06
c45574_g2	12085.5	23693.7	-0.97123	2.4057e-08	2.3104e-06
c34873_g1	1582.51	3134.63	-0.98608	2.44e-08	2.3402e-06
c27552_g2	0	13.7786	#NAME?	2.461e-08	2.3541e-06
c36034_g1	1417.3	296.914	2.255	2.4595e-08	2.3541e-06
c26040_g1	150.473	59.2507	1.3446	2.4758e-08	2.3595e-06
c34060_g2	1148.08	2281.11	-0.99051	2.4761e-08	2.3595e-06
c38051_g1	2607.63	5464.61	-1.0674	2.4765e-08	2.3595e-06
c41288_g1	366.583	153.209	1.2586	2.5386e-08	2.4155e-06
c44043_g2	25.0158	78.8469	-1.6562	2.5438e-08	2.4172e-06
c33540_g2	363.446	166.509	1.1261	2.5482e-08	2.4182e-06
c39527_g3	1397.46	2772.21	-0.98823	2.569e-08	2.4316e-06
c44493_g4	66.1443	170.906	-1.3695	2.5662e-08	2.4316e-06
c39985_g1	5.60035	33.3219	-2.5729	2.5738e-08	2.4329e-06
c39227_g1	2702.34	22321.4	-3.0461	2.5811e-08	2.4366e-06
c44144_g1	1462.24	642.049	1.1874	2.6042e-08	2.4552e-06
c44266_g1	904.358	6192.61	-2.7756	2.6631e-08	2.5075e-06
c27951_g2	266.442	74.1555	1.8452	2.7055e-08	2.544e-06
c38109_g2	21.8772	132.011	-2.5932	2.7794e-08	2.6101e-06
c39499_g1	30.817	90.5691	-1.5553	2.8098e-08	2.6352e-06
c28677_g1	64.2318	18.1153	1.8261	2.9018e-08	2.7179e-06
c39590_g4	1640.17	3258.29	-0.99027	2.93e-08	2.7408e-06
c39112_g3	0	28.7678	#NAME?	2.9526e-08	2.7584e-06
c27536_g1	14.8752	56.2639	-1.9193	3.0057e-08	2.8043e-06
c20042_g1	549.805	1105.71	-1.008	3.0278e-08	2.8213e-06
c37356_g3	0.677689	17.1772	-4.6637	3.0616e-08	2.8491e-06
c38202_g1	1509.8	755.706	0.99846	3.1152e-08	2.8952e-06
c37406_g1	335.393	153.136	1.131	3.1439e-08	2.9181e-06
c26366_g1	208.442	88.7873	1.2312	3.2085e-08	2.9743e-06
c44842_g1	423.711	176.141	1.2663	3.2471e-08	3.0062e-06
c34388_g1	728.397	4456.86	-2.6132	3.2786e-08	3.0314e-06
c15645_g1	0	25.8073	#NAME?	3.2947e-08	3.0424e-06
c29457_g1	275.611	574.952	-1.0608	3.3292e-08	3.0703e-06
c43617_g6	31.9288	5.07936	2.6521	3.3693e-08	3.1033e-06
c44321_g1	121.332	38.2511	1.6654	3.4093e-08	3.1362e-06
c44145_g4	4.12914	75.0361	-4.1837	3.4378e-08	3.1583e-06
c15045_g1	84.4703	23.4105	1.8513	3.5716e-08	3.2771e-06
c32867_g1	286.303	593.947	-1.0528	3.5831e-08	3.2834e-06
c45712_g1	759.918	372.041	1.0304	3.6829e-08	3.3706e-06
c35736_g1	161.135	66.0269	1.2871	3.7448e-08	3.4229e-06
c45678_g2	3.34426	26.4101	-2.9813	3.7842e-08	3.4544e-06
c35739_g4	50.3953	12.4989	2.0115	3.8357e-08	3.4971e-06
c16589_g1	27.8063	154.956	-2.4784	3.8574e-08	3.5124e-06
c46050_g6	28.1913	3.36841	3.0651	4.0073e-08	3.6443e-06
c24942_g1	72.6897	16.6542	2.1259	4.0274e-08	3.6579e-06
c37412_g1	1660.65	3235.68	-0.96232	4.0843e-08	3.7049e-06
c28843_g2	156.971	57.0154	1.4611	4.1226e-08	3.7349e-06
c46046_g1	136.851	49.4546	1.4684	4.1345e-08	3.741e-06
c15918_g1	3969.6	7726.04	-0.96074	4.1978e-08	3.7936e-06
c42674_g4	20.9074	0	Inf	4.2298e-08	3.8176e-06
c40249_g1	91.3087	27.2733	1.7433	4.2497e-08	3.8308e-06
c37755_g2	99.0025	34.6772	1.5135	4.2954e-08	3.8671e-06
c42341_g3	188.149	78.5182	1.2608	4.376e-08	3.9348e-06
c28536_g1	689.073	2167.59	-1.6534	4.4128e-08	3.9629e-06
c38927_g2	476.084	958.097	-1.009	4.4349e-08	3.9778e-06
c24720_g1	109.617	248.214	-1.1791	4.4864e-08	4.0074e-06
c37297_g1	392.021	184.739	1.0854	4.4902e-08	4.0074e-06
c42258_g1	276.927	125.247	1.1447	4.4769e-08	4.0074e-06
c46611_g4	88.2471	29.8595	1.5634	4.4899e-08	4.0074e-06
c40930_g2	3051.89	6985.16	-1.1946	4.5264e-08	4.0347e-06
c42094_g1	506.341	1087.51	-1.1028	4.6553e-08	4.1445e-06
c43856_g1	1432.95	727.141	0.97868	4.7394e-08	4.2141e-06
c42491_g6	149.39	59.84	1.3199	4.8097e-08	4.2714e-06
c26652_g1	1.54425	28.4778	-4.2049	4.944e-08	4.3852e-06
c40409_g3	12410.6	6425.63	0.94966	4.9507e-08	4.3858e-06
c45915_g4	95.0104	215.462	-1.1813	5.0032e-08	4.4268e-06
c44184_g4	64.4703	306.293	-2.2482	5.0101e-08	4.4275e-06
c34894_g2	81.2197	26.6638	1.6069	5.368e-08	4.7379e-06
c32889_g1	526.134	1369.28	-1.3799	5.4168e-08	4.7752e-06
c47442_g4	283.611	128.955	1.137	5.4417e-08	4.7913e-06
c18772_g1	205.179	431.608	-1.0728	5.4753e-08	4.8149e-06
c38716_g3	33.5278	145.852	-2.1211	5.6757e-08	4.985e-06
c36456_g2	30.3263	4.72364	2.6826	5.7138e-08	5.0124e-06
c39163_g2	64.0892	18.9367	1.7589	5.9391e-08	5.2037e-06
c37891_g6	1759.72	3408.86	-0.95395	5.996e-08	5.2472e-06
c42832_g1	70.7328	21.9937	1.6853	6.1501e-08	5.3754e-06
c22491_g1	0.301352	19.429	-6.0106	6.2517e-08	5.4576e-06
c38242_g4	31.6045	139.413	-2.1412	6.4622e-08	5.6346e-06
c41619_g1	74.8444	9.48617	2.98	6.5059e-08	5.6658e-06
c45047_g2	106.144	39.0639	1.4421	6.6221e-08	5.76e-06
c28947_g1	104.116	26.0541	1.9986	6.669e-08	5.7938e-06
c46389_g2	112.754	8.85795	3.6701	6.7098e-08	5.8222e-06
c33862_g1	964.781	1877.42	-0.96048	6.7444e-08	5.8452e-06
c5139_g1	0.335498	20.862	-5.9584	6.8147e-08	5.899e-06
c44014_g1	199.074	53.1643	1.9048	6.8409e-08	5.9145e-06
c29634_g1	759.533	1758.77	-1.2114	6.8593e-08	5.9234e-06
c43344_g3	536.954	1066.79	-0.9904	6.9069e-08	5.9573e-06
c37317_g7	43.1569	9.76413	2.144	7.0551e-08	6.0779e-06
c35382_g1	1001.11	1944.05	-0.95746	7.1181e-08	6.1248e-06
c31950_g1	57.2981	15.9304	1.8467	7.1427e-08	6.1313e-06
c45414_g1	729.629	360.717	1.0163	7.1427e-08	6.1313e-06
c46270_g1	19121.3	36292.6	-0.9245	7.3825e-08	6.3296e-06
c38798_g4	243.705	92.7301	1.394	7.4597e-08	6.3882e-06
c39267_g1	83.4911	28.0996	1.5711	7.4847e-08	6.402e-06
c22264_g2	17.4173	68.9091	-1.9842	7.7112e-08	6.5879e-06
c13241_g1	43.7288	10.1203	2.1113	7.834e-08	6.6848e-06
c40241_g2	1335.19	2571.41	-0.94551	7.9781e-08	6.7997e-06
c41082_g3	7140.1	13630.7	-0.93284	8.0645e-08	6.8652e-06
c35494_g3	543.576	266.907	1.0261	8.1727e-08	6.9491e-06
c43573_g1	142.445	57.4944	1.3089	8.2159e-08	6.9776e-06
c41196_g2	3236.2	1686.4	0.94036	8.405e-08	7.1297e-06
c35589_g1	85.3675	196.004	-1.1991	8.5606e-08	7.2532e-06
c38625_g1	1228.05	2375.63	-0.95193	8.6069e-08	7.2838e-06
c33112_g1	230.894	85.8878	1.4267	8.6472e-08	7.3056e-06
c35803_g1	432.184	207.567	1.0581	8.6529e-08	7.3056e-06
c35278_g1	695.8	4382.95	-2.6552	8.6912e-08	7.3293e-06
c34159_g2	3848.64	10903.5	-1.5024	8.7763e-08	7.3924e-06
c40930_g3	57.7168	285.821	-2.308	8.8408e-08	7.438e-06
c36203_g1	125.568	14.1062	3.1541	8.9879e-08	7.553e-06
c36968_g2	259.086	529.343	-1.0308	9.0105e-08	7.5632e-06
c29900_g1	327.213	664.807	-1.0227	9.061e-08	7.5966e-06
c44501_g4	94.5292	33.7866	1.4843	9.1011e-08	7.6214e-06
c39234_g1	98.546	36.3033	1.4407	9.1612e-08	7.6628e-06
c39044_g1	18089.2	46073.9	-1.3488	9.1929e-08	7.6804e-06
c26582_g1	73.2809	221.323	-1.5946	9.26e-08	7.7275e-06
c25856_g1	290.546	119.412	1.2828	9.4708e-08	7.8943e-06
c41939_g1	7263.86	13774.3	-0.92317	9.4875e-08	7.899e-06
c28242_g1	11.7539	57.1632	-2.2819	9.5408e-08	7.9342e-06
c29765_g2	316.761	638.093	-1.0104	9.5648e-08	7.945e-06
c34161_g1	2852.19	5467.21	-0.93874	9.6367e-08	7.9955e-06
c43500_g4	2.62238	23.2675	-3.1494	9.6514e-08	7.9985e-06
c38518_g1	548.644	269.652	1.0248	9.7271e-08	8.0519e-06
c41303_g1	2047.29	1054.11	0.95769	9.8462e-08	8.1411e-06
c41290_g3	1836.59	3527.62	-0.94167	9.9853e-08	8.2467e-06
c45228_g1	4670.46	2445.73	0.9333	1.0046e-07	8.2873e-06
c42827_g2	0	30.8845	#NAME?	1.0107e-07	8.3281e-06
c29108_g1	389.274	186.969	1.058	1.0121e-07	8.33e-06
c38890_g1	162.688	342.366	-1.0734	1.0154e-07	8.348e-06
c35042_g1	21.7948	69.6037	-1.6752	1.019e-07	8.3678e-06
c36511_g2	73.8013	172.95	-1.2286	1.029e-07	8.4403e-06
c19648_g1	41.5201	205.589	-2.3079	1.0368e-07	8.4943e-06
c37977_g1	764.573	1806.83	-1.2407	1.0412e-07	8.5117e-06
c43070_g1	93.8179	248.129	-1.4032	1.0413e-07	8.5117e-06
c40806_g1	3940.49	2066.78	0.93099	1.0429e-07	8.5152e-06
c40211_g8	1062.82	538.786	0.98011	1.053e-07	8.5884e-06
c38901_g1	2351.87	4502.17	-0.93681	1.0692e-07	8.7107e-06
c29465_g1	64.9563	261.708	-2.0104	1.0796e-07	8.7854e-06
c30319_g2	16.643	76.8498	-2.2071	1.1132e-07	9.0484e-06
c35661_g2	36.8648	265.138	-2.8464	1.1297e-07	9.1722e-06
c46033_g3	0.301352	14.4516	-5.5836	1.1342e-07	9.1985e-06
c39823_g3	2512.13	1313.85	0.93511	1.1392e-07	9.2281e-06
c32786_g2	1118.32	2135.75	-0.93341	1.146e-07	9.2731e-06
c26915_g1	47.053	11.835	1.9912	1.1816e-07	9.5505e-06
c45516_g2	53.9103	14.8531	1.8598	1.2128e-07	9.7911e-06
c39041_g1	681.456	1322.8	-0.9569	1.2182e-07	9.8238e-06
c39702_g1	338.996	673.526	-0.99046	1.2251e-07	9.8688e-06
c31980_g1	3089.28	1424.3	1.117	1.2399e-07	9.9585e-06
c35255_g1	214.249	437.976	-1.0316	1.2404e-07	9.9585e-06
c37457_g2	1134.72	543.339	1.0624	1.2395e-07	9.9585e-06
c44468_g1	116.503	45.3193	1.3622	1.268e-07	1.0169e-05
c36042_g1	74.9771	20.5916	1.8644	1.2708e-07	1.018e-05
c36710_g1	39.9727	176.985	-2.1465	1.2738e-07	1.0193e-05
c16855_g1	3.29338	24.8888	-2.9179	1.2787e-07	1.022e-05
c40492_g1	264.021	534.099	-1.0165	1.3138e-07	1.0489e-05
c33754_g1	322.961	1189.26	-1.8806	1.3198e-07	1.0525e-05
c40313_g1	2731.16	517.039	2.4012	1.3297e-07	1.0593e-05
c41196_g1	668.34	335.779	0.99307	1.3486e-07	1.0731e-05
c29224_g1	145.369	748.743	-2.3647	1.3531e-07	1.0755e-05
c31900_g1	165.813	1289.35	-2.959	1.4007e-07	1.1109e-05
c39502_g2	500.238	978.284	-0.96764	1.3996e-07	1.1109e-05
c41124_g3	9.49978	40.919	-2.1068	1.4098e-07	1.1169e-05
c38314_g1	1438.22	2740.66	-0.93024	1.4412e-07	1.1405e-05
c32237_g1	137.905	961.409	-2.8015	1.4499e-07	1.1462e-05
c18376_g1	34.6159	154.857	-2.1614	1.4518e-07	1.1464e-05
c38688_g3	195.438	3.12338	5.9675	1.4604e-07	1.1512e-05
c41337_g7	1.65004	19.7063	-3.5781	1.4612e-07	1.1512e-05
c31192_g1	201.575	80.8956	1.3172	1.465e-07	1.153e-05
c38515_g2	654.901	1265.21	-0.95003	1.4785e-07	1.1624e-05
c38436_g1	6094.82	11501.6	-0.91618	1.4879e-07	1.1684e-05
c20098_g1	5007.82	37600.9	-2.9085	1.5013e-07	1.1777e-05
c43776_g2	198.702	409.472	-1.0432	1.505e-07	1.1793e-05
c31377_g1	70.9311	320.283	-2.1749	1.5119e-07	1.1835e-05
c27446_g1	619.094	1190.32	-0.94312	1.5315e-07	1.1971e-05
c39814_g2	268.151	124.6	1.1057	1.5327e-07	1.1971e-05
c39920_g2	393.275	775.794	-0.98014	1.5517e-07	1.2106e-05
c31288_g1	329.482	157.029	1.0692	1.5648e-07	1.2195e-05
c47439_g1	576.484	288.662	0.9979	1.5803e-07	1.2303e-05
c46288_g1	1111.45	573.295	0.9551	1.5936e-07	1.2393e-05
c24400_g1	7.62672	46.346	-2.6033	1.6605e-07	1.2899e-05
c33183_g1	196.139	87.4002	1.1662	1.6804e-07	1.304e-05
c41393_g2	532.574	1031.66	-0.95392	1.7082e-07	1.3241e-05
c44394_g5	69.1658	22.2301	1.6375	1.7192e-07	1.3312e-05
c31027_g1	7.90203	37.4082	-2.2431	1.7405e-07	1.3462e-05
c30006_g1	188.375	387.907	-1.0421	1.7546e-07	1.3543e-05
c45937_g3	456.084	224.021	1.0257	1.7547e-07	1.3543e-05
c39324_g1	157.789	66.4382	1.2479	1.7672e-07	1.3625e-05
c45773_g1	258.873	120.582	1.1022	1.7878e-07	1.3769e-05
c41017_g1	1079.77	557.14	0.95462	1.79e-07	1.3771e-05
c42978_g2	348.001	1021.69	-1.5538	1.8074e-07	1.389e-05
c43511_g1	322.677	672.662	-1.0598	1.8094e-07	1.3891e-05
c34191_g1	6.5352	38.0072	-2.54	1.8157e-07	1.3925e-05
c39946_g1	3144.47	1657.47	0.92383	1.8205e-07	1.3931e-05
c71682_g1	0.938201	22.1751	-4.5629	1.8204e-07	1.3931e-05
c30069_g1	195.19	425.657	-1.1248	1.8247e-07	1.3949e-05
c39490_g4	100.474	37.5782	1.4189	1.827e-07	1.3952e-05
c37438_g1	49.2776	13.262	1.8936	1.8431e-07	1.4045e-05
c43774_g1	4721.89	8850.48	-0.90639	1.8431e-07	1.4045e-05
c41022_g1	56.6077	16.4529	1.7827	1.8521e-07	1.4099e-05
c31889_g1	39.9132	127.31	-1.6734	1.8693e-07	1.4214e-05
c47395_g1	1033.78	1967.32	-0.9283	1.8947e-07	1.4392e-05
c38451_g1	502.657	973.119	-0.95304	1.9304e-07	1.4648e-05
c38867_g1	156.122	62.5619	1.3193	1.9388e-07	1.4696e-05
c18396_g1	499.955	968.756	-0.95433	1.9423e-07	1.4707e-05
c47542_g1	21.9522	2.30302	3.2528	1.952e-07	1.4765e-05
c45415_g2	2733.81	1259.98	1.1175	1.9689e-07	1.4877e-05
c45023_g1	358.642	169.793	1.0788	2.0475e-07	1.5455e-05
c42043_g2	1090.54	563.372	0.95289	2.0637e-07	1.5561e-05
c46561_g1	273.699	128.592	1.0898	2.0749e-07	1.5629e-05
c46845_g1	117.931	47.3011	1.318	2.0783e-07	1.5638e-05
c40197_g1	586.209	294.21	0.99457	2.0883e-07	1.5697e-05
c32211_g1	317.169	152.026	1.0609	2.1247e-07	1.5904e-05
c36447_g2	1023.14	489.324	1.0641	2.1236e-07	1.5904e-05
c41924_g5	2618.34	4961.21	-0.92204	2.1218e-07	1.5904e-05
c45623_g4	1322.16	691.808	0.93445	2.1199e-07	1.5904e-05
c44479_g4	1648.31	868.898	0.92373	2.1761e-07	1.6272e-05
c28028_g1	24.4005	373.631	-3.9366	2.2199e-07	1.6582e-05
c35596_g1	473.01	233.669	1.0174	2.2488e-07	1.6781e-05
c24832_g1	436.97	846.534	-0.95403	2.2935e-07	1.7097e-05
c36024_g2	311.52	611.381	-0.97275	2.3227e-07	1.7296e-05
c42352_g2	49.4216	134.77	-1.4473	2.3445e-07	1.744e-05
c45653_g3	506.882	980.258	-0.95151	2.3597e-07	1.7535e-05
c28781_g1	12.0016	45.2649	-1.9152	2.3627e-07	1.754e-05
c35603_g1	3958.47	2119.38	0.9013	2.3928e-07	1.7744e-05
c46709_g4	684.934	349.442	0.97091	2.4179e-07	1.7912e-05
c42459_g1	294.413	140.967	1.0625	2.4262e-07	1.7955e-05
c37387_g1	657.457	1256.72	-0.9347	2.45e-07	1.8113e-05
c30483_g1	5478.7	10205.4	-0.89743	2.4542e-07	1.8125e-05
c35354_g1	452.202	199.786	1.1785	2.473e-07	1.8245e-05
c41703_g1	296.439	141.403	1.0679	2.5329e-07	1.8668e-05
c37705_g1	12.4725	62.1296	-2.3165	2.541e-07	1.8709e-05
c28039_g1	68.7249	1.38817	5.6296	2.5572e-07	1.8809e-05
c37664_g1	198.814	425.174	-1.0966	2.5815e-07	1.8968e-05
c43589_g2	80.6792	182.021	-1.1738	2.5892e-07	1.9005e-05
c33981_g1	969.901	2119.57	-1.1279	2.5954e-07	1.9031e-05
c39968_g4	139.233	411.561	-1.5636	2.6953e-07	1.9744e-05
c41651_g2	648.14	329.972	0.97396	2.702e-07	1.9773e-05
c47049_g1	330.778	160.827	1.0404	2.7512e-07	2.0112e-05
c22319_g1	37.2123	97.2556	-1.386	2.8089e-07	2.0513e-05
c32526_g2	430.615	830.149	-0.94697	2.8347e-07	2.0681e-05
c36884_g1	5.0024	369.923	-6.2085	2.8378e-07	2.0682e-05
c39273_g2	162.134	360.808	-1.154	2.8479e-07	2.0735e-05
c43512_g1	413.783	799.426	-0.95009	2.8739e-07	2.0892e-05
c43685_g3	254.443	506.58	-0.99345	2.8754e-07	2.0892e-05
c35201_g1	767.831	4181.11	-2.445	2.913e-07	2.1123e-05
c47148_g1	446.142	222.866	1.0013	2.9115e-07	2.1123e-05
c40083_g4	150.303	311.753	-1.0525	2.948e-07	2.1355e-05
c44761_g1	330.835	160.99	1.0391	3.0634e-07	2.217e-05
c45320_g4	599.139	304.699	0.9755	3.0786e-07	2.2257e-05
c33497_g1	2609.9	4865.64	-0.89864	3.0881e-07	2.2303e-05
c36968_g4	225.799	104.653	1.1094	3.0973e-07	2.2347e-05
c44662_g1	54.572	209.133	-1.9382	3.1023e-07	2.2361e-05
c30112_g1	128.693	53.5134	1.266	3.1075e-07	2.2376e-05
c36447_g3	73.0306	16.6034	2.137	3.1175e-07	2.2403e-05
c46327_g3	879.206	455.11	0.94998	3.1169e-07	2.2403e-05
c32479_g1	423.446	817.202	-0.94852	3.2094e-07	2.3029e-05
c38542_g1	359.661	176.946	1.0233	3.211e-07	2.3029e-05
c44034_g2	2015.13	3811.79	-0.91959	3.2142e-07	2.3029e-05
c35221_g2	1011.03	7027.17	-2.7971	3.2676e-07	2.3388e-05
c41559_g1	383.596	69.592	2.4626	3.2784e-07	2.3442e-05
c39308_g1	563.829	1078.37	-0.93552	3.2899e-07	2.3501e-05
c45900_g6	2.62573	21.9343	-3.0624	3.3048e-07	2.3584e-05
c27306_g1	43.4188	110.169	-1.3433	3.3125e-07	2.3592e-05
c47156_g1	5164.65	9573.9	-0.89044	3.3096e-07	2.3592e-05
c29826_g1	572.904	194.925	1.5554	3.3337e-07	2.372e-05
c30331_g2	2828.65	7445.1	-1.3962	3.3583e-07	2.3871e-05
c46287_g1	315.871	153.597	1.0402	3.3662e-07	2.3903e-05
c36926_g1	120.985	32.4945	1.8966	3.4394e-07	2.4375e-05
c41817_g1	391.681	752.692	-0.94238	3.4394e-07	2.4375e-05
c47418_g4	316.543	153.1	1.0479	3.4912e-07	2.4718e-05
c45193_g1	3592.3	6618.02	-0.88149	3.513e-07	2.4848e-05
c34582_g2	94.8761	206.995	-1.1255	3.6084e-07	2.5498e-05
c12952_g1	0.301352	13.5185	-5.4873	3.6465e-07	2.5741e-05
c34006_g3	82.8604	30.0771	1.462	3.7015e-07	2.6104e-05
c35997_g8	11.5061	88.7187	-2.9468	3.7211e-07	2.6217e-05
c44095_g2	903.338	1700.03	-0.91223	3.7259e-07	2.6225e-05
c42596_g2	535.475	1019.58	-0.92908	3.7558e-07	2.6383e-05
c44657_g1	249.399	117.811	1.082	3.7544e-07	2.6383e-05
c42628_g3	354.139	684.943	-0.95167	3.7895e-07	2.6595e-05
c39469_g1	72.583	24.7403	1.5528	3.8018e-07	2.6655e-05
c43182_g1	2592.66	1393.85	0.89536	3.8756e-07	2.7146e-05
c45915_g2	23.5117	72.1842	-1.6183	3.8828e-07	2.717e-05
c33097_g1	32.9802	5.71674	2.5283	3.8894e-07	2.7189e-05
c12962_g1	30.7823	84.6035	-1.4586	3.9827e-07	2.7815e-05
c34809_g1	33.757	90.5567	-1.4236	3.9898e-07	2.7837e-05
c30461_g1	64.2386	2146.96	-5.0627	4.0057e-07	2.7883e-05
c42191_g1	654.521	1231.33	-0.91171	4.0009e-07	2.7883e-05
c43739_g1	358.751	695.788	-0.95567	4.0079e-07	2.7883e-05
c36255_g1	50.3598	121.899	-1.2753	4.021e-07	2.7947e-05
c16859_g1	604.252	1683.27	-1.478	4.0443e-07	2.8081e-05
c43002_g1	438.535	838.497	-0.93511	4.106e-07	2.8483e-05
c16234_g1	205.38	36.7997	2.4805	4.1568e-07	2.8807e-05
c40988_g1	302.72	588.713	-0.95958	4.1835e-07	2.8964e-05
c44397_g1	307.614	149.238	1.0435	4.2277e-07	2.9242e-05
c38130_g1	80.3352	22.4082	1.842	4.2697e-07	2.9504e-05
c34590_g1	2998.39	1483.85	1.0148	4.2795e-07	2.9544e-05
c39521_g1	452.429	166.191	1.4448	4.2859e-07	2.9559e-05
c45733_g2	15.3346	52.7923	-1.7835	4.4599e-07	3.073e-05
c37140_g3	0	11.5117	#NAME?	4.5649e-07	3.1423e-05
c42127_g5	195.852	1017.04	-2.3765	4.7177e-07	3.2444e-05
c28075_g1	280.069	135.122	1.0515	4.829e-07	3.3178e-05
c9469_g1	23.0678	3.11744	2.8874	4.835e-07	3.3187e-05
c40083_g1	370.813	712.108	-0.9414	4.8662e-07	3.3369e-05
c28222_g2	225.129	533.025	-1.2434	4.8995e-07	3.3566e-05
c45442_g1	83.1224	184.409	-1.1496	4.9394e-07	3.3807e-05
c41676_g2	559.141	277.327	1.0116	4.9565e-07	3.3888e-05
c43292_g1	230.233	453.85	-0.97912	4.9606e-07	3.3888e-05
c37951_g1	181.155	365.134	-1.0112	4.9703e-07	3.3921e-05
c25900_g1	274.109	43.0918	2.6693	4.9796e-07	3.3953e-05
c40867_g1	154.271	66.9832	1.2036	4.9914e-07	3.3972e-05
c43432_g1	478.965	243.497	0.97602	4.9918e-07	3.3972e-05
c42490_g4	94.6101	36.1473	1.3881	5.04e-07	3.4267e-05
c35051_g6	139.261	59.8773	1.2177	5.0534e-07	3.4326e-05
c46279_g1	1115.49	2074.6	-0.89515	5.0967e-07	3.4587e-05
c34886_g2	104.317	222.183	-1.0908	5.1279e-07	3.4767e-05
c38748_g1	705.654	2274.2	-1.6883	5.1649e-07	3.4984e-05
c39590_g2	1026.64	1912.03	-0.89718	5.2022e-07	3.5203e-05
c41063_g3	1006.37	1874.53	-0.89737	5.2182e-07	3.5279e-05
c28594_g1	6.19636	31.0432	-2.3248	5.2898e-07	3.5729e-05
c67915_g1	0.335498	13.1962	-5.2977	5.348e-07	3.6088e-05
c45735_g5	575.588	296.795	0.95557	5.5154e-07	3.7183e-05
c28543_g1	86.674	25.293	1.7769	5.5536e-07	3.7406e-05
c25220_g1	8.46986	44.6767	-2.3991	5.5651e-07	3.7448e-05
c35371_g3	127.063	53.4498	1.2493	5.5773e-07	3.7489e-05
c40362_g1	226.013	489.646	-1.1153	5.5815e-07	3.7489e-05
c32033_g1	336.583	162.575	1.0499	5.624e-07	3.7739e-05
c40979_g2	10.0308	40.0825	-1.9985	5.63e-07	3.7744e-05
c32252_g1	1003.72	532.108	0.91557	5.6618e-07	3.7921e-05
c27683_g1	346.578	88.6686	1.9667	5.6999e-07	3.8141e-05
c41863_g2	90.6868	34.7975	1.3819	5.7374e-07	3.8356e-05
c32086_g2	40.3089	10.1414	1.9908	5.7525e-07	3.8422e-05
c45396_g5	31.849	6.28133	2.3421	5.7669e-07	3.8482e-05
c38322_g1	1722.1	5045.71	-1.5509	5.776e-07	3.8507e-05
c35521_g1	184.519	84.1992	1.1319	5.8336e-07	3.8855e-05
c36361_g2	178.415	535.114	-1.5846	5.8427e-07	3.888e-05
c42506_g1	660.406	344.41	0.93923	5.8898e-07	3.9157e-05
c46492_g2	235.082	112.75	1.06	5.9853e-07	3.9755e-05
c31943_g1	2.51995	21.3303	-3.0814	6.1552e-07	4.0845e-05
c39594_g2	174.527	79.0892	1.1419	6.2153e-07	4.1206e-05
c34830_g3	235.211	111.53	1.0765	6.2424e-07	4.1348e-05
c46045_g1	481.791	912.642	-0.92164	6.2814e-07	4.1568e-05
c37339_g1	204.853	90.6993	1.1754	6.2885e-07	4.1577e-05
c43211_g1	277.552	135.253	1.0371	6.2998e-07	4.1613e-05
c36609_g1	43.5452	10.1295	2.104	6.3103e-07	4.1644e-05
c40037_g2	1407.24	2592.31	-0.88137	6.3537e-07	4.1892e-05
c30145_g1	1079.38	2021.59	-0.90529	6.4007e-07	4.2163e-05
c33856_g1	170.382	76.9197	1.1474	6.4685e-07	4.2571e-05
c46878_g4	605.551	1129.63	-0.89953	6.5578e-07	4.312e-05
c42254_g2	797.685	1484.45	-0.89604	6.5836e-07	4.3249e-05
c44994_g1	194.136	89.6374	1.1149	6.5956e-07	4.3289e-05
c40654_g1	287.821	140.171	1.038	6.74e-07	4.4197e-05
c31614_g1	117.474	48.6845	1.2708	6.8258e-07	4.4718e-05
c30591_g1	343.751	170.742	1.0095	6.8514e-07	4.4845e-05
c37982_g4	16.9304	74.5621	-2.1388	6.937e-07	4.5364e-05
c36673_g1	10.3255	51.1633	-2.3089	6.9798e-07	4.5603e-05
c32508_g1	6768.99	22500.5	-1.7329	7.0353e-07	4.5799e-05
c36424_g1	1554.58	2841.78	-0.87027	7.0185e-07	4.5799e-05
c41061_g1	3686.11	9112.63	-1.3058	7.0243e-07	4.5799e-05
c44117_g2	3360.5	1835.14	0.87279	7.0302e-07	4.5799e-05
c28940_g1	95.184	201.696	-1.0834	7.1368e-07	4.6418e-05
c32361_g1	124.774	258.217	-1.0493	7.1774e-07	4.664e-05
c29503_g1	15.2367	50.4678	-1.7278	7.1859e-07	4.6653e-05
c33532_g3	67.9731	152.494	-1.1657	7.1954e-07	4.6672e-05
c43319_g6	1773.36	4489.55	-1.3401	7.2485e-07	4.6974e-05
c39488_g1	1263.27	2329.76	-0.88302	7.2575e-07	4.699e-05
c33126_g1	80.2868	29.4127	1.4487	7.3105e-07	4.7291e-05
c44212_g4	1442.77	2651.78	-0.87811	7.3775e-07	4.7682e-05
c41337_g1	3.26593	22.8853	-2.8089	7.4278e-07	4.7963e-05
c43550_g1	62.2195	20.6028	1.5945	7.4728e-07	4.821e-05
c40307_g2	2491.02	4501.53	-0.85368	7.5559e-07	4.8703e-05
c41303_g4	468.673	878.445	-0.90637	7.6325e-07	4.9153e-05
c30553_g2	17.817	186.27	-3.3861	7.6876e-07	4.9463e-05
c36835_g2	227.235	27.8378	3.0291	7.7637e-07	4.9908e-05
c43412_g2	577.301	300.502	0.94195	7.8623e-07	5.0497e-05
c46046_g2	59.514	19.335	1.622	7.9071e-07	5.0739e-05
c39839_g5	9.28486	38.0936	-2.0366	7.9828e-07	5.1134e-05
c41292_g3	183.099	84.544	1.1148	7.981e-07	5.1134e-05
c27939_g1	14.6521	0.694085	4.3999	8.0107e-07	5.1222e-05
c33248_g1	10.4836	45.694	-2.1239	8.0049e-07	5.1222e-05
c42268_g3	1602.94	3044.45	-0.92546	8.1163e-07	5.185e-05
c46626_g5	478.549	1230.37	-1.3624	8.1562e-07	5.2059e-05
c44640_g1	1745.5	3180.96	-0.86582	8.1762e-07	5.2141e-05
c45397_g2	133.071	57.6686	1.2063	8.2642e-07	5.2655e-05
c34365_g1	122.817	34.299	1.8403	8.3272e-07	5.287e-05
c37678_g2	652.007	1207.74	-0.88936	8.3252e-07	5.287e-05
c46389_g3	129.531	12.7731	3.3421	8.3143e-07	5.287e-05
c46771_g2	652.45	342.634	0.9292	8.3206e-07	5.287e-05
c37139_g3	131.947	287.471	-1.1235	8.3555e-07	5.3002e-05
c46533_g1	212.525	45.8354	2.2131	8.386e-07	5.3149e-05
c3930_g1	0	12.7558	#NAME?	8.4029e-07	5.3162e-05
c39719_g2	820.218	1515.48	-0.8857	8.4007e-07	5.3162e-05
c45080_g2	157.499	70.9652	1.1502	8.5297e-07	5.3917e-05
c39143_g1	1320.61	716.418	0.88233	8.5919e-07	5.4263e-05
c46762_g1	7935.77	19118.4	-1.2685	8.6743e-07	5.4735e-05
c36482_g2	4046.99	7362.92	-0.86343	8.7797e-07	5.5351e-05
c28617_g1	1031.45	489.943	1.074	8.7912e-07	5.5375e-05
c38208_g1	1291.75	2358.24	-0.86838	8.8278e-07	5.5557e-05
c30990_g1	15.5937	51.2111	-1.7155	8.8924e-07	5.5915e-05
c32898_g1	250.616	121.666	1.0426	8.9749e-07	5.6335e-05
c37586_g3	47.9425	119.902	-1.3225	8.9692e-07	5.6335e-05
c38173_g1	1365.5	715.368	0.93267	9.0719e-07	5.6845e-05
c39563_g1	1664.91	3051.07	-0.87388	9.0681e-07	5.6845e-05
c35877_g2	230.114	110.954	1.0524	9.0992e-07	5.6967e-05
c34300_g1	25.7155	153.562	-2.5781	9.1885e-07	5.7475e-05
c37985_g2	9.87083	49.2146	-2.3178	9.2631e-07	5.7892e-05
c21185_g1	6.60349	31.0523	-2.2334	9.2771e-07	5.7929e-05
c29842_g1	141.662	59.2226	1.2582	9.2915e-07	5.7968e-05
c29812_g1	9.75694	39.4239	-2.0146	9.3264e-07	5.8136e-05
c37428_g1	324.002	617.086	-0.92947	9.4413e-07	5.8801e-05
c38904_g2	474.642	245.521	0.95099	9.5409e-07	5.9365e-05
c40575_g3	433.438	222.876	0.95959	9.5484e-07	5.9365e-05
c28238_g2	60.6951	5.47171	3.4715	9.5895e-07	5.9569e-05
c42532_g1	2679.78	4857.22	-0.85802	9.6543e-07	5.992e-05
c39321_g5	44.1032	107.69	-1.2879	9.6762e-07	6.0004e-05
c40584_g1	30.1159	79.9602	-1.4088	9.7795e-07	6.0593e-05
c28595_g2	140.662	287.644	-1.032	9.8121e-07	6.0722e-05
c32263_g1	15.2529	268.566	-4.1381	9.8173e-07	6.0722e-05
c39314_g2	731.949	388.85	0.91253	9.9379e-07	6.1415e-05
c44565_g1	1852.93	1014.74	0.8687	1.0018e-06	6.1858e-05
c18479_g1	147.046	294.759	-1.0033	1.0301e-06	6.3552e-05
c44360_g1	3381.79	1478.08	1.1941	1.0348e-06	6.3787e-05
c40854_g1	519.481	966.264	-0.89535	1.0364e-06	6.3831e-05
c45111_g1	51.675	15.7583	1.7134	1.0374e-06	6.3839e-05
c44168_g3	52.719	123.387	-1.2268	1.0485e-06	6.4467e-05
c45258_g2	722.196	386.404	0.90228	1.0558e-06	6.4858e-05
c38634_g2	159.163	317.843	-0.99781	1.0636e-06	6.5282e-05
c30955_g3	210.902	100.687	1.0667	1.0672e-06	6.5444e-05
c36147_g1	170.215	47.0827	1.8541	1.0715e-06	6.5595e-05
c46696_g1	601.392	316.998	0.92383	1.0709e-06	6.5595e-05
c39764_g3	110.535	41.5927	1.4101	1.0732e-06	6.5644e-05
c28544_g1	196.772	92.5228	1.0886	1.0754e-06	6.5724e-05
c31694_g2	195.721	382.544	-0.96683	1.081e-06	6.601e-05
c37451_g1	830.402	442.462	0.90826	1.0835e-06	6.6109e-05
c24606_g1	719.89	1318.1	-0.87261	1.0881e-06	6.633e-05
c32204_g2	57.8353	133.55	-1.2074	1.0898e-06	6.6377e-05
c45726_g3	235.308	104.88	1.1658	1.0952e-06	6.6654e-05
c42770_g2	174.875	81.1364	1.1079	1.0969e-06	6.6696e-05
c36273_g1	4360.69	2268.64	0.94273	1.1e-06	6.6792e-05
c39321_g6	148.909	57.5666	1.3711	1.1003e-06	6.6792e-05
c40882_g2	780.277	416.414	0.90597	1.1084e-06	6.723e-05
c31062_g1	0	12.1971	#NAME?	1.1138e-06	6.7499e-05
c33719_g1	155.265	310.378	-0.99929	1.1261e-06	6.8185e-05
c32452_g1	15.7544	1.02008	3.949	1.133e-06	6.8543e-05
c41343_g1	66.9561	23.5427	1.5079	1.1373e-06	6.8751e-05
c47289_g4	36.3137	8.75593	2.0522	1.1524e-06	6.9605e-05
c5844_g1	31.717	82.4867	-1.3789	1.154e-06	6.9642e-05
c47412_g2	546.443	1011.44	-0.88826	1.1559e-06	6.9696e-05
c46871_g1	115.606	1065.82	-3.2047	1.1666e-06	7.0285e-05
c46096_g4	1514.73	3104.08	-1.0351	1.1713e-06	7.0507e-05
c36137_g3	0.301352	12.589	-5.3846	1.1761e-06	7.0737e-05
c47144_g2	316.657	158.942	0.99443	1.1851e-06	7.1221e-05
c30354_g1	39.4858	10.2498	1.9457	1.1897e-06	7.1435e-05
c36945_g4	36.9947	93.1732	-1.3326	1.193e-06	7.1577e-05
c39242_g2	824.101	443.347	0.89439	1.1964e-06	7.1716e-05
c31278_g1	89.3004	34.7673	1.3609	1.2018e-06	7.1983e-05
c44641_g4	124.359	53.9467	1.2049	1.2151e-06	7.2716e-05
c39559_g1	713.186	381.077	0.9042	1.2311e-06	7.3617e-05
c38279_g3	329.984	165.329	0.99706	1.2501e-06	7.469e-05
c38780_g1	5492.87	3066.09	0.84116	1.2529e-06	7.4791e-05
c20888_g1	1216.63	3581.49	-1.5577	1.2597e-06	7.5137e-05
c37727_g3	172.632	80.1095	1.1077	1.2629e-06	7.5263e-05
c25345_g1	42.2462	11.3817	1.8921	1.2643e-06	7.5288e-05
c37875_g1	42.042	11.5748	1.8608	1.2655e-06	7.5298e-05
c31748_g1	421.352	217.235	0.95577	1.2721e-06	7.5561e-05
c37493_g1	108.124	621.92	-2.524	1.272e-06	7.5561e-05
c17701_g3	185.667	362.724	-0.96615	1.2889e-06	7.6499e-05
c69165_g1	47.649	112.754	-1.2427	1.2945e-06	7.6764e-05
c40284_g1	846.786	1546.06	-0.86853	1.3072e-06	7.7458e-05
c28969_g1	228.304	15.9514	3.8392	1.3134e-06	7.7762e-05
c37457_g1	180.663	85.1205	1.0857	1.315e-06	7.7789e-05
c29735_g1	0.63685	13.833	-4.441	1.3462e-06	7.9508e-05
c41871_g2	90.4771	35.9471	1.3317	1.3459e-06	7.9508e-05
c37203_g1	942.669	1749.21	-0.89188	1.3647e-06	8.0465e-05
c43283_g7	78.0436	29.4484	1.4061	1.3646e-06	8.0465e-05
c17139_g1	412.849	152.139	1.4402	1.3695e-06	8.0685e-05
c36970_g4	345.582	721.148	-1.0613	1.3883e-06	8.1726e-05
c33950_g1	25.1832	2.02233	3.6384	1.3908e-06	8.1803e-05
c44501_g2	594.819	315.34	0.91554	1.3977e-06	8.2144e-05
c38494_g1	271.006	2216.91	-3.0322	1.4024e-06	8.2349e-05
c44852_g3	1.34534	16.2866	-3.5976	1.4193e-06	8.3274e-05
c34572_g1	331.356	1224.32	-1.8855	1.4228e-06	8.3412e-05
c37129_g6	47.3489	10.8149	2.1303	1.4311e-06	8.3833e-05
c42051_g2	1028.51	2752.61	-1.4203	1.4348e-06	8.3979e-05
c34035_g2	211.696	408.908	-0.94979	1.4436e-06	8.4424e-05
c37877_g1	560.397	1034.5	-0.88441	1.446e-06	8.4497e-05
c36952_g1	2115.78	3787.96	-0.84023	1.4549e-06	8.4949e-05
c38884_g3	150.931	68.1935	1.1462	1.4616e-06	8.5269e-05
c33003_g1	524.035	274.951	0.93049	1.475e-06	8.5981e-05
c40496_g1	16.0297	51.6579	-1.6882	1.4861e-06	8.6557e-05
c45179_g3	16.9297	59.0071	-1.8013	1.4989e-06	8.7236e-05
c38177_g1	48.3936	113.436	-1.229	1.5003e-06	8.7246e-05
c35618_g1	7411.44	17490	-1.2387	1.514e-06	8.7898e-05
c36400_g1	15.8134	63.5938	-2.0077	1.5133e-06	8.7898e-05
c46015_g1	3867.71	6905.29	-0.83622	1.521e-06	8.8232e-05
c28238_g3	46.3377	2.70131	4.1005	1.5331e-06	8.8868e-05
c41575_g3	257.161	487.603	-0.92303	1.5434e-06	8.9391e-05
c35162_g1	806.579	1472.62	-0.8685	1.5616e-06	9.0367e-05
c43880_g3	880.221	350.045	1.3303	1.5628e-06	9.0367e-05
c35528_g1	549.551	1010.3	-0.87847	1.595e-06	9.2156e-05
c32204_g1	61.6817	137.698	-1.1586	1.5976e-06	9.2231e-05
c43167_g2	159.385	73.6793	1.1132	1.6254e-06	9.3764e-05
c46040_g1	165.099	76.2097	1.1153	1.6403e-06	9.4548e-05
c39589_g1	1096.87	1985.13	-0.85583	1.651e-06	9.5087e-05
c20372_g1	0	10.4555	#NAME?	1.6705e-06	9.5903e-05
c37112_g1	499.608	263.926	0.92066	1.6695e-06	9.5903e-05
c40978_g3	116.968	50.3221	1.2168	1.6685e-06	9.5903e-05
c41811_g2	1359.35	2450.94	-0.85041	1.6668e-06	9.5903e-05
c44852_g9	2.65988	20.7474	-2.9635	1.6738e-06	9.6013e-05
c24983_g1	1291.18	273.947	2.2367	1.678e-06	9.6177e-05
c2163_g1	427.844	789.621	-0.88407	1.6837e-06	9.6428e-05
c36281_g1	156.573	71.9035	1.1227	1.6874e-06	9.6563e-05
c43184_g2	0.602703	13.9016	-4.5277	1.69e-06	9.6639e-05
c35475_g2	98.6041	205.11	-1.0567	1.695e-06	9.6843e-05
c32760_g2	73403.5	129810	-0.82249	1.6968e-06	9.6869e-05
c43453_g4	242.971	119.322	1.0259	1.7086e-06	9.7467e-05
c34542_g1	120.325	52.3936	1.1995	1.7295e-06	9.8581e-05
c37097_g1	30.5324	122.61	-2.0057	1.7364e-06	9.8817e-05
c45269_g1	12846.6	22842.7	-0.83035	1.7358e-06	9.8817e-05
c32164_g1	94.9686	30.0372	1.6607	1.7399e-06	9.894e-05
c30376_g1	58.9335	19.8186	1.5722	1.7482e-06	9.9323e-05
c33352_g1	13.5592	45.151	-1.7355	1.7494e-06	9.9323e-05
c42364_g3	835.034	453.007	0.8823	1.7512e-06	9.9349e-05
c38103_g2	14.8651	48.8415	-1.7162	1.7549e-06	9.9475e-05
c41339_g4	461.622	240.803	0.93886	1.7777e-06	0.00010069
c34986_g2	23.5728	66.6649	-1.4998	1.7809e-06	0.00010079
c33846_g1	397.863	207.02	0.9425	1.7868e-06	0.00010105
c44908_g1	277.185	139.133	0.99439	1.8128e-06	0.00010244
c34519_g1	31.3708	1.38222	4.5044	1.8331e-06	0.0001035
c46269_g3	296.998	151.213	0.97387	1.8365e-06	0.00010361
c33681_g1	95.4045	308.744	-1.6943	1.871e-06	0.00010547
c36100_g1	141.882	283.134	-0.99679	1.8749e-06	0.00010554
c38137_g1	390.918	723.452	-0.88803	1.8752e-06	0.00010554
c45343_g1	1073.98	588.034	0.869	1.8765e-06	0.00010554
c1920_g1	2.89628	55.9202	-4.2711	1.8967e-06	0.00010659
c32598_g1	3490.64	6208.49	-0.83075	1.9007e-06	0.00010672
c45191_g3	213.203	103.527	1.0422	1.9019e-06	0.00010672
c72324_g1	178.594	372.132	-1.0591	1.9063e-06	0.00010688
c26368_g1	171.444	337.436	-0.97688	1.9123e-06	0.00010713
c47159_g1	491.933	260.176	0.91897	1.9174e-06	0.00010733
c41227_g4	527.244	961.697	-0.86711	1.9632e-06	0.00010982
c44656_g2	1035.7	1861.7	-0.84602	1.9841e-06	0.0001109
c35759_g2	53.7329	122.621	-1.1903	2.0005e-06	0.00011173
c37501_g1	1.31454	15.9693	-3.6027	2.0145e-06	0.00011242
c44715_g2	833.819	454.557	0.87527	2.0499e-06	0.00011431
c41776_g1	172.668	821.176	-2.2497	2.0616e-06	0.00011487
c24311_g1	174.214	336.532	-0.94988	2.0891e-06	0.00011622
c27458_g1	30.3623	80.4385	-1.4056	2.0882e-06	0.00011622
c40598_g2	367.524	190.305	0.94953	2.1019e-06	0.00011684
c32277_g1	135.993	25.9935	2.3873	2.1209e-06	0.00011781
c28562_g1	92.456	193.415	-1.0649	2.1286e-06	0.00011815
c46639_g3	44.081	12.8335	1.7802	2.1375e-06	0.00011846
c47212_g1	516.018	274.181	0.91229	2.1376e-06	0.00011846
c44085_g3	300.622	153.235	0.9722	2.1419e-06	0.00011861
c34585_g7	589.878	317.489	0.89371	2.1444e-06	0.00011866
c44055_g1	120.981	52.9602	1.1918	2.1586e-06	0.00011935
c44324_g1	2375.62	1329.89	0.83699	2.1695e-06	0.00011986
c32068_g1	4.87178	84.7234	-4.1202	2.1929e-06	0.00012083
c36464_g1	1488.75	826.013	0.84987	2.1909e-06	0.00012083
c39088_g1	1214.63	2169.49	-0.83684	2.1937e-06	0.00012083
c39921_g2	1.69088	16.8841	-3.3198	2.1916e-06	0.00012083
c31589_g1	985.445	1763.87	-0.83989	2.2173e-06	0.00012203
c71830_g1	18.1538	0.999036	4.1836	2.2225e-06	0.00012223
c45707_g1	1031.12	1850.61	-0.84379	2.2259e-06	0.00012232
c40504_g1	852.944	464.169	0.8778	2.2417e-06	0.00012309
c38018_g2	77.2995	546.915	-2.8228	2.2443e-06	0.00012313
c41447_g2	518.485	276.159	0.9088	2.2457e-06	0.00012313
c32469_g2	16.9531	53.6365	-1.6617	2.2839e-06	0.00012511
c36291_g4	17.4145	1.70822	3.3497	2.2854e-06	0.00012511
c43204_g1	847.606	463.746	0.87006	2.2976e-06	0.00012568
c45361_g2	459.785	245.056	0.90785	2.3131e-06	0.00012644
c37265_g1	21.3046	60.8823	-1.5149	2.3302e-06	0.00012727
c46937_g3	325.276	601.547	-0.88701	2.3589e-06	0.00012875
c33036_g1	69.7793	213.485	-1.6133	2.3747e-06	0.00012951
c47091_g2	429.969	227.148	0.9206	2.3885e-06	0.00013016
c31867_g1	558.072	298.472	0.90286	2.4075e-06	0.0001311
c40268_g4	540.984	980.585	-0.85806	2.4243e-06	0.00013191
c35120_g1	1224.77	525.554	1.2206	2.4321e-06	0.00013214
c47187_g3	440.968	806.822	-0.87157	2.4311e-06	0.00013214
c38914_g1	472.066	251.563	0.90807	2.4805e-06	0.00013467
c36693_g4	254.596	480.956	-0.91769	2.4979e-06	0.00013551
c35151_g4	206.463	100.691	1.0359	2.5018e-06	0.00013562
c31385_g1	2164.14	3837.38	-0.82632	2.5107e-06	0.000136
c44969_g1	663.124	1806.34	-1.4457	2.54e-06	0.00013748
c43889_g2	1002.99	477.064	1.072	2.5647e-06	0.00013871
c42724_g2	525.276	956.791	-0.86513	2.58e-06	0.00013944
c3863_g1	0	10.0993	#NAME?	2.5836e-06	0.00013953
c44188_g1	3581.6	6325.82	-0.82065	2.6097e-06	0.00014083
c29952_g1	189.851	367.038	-0.95106	2.6256e-06	0.00014158
c41699_g1	597.752	323.464	0.88594	2.6363e-06	0.00014205
c39034_g1	299.278	556.656	-0.8953	2.6613e-06	0.00014329
c35256_g1	59.6513	18.6134	1.6802	2.6683e-06	0.00014356
c46945_g1	15.9459	162.417	-3.3484	2.6772e-06	0.00014394
c15278_g1	9.11675	35.5401	-1.9629	2.6853e-06	0.00014426
c26819_g1	0.301352	11.8318	-5.2951	2.688e-06	0.00014429
c25519_g1	14.8945	0	Inf	2.6916e-06	0.00014438
c42857_g4	336.025	174.766	0.94314	2.6969e-06	0.00014456
c43589_g1	1247.12	2208.45	-0.82444	2.7217e-06	0.00014578
c27471_g2	26.5038	4.99245	2.4084	2.7551e-06	0.00014746
c27094_g1	50.1649	114.737	-1.1936	2.7693e-06	0.00014811
c44184_g2	154.855	654.088	-2.0786	2.7755e-06	0.00014833
c33730_g1	30.6665	79.2658	-1.37	2.8008e-06	0.00014957
c45101_g2	106.124	45.3015	1.2281	2.8197e-06	0.00015047
c43221_g1	954.736	527.744	0.85527	2.8357e-06	0.00015121
c34005_g1	947.768	520.001	0.86602	2.9031e-06	0.00015469
c33376_g1	1.2429	15.6195	-3.6516	2.9083e-06	0.00015485
c40863_g2	247.164	464.014	-0.9087	2.9116e-06	0.00015491
c46147_g1	170.356	76.4791	1.1554	2.9292e-06	0.00015573
c40369_g3	15.2723	48.3828	-1.6636	2.939e-06	0.00015603
c43162_g1	164.953	468.53	-1.5061	2.9378e-06	0.00015603
c42810_g2	4145.12	7245.39	-0.80565	2.9521e-06	0.0001566
c38158_g2	2291.41	4059.49	-0.82506	2.9563e-06	0.00015671
c46234_g1	73.4522	154.736	-1.0749	2.96e-06	0.00015679
c40080_g1	62.7894	158.017	-1.3315	2.9832e-06	0.00015791
c33759_g2	42.5556	12.4989	1.7676	3.0019e-06	0.00015866
c34896_g1	1153.96	2056.41	-0.83353	2.9996e-06	0.00015866
c38242_g1	794.522	1427	-0.84482	3.012e-06	0.00015908
c29544_g1	87.0987	180.801	-1.0537	3.0343e-06	0.0001599
c29692_g1	14.5671	46.7631	-1.6827	3.0338e-06	0.0001599
c34505_g1	467.206	249.488	0.90509	3.0336e-06	0.0001599
c38475_g1	895.723	4759.05	-2.4096	3.0526e-06	0.00016068
c45410_g1	3693.94	6479.65	-0.81075	3.0535e-06	0.00016068
c26895_g1	561.407	1012.4	-0.85066	3.0639e-06	0.00016099
c34473_g3	84.6844	186.907	-1.1422	3.0639e-06	0.00016099
c47360_g2	374.331	685.896	-0.87368	3.0663e-06	0.000161
c31972_g1	8.70292	70.435	-3.0167	3.0789e-06	0.00016154
c44440_g7	2274.29	1153.16	0.97983	3.0849e-06	0.00016174
c42953_g3	3594.03	6314.4	-0.81304	3.1122e-06	0.00016306
c22264_g1	22.9909	94.0511	-2.0324	3.1355e-06	0.00016416
c30510_g1	100.304	205.111	-1.032	3.1703e-06	0.00016586
c36960_g4	215.067	105.79	1.0236	3.1893e-06	0.00016673
c41987_g4	476.614	254.897	0.90291	3.1999e-06	0.00016716
c32591_g1	86.3909	35.0992	1.2994	3.2388e-06	0.00016907
c35720_g2	119.772	236.708	-0.98282	3.2472e-06	0.00016938
c38725_g2	113.517	294.109	-1.3734	3.2564e-06	0.00016974
c39880_g3	20.5806	0	Inf	3.2657e-06	0.00017011
c44015_g2	1337.08	747.421	0.83909	3.2699e-06	0.0001702
c42594_g1	4.58047	43.0383	-3.2321	3.2778e-06	0.00017049
c46189_g2	491.751	263.769	0.89865	3.3085e-06	0.00017196
c28899_g1	33.3632	7.12322	2.2277	3.3149e-06	0.00017217
c43207_g1	573.571	311.591	0.88032	3.3257e-06	0.00017261
c36275_g1	2472.1	4344.1	-0.81332	3.3528e-06	0.00017389
c36378_g3	21.7392	3.34736	2.6992	3.3578e-06	0.00017402
c43220_g1	298.151	578.016	-0.95507	3.3821e-06	0.00017515
c40791_g5	624.754	341.869	0.86984	3.4032e-06	0.00017612
c36939_g1	369.959	194.223	0.92965	3.4084e-06	0.00017626
c37618_g1	1169.47	2063.96	-0.81956	3.4272e-06	0.00017708
c40823_g1	307.229	158.516	0.95468	3.4292e-06	0.00017708
c40299_g3	1130.26	2091.79	-0.88809	3.4361e-06	0.00017723
c42193_g3	470.948	851.863	-0.85505	3.4369e-06	0.00017723
c43798_g3	31.3669	79.3235	-1.3385	3.4433e-06	0.00017743
c35781_g1	211.167	101.019	1.0638	3.4541e-06	0.00017776
c37663_g2	274.478	509.116	-0.89131	3.4565e-06	0.00017776
c39764_g2	4733.52	1748.74	1.4366	3.4571e-06	0.00017776
c45820_g2	421.913	766.061	-0.86051	3.472e-06	0.0001784
c28457_g1	109.753	47.6983	1.2022	3.4834e-06	0.00017886
c37326_g1	46.7129	110.847	-1.2467	3.4987e-06	0.00017951
c29429_g1	23.8587	65.1233	-1.4487	3.5092e-06	0.00017992
c39814_g1	271.259	114.501	1.2443	3.5357e-06	0.00018115
c39733_g2	1110.78	1955.82	-0.81621	3.588e-06	0.0001837
c40177_g1	519.043	65.5103	2.9861	3.5959e-06	0.00018397
c41604_g2	1.65673	30.4669	-4.2008	3.5991e-06	0.00018401
c39651_g2	35.9058	9.46512	1.9235	3.605e-06	0.00018418
c35508_g1	167.682	320.459	-0.93441	3.6133e-06	0.00018447
c25933_g1	81.9402	170.631	-1.0582	3.6384e-06	0.00018562
c45635_g1	672.413	1203.52	-0.83984	3.6468e-06	0.00018592
c41759_g1	142.51	65.9038	1.1126	3.6591e-06	0.00018641
c36968_g1	333.412	806.809	-1.2749	3.6755e-06	0.00018712
c39066_g2	101.026	399.425	-1.9832	3.6875e-06	0.0001876
c45277_g3	49.9197	12.5496	1.992	3.7384e-06	0.00019005
c40814_g1	2242.84	3936.75	-0.81168	3.7541e-06	0.00019071
c36186_g1	141.357	52.745	1.4222	3.763e-06	0.00019089
c43087_g1	817.666	451.85	0.85567	3.7621e-06	0.00019089
c43120_g1	1134.37	346.036	1.7129	3.8283e-06	0.00019407
c41570_g3	8.02188	32.8598	-2.0343	3.8356e-06	0.0001943
c21114_g1	23.2975	3.98747	2.5466	3.8463e-06	0.00019471
c42322_g5	112.388	224.741	-0.99977	3.8858e-06	0.00019657
c32320_g1	0.63685	23.0877	-5.18	3.8981e-06	0.00019679
c34892_g1	101.987	44.0597	1.2109	3.9011e-06	0.00019679
c40657_g5	0	9.81538	#NAME?	3.8947e-06	0.00019679
c68246_g1	15.7102	1.35524	3.5351	3.8984e-06	0.00019679
c24661_g1	466.269	838.945	-0.84741	3.9097e-06	0.00019708
c41200_g2	3127.8	1490.63	1.0692	3.9204e-06	0.00019749
c27024_g1	133.376	61.5121	1.1166	3.9239e-06	0.00019752
c45641_g1	76.9179	30.4571	1.3365	3.9395e-06	0.00019817
c24625_g1	93.4155	39.0558	1.2581	3.946e-06	0.00019836
c36357_g1	368.224	195.76	0.9115	3.9531e-06	0.00019846
c40846_g1	4724	8224.09	-0.79985	3.9535e-06	0.00019846
c41026_g1	3145.82	5496.01	-0.80495	3.9733e-06	0.00019932
c22549_g1	0	9.74035	#NAME?	4.0042e-06	0.00020072
c32211_g3	2.62573	27.4854	-3.3879	4.018e-06	0.00020128
c42851_g1	490.563	265.464	0.88592	4.0533e-06	0.00020276
c46984_g2	84.7321	34.288	1.3052	4.0533e-06	0.00020276
c40097_g4	280.326	144.477	0.95626	4.06e-06	0.00020285
c43427_g1	3307.96	5795.08	-0.80889	4.0607e-06	0.00020285
c31039_g1	1402.08	2469.88	-0.81687	4.0744e-06	0.00020325
c40231_g1	184.676	89.9188	1.0383	4.0715e-06	0.00020325
c45621_g4	142.786	274.777	-0.94441	4.0803e-06	0.00020341
c38033_g1	38.3515	116.606	-1.6043	4.0934e-06	0.00020391
c45179_g4	2.25609	18.2938	-3.0195	4.097e-06	0.00020396
c46591_g2	40.1436	96.3366	-1.2629	4.1228e-06	0.0002051
c41958_g3	66.9847	24.9487	1.4249	4.1464e-06	0.00020613
c32651_g1	520.2	933.746	-0.84396	4.1711e-06	0.0002072
c33346_g3	5.47448	26.646	-2.2831	4.1737e-06	0.0002072
c35057_g3	9.13751	37.9582	-2.0545	4.1805e-06	0.0002074
c43764_g3	18.6949	54.0515	-1.5317	4.1886e-06	0.00020765
c26609_g1	29.3511	1.70228	4.1079	4.2215e-06	0.00020904
c38770_g2	388.391	3066.63	-2.9811	4.2225e-06	0.00020904
c30870_g1	782.744	1464.89	-0.90417	4.2396e-06	0.00020975
c37665_g1	102.765	44.526	1.2066	4.2442e-06	0.00020983
c37040_g1	755.622	1337.85	-0.82418	4.2542e-06	0.00021012
c42276_g1	1168.11	2058.47	-0.81739	4.256e-06	0.00021012
c35019_g1	158.038	75.2568	1.0704	4.2615e-06	0.00021025
c36693_g3	213.564	107.37	0.99209	4.2688e-06	0.00021032
c43583_g2	502.225	272.347	0.88289	4.2682e-06	0.00021032
c38266_g1	826.399	1745.72	-1.0789	4.2829e-06	0.00021087
c37377_g1	403.58	216.379	0.89929	4.2901e-06	0.00021108
c32576_g1	1312.27	737.79	0.83078	4.2952e-06	0.00021119
c38558_g1	55.5141	122.017	-1.1362	4.3061e-06	0.00021158
c33951_g1	333.102	175.027	0.92839	4.3301e-06	0.00021261
c46289_g1	284.451	146.644	0.95587	4.3399e-06	0.00021295
c21393_g1	94.5372	39.7657	1.2494	4.3435e-06	0.00021298
c35101_g1	10.3322	37.4713	-1.8586	4.3877e-06	0.000215
c47113_g4	45.206	13.8692	1.7046	4.4623e-06	0.00021851
c34481_g1	300.973	551.486	-0.87369	4.5302e-06	0.00022168
c43080_g1	286.583	148.578	0.94774	4.5438e-06	0.0002222
c23655_g1	1249.18	702.798	0.8298	4.5709e-06	0.00022337
c39341_g2	1194.22	2089.67	-0.80721	4.6018e-06	0.00022462
c47364_g1	736.474	407.991	0.8521	4.6026e-06	0.00022462
c37543_g4	14.3033	1.01414	3.818	4.6149e-06	0.00022506
c33702_g1	1219.26	2132.74	-0.80671	4.7036e-06	0.00022923
c44071_g1	2099.03	865.2	1.2786	4.7294e-06	0.00023033
c42227_g1	14.7218	59.7625	-2.0213	4.7436e-06	0.00023087
c34938_g1	104.258	349.836	-1.7465	4.763e-06	0.00023166
c43154_g3	208.86	104.363	1.0009	4.7948e-06	0.00023305
c44710_g1	721.295	398.197	0.85711	4.8124e-06	0.00023375
c47098_g2	1740.47	988.543	0.8161	4.8439e-06	0.00023511
c43746_g3	22.9821	4.11969	2.4799	4.868e-06	0.00023613
c39528_g2	593.556	246.217	1.2695	4.8932e-06	0.00023719
c30661_g1	282.85	146.227	0.95183	4.9268e-06	0.0002386
c46246_g2	41.9857	12.5528	1.7419	4.9289e-06	0.0002386
c29558_g1	36.7395	9.84237	1.9003	4.9419e-06	0.00023907
c40700_g1	304.374	158.985	0.93695	4.9555e-06	0.00023956
c19258_g1	35.3728	86.1413	-1.2841	4.9715e-06	0.00024018
c37424_g3	398.649	214.06	0.8971	4.9958e-06	0.00024102
c4390_g1	125.982	25.523	2.3034	4.9944e-06	0.00024102
c34363_g1	171.495	325.458	-0.92431	5e-06	0.00024107
c45462_g1	1236.45	697.866	0.82519	5.0339e-06	0.00024254
c42374_g4	314.885	165.008	0.93229	5.0675e-06	0.00024399
c47048_g1	669.55	371.164	0.85114	5.0873e-06	0.00024478
c29233_g1	200.713	99.6929	1.0096	5.1293e-06	0.00024632
c36388_g1	2289.58	1315.8	0.79914	5.1282e-06	0.00024632
c36788_g1	116.274	52.203	1.1553	5.1295e-06	0.00024632
c659_g1	34.5746	9.03663	1.9359	5.1591e-06	0.00024757
c25565_g1	32.4069	8.20917	1.981	5.1932e-06	0.00024904
c22638_g1	32.3686	79.2997	-1.2927	5.2209e-06	0.0002502
c34731_g1	191.967	95.3403	1.0097	5.2486e-06	0.00025137
c47202_g1	1064.58	602.434	0.82141	5.2643e-06	0.00025195
c26540_g1	40.004	1.69312	4.5624	5.2962e-06	0.00025331
c17767_g1	28.9105	5.415	2.4166	5.3323e-06	0.00025487
c35089_g2	503.637	902.379	-0.84135	5.3404e-06	0.00025508
c40337_g1	44.6214	13.9502	1.6775	5.3537e-06	0.00025555
c35812_g4	118.302	53.698	1.1395	5.3925e-06	0.00025719
c38355_g3	39.8294	93.8037	-1.2358	5.3952e-06	0.00025719
c34792_g1	92.0608	38.9904	1.2395	5.4038e-06	0.00025743
c27071_g1	13.5948	44.0069	-1.6947	5.4234e-06	0.00025808
c31014_g1	11.3728	40.1029	-1.8181	5.4246e-06	0.00025808
c43624_g4	192.44	96.4256	0.99692	5.4463e-06	0.00025894
c31627_g1	218.668	91.057	1.2639	5.4574e-06	0.0002593
c39673_g1	60.5272	21.9365	1.4642	5.4619e-06	0.00025934
c27976_g1	0.904055	13.7516	-3.927	5.4751e-06	0.00025979
c39240_g2	34.6314	83.2661	-1.2656	5.4795e-06	0.00025983
c28182_g1	60.5198	21.8253	1.4714	5.493e-06	0.00026012
c28366_g1	9.71945	0	Inf	5.4965e-06	0.00026012
c41028_g1	34.3214	83.3832	-1.2806	5.5e-06	0.00026012
c44757_g1	399.722	161.456	1.3079	5.49e-06	0.00026012
c35641_g2	1128.2	1974.94	-0.80778	5.5132e-06	0.00026057
c41492_g1	98.659	356.463	-1.8532	5.544e-06	0.00026185
c26576_g2	30.513	4.07165	2.9057	5.6406e-06	0.00026609
c44515_g5	0	20.4598	#NAME?	5.6412e-06	0.00026609
c35491_g1	1604.02	2799.13	-0.80328	5.6578e-06	0.0002667
c24140_g1	2.28689	80.3914	-5.1356	5.679e-06	0.00026752
c41822_g1	49140.9	84130.1	-0.7757	5.6859e-06	0.00026768
c46862_g1	61.3577	132.238	-1.1078	5.6917e-06	0.00026777
c41171_g1	86.1805	175.462	-1.0257	5.7063e-06	0.00026828
c42648_g1	399	714.732	-0.84101	5.7881e-06	0.00027196
c32169_g1	23.2994	124.38	-2.4164	5.8115e-06	0.00027288
c44558_g1	252.963	130.255	0.95758	5.8231e-06	0.00027324
c46959_g1	33.7348	8.83739	1.9325	5.8323e-06	0.0002735
c39200_g2	0.335498	11.2008	-5.0612	5.8461e-06	0.00027396
c40957_g2	462.08	821.913	-0.83084	5.8611e-06	0.00027448
c38709_g2	258.089	133.94	0.94628	5.8662e-06	0.00027455
c43862_g6	854.402	1496.69	-0.80879	5.9137e-06	0.00027659
c44168_g2	2384.89	4110.67	-0.78545	5.9446e-06	0.00027785
c44560_g3	133.323	61.6212	1.1134	5.9931e-06	0.00027994
c47100_g1	34.6522	9.12129	1.9256	6.0063e-06	0.00028038
c35208_g1	1544.93	3102.37	-1.0058	6.052e-06	0.00028233
c27951_g3	522.956	129.097	2.0182	6.0682e-06	0.0002829
c34040_g1	260.931	84.0975	1.6335	6.0851e-06	0.0002835
c43133_g2	140786	242129	-0.78227	6.0956e-06	0.0002838
c44742_g1	338.957	180.355	0.91026	6.1118e-06	0.00028437
c39696_g1	258.314	133.322	0.95422	6.1335e-06	0.0002852
c42519_g2	715.04	399.14	0.84113	6.1493e-06	0.00028575
c36775_g1	1388.57	753.303	0.88229	6.1766e-06	0.00028684
c34636_g4	11.3454	0.341098	5.0558	6.1959e-06	0.00028755
c38024_g1	46.5943	105.865	-1.184	6.2195e-06	0.00028845
c42331_g3	58.3253	20.9979	1.4739	6.2376e-06	0.00028911
c39423_g1	351.437	187.122	0.90928	6.258e-06	0.00028968
c42964_g2	1322.41	2305.87	-0.80215	6.2578e-06	0.00028968
c30487_g1	1933.83	907.424	1.0916	6.3378e-06	0.00029319
c33051_g1	78.9135	162.686	-1.0437	6.3425e-06	0.00029321
c31071_g1	81.5264	33.5901	1.2792	6.3485e-06	0.0002933
c27277_g1	278.706	506.545	-0.86195	6.3627e-06	0.00029377
c44014_g2	54.5171	19.3798	1.4922	6.3726e-06	0.00029404
c45804_g2	1497.79	2621.97	-0.80782	6.4337e-06	0.00029667
c43775_g3	57.2639	17.6468	1.6982	6.4682e-06	0.00029807
c34940_g1	400.153	713.331	-0.83402	6.5162e-06	0.00030009
c37455_g2	33.4456	104.3	-1.6408	6.5339e-06	0.00030033
c38629_g1	383.458	188.08	1.0277	6.5294e-06	0.00030033
c42328_g2	548.566	303.005	0.85633	6.532e-06	0.00030033
c42079_g3	73.0555	205.128	-1.4895	6.6193e-06	0.00030406
c26517_g1	11.1887	49.0719	-2.1329	6.7115e-06	0.0003081
c20936_g1	151.287	12.0941	3.6449	6.767e-06	0.00031045
c42330_g1	569.776	1009.85	-0.82567	6.7841e-06	0.00031103
c33803_g1	400.106	215.397	0.89338	6.7941e-06	0.00031129
c42127_g1	54.8991	302.868	-2.4638	6.8524e-06	0.00031376
c43712_g1	4560.17	7835.17	-0.78088	6.8803e-06	0.00031484
c31008_g1	123.817	42.0326	1.5586	6.8923e-06	0.00031519
c40265_g1	712.995	400.248	0.833	6.9145e-06	0.000316
c43215_g2	1104.29	424.597	1.379	6.9223e-06	0.0003161
c45603_g2	3010.66	5197.47	-0.78773	6.9253e-06	0.0003161
c38544_g3	135.043	257.278	-0.92991	6.9367e-06	0.00031641
c41600_g1	2861.46	5284.63	-0.88505	6.9519e-06	0.0003169
c30646_g1	30.5197	6.08209	2.3271	6.9797e-06	0.00031797
c41422_g1	546.215	303.434	0.84809	7.0235e-06	0.00031977
c39885_g1	14.8276	46.0399	-1.6346	7.0399e-06	0.00032023
c45752_g3	990.038	2410.3	-1.2837	7.0427e-06	0.00032023
c42543_g1	98.4114	43.3272	1.1836	7.0592e-06	0.00032078
c45996_g2	17.8653	52.842	-1.5645	7.0846e-06	0.00032173
c57154_g1	0	30.7174	#NAME?	7.1265e-06	0.00032343
c34966_g1	52.6629	126.842	-1.2682	7.1556e-06	0.00032455
c35611_g1	52.7933	18.1488	1.5405	7.1963e-06	0.00032619
c47441_g2	110.364	49.8071	1.1478	7.2385e-06	0.00032789
c45863_g1	106.069	46.8835	1.1779	7.2539e-06	0.00032839
c43388_g2	445.969	795.756	-0.83538	7.2756e-06	0.00032916
c28294_g1	110	49.3813	1.1555	7.2971e-06	0.00032992
c46916_g2	208.588	105.916	0.97774	7.3129e-06	0.00033043
c44624_g1	475.597	847.337	-0.83319	7.3224e-06	0.00033065
c29514_g1	123.482	49.1498	1.329	7.3308e-06	0.00033082
c41943_g2	102.522	41.32	1.311	7.4235e-06	0.00033456
c44798_g1	2497.42	4297.17	-0.78294	7.4274e-06	0.00033456
c45542_g1	1808.52	1042.86	0.79427	7.4244e-06	0.00033456
c40881_g1	161.49	305.452	-0.9195	7.4814e-06	0.00033678
c42071_g1	559.995	987.173	-0.81789	7.574e-06	0.00034073
c38071_g1	611.723	1075.5	-0.81405	7.5907e-06	0.00034127
c40377_g5	71.8572	179.9	-1.324	7.6019e-06	0.00034156
c36479_g1	1920.61	3328.32	-0.79323	7.6466e-06	0.00034335
c13717_g1	284.31	694.591	-1.2887	7.6523e-06	0.00034339
c67260_g1	0.301352	12.8724	-5.4167	7.6926e-06	0.00034499
c34426_g1	16.3537	48.3385	-1.5636	7.7127e-06	0.00034567
c24305_g2	12.8863	41.7336	-1.6954	7.7234e-06	0.00034594
c42326_g1	23.9477	138.516	-2.5321	7.7432e-06	0.00034661
c40906_g1	1980.34	3406.35	-0.78247	7.8902e-06	0.00035297
c47085_g2	27.3194	6.11181	2.1603	7.9035e-06	0.00035334
c11048_g1	23.4656	68.534	-1.5463	7.9266e-06	0.00035416
c45523_g2	9.79778	34.9794	-1.836	7.9348e-06	0.0003543
c41908_g3	119.324	231.116	-0.95373	7.981e-06	0.00035615
c29007_g1	210.502	5.80686	5.1799	8.0453e-06	0.00035879
c370_g1	65.1774	136.831	-1.07	8.1278e-06	0.00036225
c39575_g1	201.669	101.484	0.99074	8.2116e-06	0.00036575
c34237_g1	3.82779	23.5784	-2.6229	8.22e-06	0.0003659
c36841_g5	44.4887	107.481	-1.2726	8.2626e-06	0.00036734
c45628_g3	84.2652	35.0215	1.2667	8.2625e-06	0.00036734
c41217_g1	33.7267	80.582	-1.2566	8.289e-06	0.00036829
c24240_g2	5.16644	24.871	-2.2672	8.3133e-06	0.00036914
c33752_g1	50.9732	17.6473	1.5303	8.3211e-06	0.00036926
c35825_g1	166.283	82.3679	1.0135	8.3455e-06	0.00037011
c42100_g1	71.6177	166.183	-1.2144	8.457e-06	0.00037483
c47035_g2	793.643	449.732	0.81942	8.5667e-06	0.00037946
c40330_g1	547.379	960.724	-0.81158	8.6156e-06	0.00038139
c47459_g2	131.837	46.05	1.5175	8.6796e-06	0.00038398
c44580_g4	2755.41	4740.48	-0.78277	8.6876e-06	0.0003841
c17949_g2	628.614	1099.37	-0.80644	8.7957e-06	0.00038864
c38145_g2	20.9557	57.3013	-1.4512	8.8206e-06	0.0003895
c39561_g1	792.977	1379.72	-0.79903	8.8464e-06	0.0003904
c30290_g1	13.7755	0.993092	3.794	8.8532e-06	0.00039046
c38646_g1	641.948	1125.89	-0.81053	8.8663e-06	0.0003908
c47240_g3	601.409	337.185	0.83481	8.9114e-06	0.00039255
c32049_g1	992.177	1719.22	-0.79308	8.9672e-06	0.00039476
c47231_g1	2698.01	5329.17	-0.98201	9.1022e-06	0.00040046
c46313_g1	376.692	205.311	0.87557	9.1192e-06	0.00040097
c46887_g3	621.25	348.805	0.83275	9.1263e-06	0.00040103
c30132_g1	42.1418	13.0333	1.6931	9.1993e-06	0.00040399
c39572_g1	60.1053	22.3197	1.4292	9.2543e-06	0.00040615
c47234_g1	274.251	145.358	0.91589	9.2598e-06	0.00040615
c36330_g1	12337.2	23560	-0.93332	9.3325e-06	0.0004091
c22189_g2	56.6714	122.027	-1.1065	9.3999e-06	0.0004118
c42087_g1	484.227	188.33	1.3624	9.4271e-06	0.00041274
c38591_g1	9.90357	34.879	-1.8163	9.4824e-06	0.00041491
c38634_g1	210.41	388.144	-0.88339	9.5051e-06	0.00041565
c45774_g3	81.1835	163.83	-1.0129	9.5676e-06	0.00041787
c73816_g1	12.536	0.325997	5.2651	9.562e-06	0.00041787
c30476_g1	8.55629	32.7871	-1.9381	9.6049e-06	0.00041925
c46872_g1	1219.97	697.982	0.80559	9.6262e-06	0.00041992
c42982_g3	529.152	927.376	-0.80947	9.6697e-06	0.00042156
c29533_g1	157.824	77.3227	1.0294	9.8056e-06	0.00042723
c46533_g5	54.2999	3.40456	3.9954	9.8147e-06	0.00042737
c46562_g1	459.106	254.181	0.85297	9.8278e-06	0.00042768
c43668_g1	1033.71	1782.92	-0.78642	9.9294e-06	0.00043184
c32534_g1	237.354	122.938	0.94911	9.9596e-06	0.00043289
c36886_g1	12350.7	20928.7	-0.76089	9.9727e-06	0.0004332
c41872_g2	65.3816	25.3173	1.3688	1.0034e-05	0.00043559
c34108_g1	612.054	343.308	0.83415	1.0094e-05	0.00043796
c31388_g2	65.4157	136.648	-1.0628	1.0106e-05	0.00043819
c41452_g1	2129.24	1237.5	0.78291	1.0318e-05	0.00044685
c47289_g1	76.6766	26.3465	1.5412	1.0312e-05	0.00044685
c38391_g1	500.159	277.491	0.84995	1.0386e-05	0.00044899
c39193_g1	489.525	859.909	-0.8128	1.0386e-05	0.00044899
c47100_g4	96.344	42.7658	1.1717	1.0377e-05	0.00044899
c35722_g1	35.4383	6.76702	2.3887	1.0454e-05	0.00045164
c34573_g1	566.517	316.494	0.83994	1.0469e-05	0.00045204
c42387_g2	191.994	97.5537	0.9768	1.0489e-05	0.00045263
c43513_g2	25.204	5.45982	2.2067	1.0595e-05	0.00045691
c33272_g1	29.8976	7.45516	2.0037	1.0658e-05	0.00045937
c34416_g1	489.196	271.586	0.849	1.0721e-05	0.00046181
c38662_g1	41.3884	13.2318	1.6452	1.0742e-05	0.00046242
c43593_g1	318.05	170.97	0.89551	1.0787e-05	0.00046408
c41604_g3	151.9	286.715	-0.9165	1.084e-05	0.00046608
c40212_g4	280.267	576.665	-1.0409	1.0859e-05	0.00046662
c39141_g2	715.696	404.71	0.82246	1.094e-05	0.00046982
c33534_g1	451.816	249.435	0.85707	1.0964e-05	0.00047059
c35572_g1	36.8347	10.8144	1.7681	1.0986e-05	0.00047124
c35223_g1	481.178	844.318	-0.81122	1.1022e-05	0.00047248
c33136_g1	197.58	100.617	0.97356	1.1057e-05	0.00047371
c17793_g1	19.2514	3.00627	2.6789	1.1135e-05	0.00047678
c38429_g2	4447.19	2603.74	0.77231	1.1143e-05	0.00047684
c45183_g3	70.7892	218.434	-1.6256	1.1175e-05	0.00047791
c37534_g3	100.27	195.39	-0.96246	1.1313e-05	0.00048354
c38825_g1	402.884	222.329	0.85767	1.1322e-05	0.00048364
c35821_g1	297.769	575.514	-0.95066	1.138e-05	0.00048581
c31965_g1	287.557	89.6645	1.6812	1.143e-05	0.00048768
c36674_g1	377.841	1196.53	-1.663	1.1541e-05	0.00049212
c39835_g7	1.68418	15.2272	-3.1765	1.1575e-05	0.00049326
c41436_g5	178.287	331.381	-0.89429	1.1582e-05	0.00049327
c40059_g1	518.582	909.259	-0.81012	1.1643e-05	0.00049559
c41925_g2	215.754	111.901	0.94717	1.1681e-05	0.0004966
c44332_g2	813.071	1400.83	-0.78482	1.1678e-05	0.0004966
c37384_g1	1330.74	2275.77	-0.77412	1.1804e-05	0.00050154
c46532_g2	1346.6	778.163	0.79118	1.1875e-05	0.00050426
c33618_g4	170.788	317.228	-0.89331	1.1927e-05	0.00050618
c38491_g1	128.619	246.942	-0.94107	1.1997e-05	0.00050884
c46122_g2	61.5217	23.5303	1.3866	1.2092e-05	0.00051256
c21860_g1	185.766	341.182	-0.87705	1.2134e-05	0.00051406
c42460_g1	702.449	1215.11	-0.79062	1.2259e-05	0.00051903
c37237_g3	118.212	55.1498	1.1	1.2266e-05	0.00051904
c38893_g2	450.227	250.719	0.84458	1.2307e-05	0.00052045
c36462_g1	252.808	134.304	0.91253	1.2408e-05	0.00052411
c36531_g4	28.9387	7.11406	2.0243	1.2403e-05	0.00052411
c44713_g1	319.044	566.526	-0.82839	1.2441e-05	0.00052519
c46861_g6	432.39	240.702	0.84508	1.2466e-05	0.00052596
c34791_g1	407.066	713.523	-0.8097	1.2475e-05	0.00052602
c40612_g1	316.53	170.443	0.89306	1.2511e-05	0.00052721
c37143_g1	6.45352	27.4961	-2.0911	1.2606e-05	0.00053091
c38612_g1	4842	10018.4	-1.049	1.2636e-05	0.00053186
c41575_g2	326.978	580.714	-0.82863	1.2648e-05	0.00053205
c37565_g1	5977.04	10113.2	-0.75873	1.2891e-05	0.00054194
c45304_g2	121.478	38.4256	1.6606	1.2908e-05	0.00054207
c46171_g1	2841.82	4824.13	-0.76345	1.2909e-05	0.00054207
c45329_g1	900.422	517.359	0.79943	1.2918e-05	0.00054216
c17758_g1	778.783	29.3685	4.7289	1.2964e-05	0.00054376
c46863_g1	490.701	0	Inf	1.3148e-05	0.00055114
c46318_g1	626.875	324.316	0.95078	1.3229e-05	0.00055421
c43323_g2	1894.38	3217.39	-0.76417	1.3258e-05	0.00055512
c31660_g1	21.1553	56.9672	-1.4291	1.3273e-05	0.00055544
c35136_g1	38.9086	89.0988	-1.1953	1.3406e-05	0.00056068
c46198_g3	48.9984	17.1859	1.5115	1.3446e-05	0.00056169
c46983_g1	2658.15	4505.07	-0.76113	1.3442e-05	0.00056169
c45491_g3	196.997	101.08	0.96268	1.3454e-05	0.00056171
c29878_g1	74.3096	151.822	-1.0308	1.3483e-05	0.00056224
c40739_g1	96.482	43.2242	1.1584	1.348e-05	0.00056224
c43838_g2	812.786	1395.92	-0.78027	1.3551e-05	0.00056477
c43945_g1	1375.91	2348.38	-0.77128	1.3589e-05	0.00056602
c43608_g1	276.813	148.346	0.89994	1.3646e-05	0.00056807
c39582_g2	56.6244	119.471	-1.0772	1.3657e-05	0.00056818
c32903_g1	78.1568	157.259	-1.0087	1.3671e-05	0.00056843
c32549_g1	89.8934	200.365	-1.1563	1.3771e-05	0.00057228
c36809_g2	7.42252	29.2567	-1.9788	1.3982e-05	0.00058069
c30941_g2	17.1453	48.8174	-1.5096	1.4002e-05	0.00058118
c25372_g1	35.35	81.7867	-1.2102	1.4019e-05	0.00058156
c40583_g3	14.5115	1.34013	3.4367	1.4029e-05	0.00058164
c34512_g1	235.241	123.776	0.92641	1.4084e-05	0.00058357
c34921_g1	278.242	150.229	0.88918	1.4125e-05	0.00058494
c40610_g1	10.1708	34.8158	-1.7753	1.4304e-05	0.00059204
c39138_g3	1.27705	25.1343	-4.2988	1.4363e-05	0.00059386
c39580_g1	1171.18	683.812	0.7763	1.4365e-05	0.00059386
c46793_g7	321.296	618.245	-0.94428	1.4415e-05	0.00059524
c47450_g3	144.434	70.6853	1.0309	1.4408e-05	0.00059524
c44581_g3	605.243	1044.92	-0.78781	1.4425e-05	0.0005953
c35812_g2	103.813	47.5073	1.1278	1.4523e-05	0.00059874
c37666_g1	76.4337	32.0546	1.2537	1.4524e-05	0.00059874
c31231_g1	364.606	641.13	-0.81428	1.4553e-05	0.00059959
c45885_g1	363.195	634.758	-0.80546	1.4682e-05	0.00060456
c38491_g2	74.3738	150.654	-1.0184	1.4753e-05	0.0006071
c46831_g2	41.0448	13.1417	1.643	1.4874e-05	0.00061176
c18303_g1	448.808	781.799	-0.8007	1.4905e-05	0.00061266
c40879_g1	1120.47	653.959	0.77683	1.4926e-05	0.00061318
c47281_g2	786.938	1346.56	-0.77496	1.5019e-05	0.00061664
c43240_g1	1159.77	1971.73	-0.76562	1.505e-05	0.00061757
c35491_g3	4988.72	8409.16	-0.75329	1.5076e-05	0.00061831
c29791_g1	38.8482	7.43685	2.3851	1.5158e-05	0.00062131
c28529_g1	305.496	165.27	0.88632	1.5196e-05	0.00062213
c39443_g1	1576	2670.33	-0.76075	1.519e-05	0.00062213
c31462_g2	2.92374	18.6075	-2.67	1.5225e-05	0.00062297
c33970_g1	5135.81	8768.58	-0.77175	1.5403e-05	0.00062992
c43204_g3	1.95474	15.9299	-3.0267	1.5434e-05	0.00063083
c45206_g1	1631.15	957.796	0.7681	1.5556e-05	0.00063543
c34839_g1	35.4725	81.424	-1.1988	1.5618e-05	0.00063761
c40110_g2	157.892	292.978	-0.89186	1.563e-05	0.00063772
c39157_g2	392.014	684.659	-0.80448	1.5669e-05	0.0006386
c43064_g1	430.685	237.666	0.85769	1.5662e-05	0.0006386
c42980_g2	93.2803	41.796	1.1582	1.5723e-05	0.00064034
c44497_g1	418.525	870.858	-1.0571	1.5729e-05	0.00064034
c25455_g1	26.3297	6.07294	2.1162	1.5744e-05	0.00064055
c34605_g3	25.2897	63.6943	-1.3326	1.5794e-05	0.00064226
c40791_g6	305.201	165.007	0.88724	1.5816e-05	0.00064277
c45881_g1	840.296	1437.04	-0.77413	1.5827e-05	0.00064286
c37085_g1	312.55	551.101	-0.81823	1.5861e-05	0.00064389
c31638_g1	740.45	1271.3	-0.77983	1.5891e-05	0.00064473
c43910_g1	766.567	427.551	0.84232	1.5914e-05	0.00064532
c34980_g1	200.402	103.548	0.9526	1.5931e-05	0.0006456
c34843_g1	588.543	1015.04	-0.78631	1.5958e-05	0.00064637
c46557_g2	316.055	171.907	0.87855	1.5981e-05	0.00064692
c44274_g4	122.852	43.9549	1.4828	1.6003e-05	0.00064744
c44007_g1	153.371	75.939	1.0141	1.6058e-05	0.0006493
c33712_g3	557.368	314.703	0.82464	1.6097e-05	0.00065053
c39986_g1	707.94	1218.41	-0.7833	1.6119e-05	0.00065103
c42258_g3	0	10.9288	#NAME?	1.6196e-05	0.0006538
c8051_g1	1.35538	13.8692	-3.3551	1.6228e-05	0.00065472
c38452_g1	248.983	131.351	0.92262	1.6264e-05	0.00065578
c38453_g1	3612.51	6077.47	-0.75047	1.6283e-05	0.00065619
c36245_g1	392.068	190.096	1.0444	1.6307e-05	0.00065643
c37135_g4	340.045	688.057	-1.0168	1.6304e-05	0.00065643
c38225_g1	15.7458	218.739	-3.7962	1.6321e-05	0.00065662
c44209_g1	1194.66	695.209	0.78108	1.6391e-05	0.00065907
c39207_g1	545.014	941.886	-0.78926	1.6416e-05	0.0006597
c39258_g2	274.991	76.8374	1.8395	1.6661e-05	0.00066919
c29580_g1	67.4481	193.477	-1.5203	1.6769e-05	0.00067314
c33403_g5	27.1695	67.2256	-1.307	1.6817e-05	0.0006747
c41345_g1	3783.9	6354.54	-0.74791	1.6835e-05	0.00067504
c34375_g3	3398.06	5725.27	-0.75263	1.6893e-05	0.00067698
c28253_g1	1782.63	3014.02	-0.75769	1.6907e-05	0.00067717
c39395_g1	40.4335	91.3604	-1.176	1.6976e-05	0.0006793
c47266_g2	170.725	317.108	-0.8933	1.6979e-05	0.0006793
c31822_g1	119.692	56.6023	1.0804	1.7013e-05	0.00068029
c25995_g2	36.0637	1.70228	4.405	1.7167e-05	0.00068596
c36386_g1	1150.15	1953.59	-0.76431	1.7179e-05	0.00068596
c41673_g2	108.98	208.289	-0.93452	1.7189e-05	0.00068596
c45575_g2	566.046	322.63	0.81104	1.7193e-05	0.00068596
c38354_g1	313.674	172	0.86686	1.7252e-05	0.00068794
c45934_g1	341.109	600.722	-0.81647	1.7267e-05	0.00068813
c32480_g1	579.443	329.54	0.81421	1.7305e-05	0.00068926
c22931_g1	21.6119	56.3756	-1.3832	1.7347e-05	0.00069055
c46965_g1	205.494	106.915	0.94264	1.7357e-05	0.00069057
c41036_g1	58.4841	121.945	-1.0601	1.7397e-05	0.00069177
c28089_g1	74.7974	3.7818	4.3058	1.7445e-05	0.00069315
c30186_g1	3.29673	19.2713	-2.5474	1.7451e-05	0.00069315
c45641_g2	53.4704	19.8758	1.4277	1.7472e-05	0.00069362
c28013_g1	195.022	100.515	0.95623	1.7653e-05	0.0007004
c33507_g4	21.3461	4.0927	2.3828	1.7691e-05	0.00070154
c34136_g3	28.0654	68.1762	-1.2805	1.7782e-05	0.00070474
c42079_g1	1.99223	29.8716	-3.9063	1.7845e-05	0.00070688
c35951_g2	844.668	488.09	0.79124	1.7914e-05	0.00070921
c36335_g1	422.198	235.725	0.84082	1.7977e-05	0.00071131
c33904_g1	86.7218	23.715	1.8706	1.8046e-05	0.00071364
c39457_g3	40.8306	91.7629	-1.1683	1.8147e-05	0.00071725
c37660_g1	525.302	907.285	-0.78841	1.8168e-05	0.00071768
c30351_g1	162.873	82.3439	0.98402	1.8183e-05	0.00071789
c44506_g1	147.08	72.957	1.0115	1.8302e-05	0.00072218
c47164_g1	458.805	258.917	0.82539	1.8367e-05	0.00072435
c36774_g1	129.791	63.3444	1.0349	1.8621e-05	0.00073395
c45175_g2	675.046	1157.54	-0.778	1.867e-05	0.0007351
c45386_g2	214.159	466.405	-1.1229	1.8667e-05	0.0007351
c45088_g1	5184.39	3096.42	0.74357	1.8709e-05	0.00073622
c28261_g1	56.7591	21.7011	1.3871	1.8751e-05	0.00073627
c34121_g2	2752.66	338.421	3.0239	1.8726e-05	0.00073627
c40188_g1	36.1415	10.7664	1.7471	1.8748e-05	0.00073627
c42380_g1	953.232	1862.36	-0.96623	1.8731e-05	0.00073627
c36621_g1	455.523	255.651	0.83335	1.8906e-05	0.00074195
c40538_g2	268.048	125.336	1.0967	1.8928e-05	0.00074242
c39499_g7	101.93	269.257	-1.4014	1.9073e-05	0.00074767
c21678_g1	1003.45	1739.36	-0.79359	1.9105e-05	0.00074852
c29332_g1	113.727	326.494	-1.5215	1.9162e-05	0.00075036
c22960_g1	1815.54	3055.61	-0.75106	1.9239e-05	0.00075296
c45980_g3	192.492	99.8135	0.94749	1.9283e-05	0.00075429
c44970_g4	621.007	1062.4	-0.77465	1.9382e-05	0.00075772
c40672_g3	0.335498	10.1894	-4.9246	1.9499e-05	0.00076189
c22083_g1	1.5409	15.2779	-3.3096	1.9581e-05	0.00076426
c45910_g2	61.3823	23.9378	1.3585	1.9574e-05	0.00076426
c39553_g1	617.649	354.786	0.79984	1.9696e-05	0.00076791
c41379_g1	1583.89	2665.88	-0.75114	1.9688e-05	0.00076791
c29983_g1	66.0198	134.619	-1.0279	1.9775e-05	0.00077057
c39285_g1	219.202	115.76	0.92113	1.9878e-05	0.0007742
c40097_g1	146.757	270.813	-0.88387	1.9907e-05	0.00077488
c47448_g1	278.006	151.143	0.8792	1.9982e-05	0.00077739
c42561_g1	868.083	1534.81	-0.82216	2.0024e-05	0.00077859
c43647_g1	399.965	224.362	0.83405	2.0035e-05	0.00077859
c37509_g2	17.7714	2.7283	2.7035	2.0083e-05	0.00078006
c630_g1	87.1095	38.8325	1.1656	2.0124e-05	0.00078121
c41769_g3	460.673	794.505	-0.78631	2.0187e-05	0.0007828
c44573_g4	11.8242	37.3337	-1.6587	2.018e-05	0.0007828
c37794_g8	544.136	937.28	-0.78451	2.0249e-05	0.00078481
c32726_g1	2.99538	18.2215	-2.6048	2.0325e-05	0.00078649
c38267_g1	700.555	3772.04	-2.4288	2.0324e-05	0.00078649
c40214_g1	275.088	148.913	0.88543	2.0321e-05	0.00078649
c38984_g1	24.1868	60.6588	-1.3265	2.0404e-05	0.00078912
c36079_g1	313.588	550.849	-0.81279	2.0499e-05	0.00079237
c27252_g1	1.61589	17.8557	-3.466	2.0702e-05	0.00079979
c44402_g1	236.904	127.271	0.8964	2.0744e-05	0.00080098
c37363_g1	445.001	930.5	-1.0642	2.0779e-05	0.00080187
c31400_g1	60.7006	21.3822	1.5053	2.0832e-05	0.00080351
c33611_g1	563.206	320.431	0.81365	2.0852e-05	0.00080386
c22898_g1	0.938201	12.9122	-3.7827	2.0876e-05	0.00080433
c46629_g1	785.351	1333.26	-0.76355	2.089e-05	0.00080445
c45034_g3	116.817	55.5028	1.0736	2.0956e-05	0.00080615
c62597_g1	0.301352	12.0461	-5.321	2.0957e-05	0.00080615
c46538_g2	3708.12	6194.95	-0.7404	2.1e-05	0.00080737
c28409_g2	42.0712	1.38817	4.9216	2.1049e-05	0.00080885
c42603_g1	2737.62	4587.59	-0.74481	2.1215e-05	0.00081476
c16150_g2	112.54	28.4047	1.9862	2.1355e-05	0.00081973
c47336_g1	281.978	493.108	-0.80632	2.1416e-05	0.00082163
c22152_g1	838.109	1422.71	-0.76343	2.151e-05	0.00082421
c30478_g1	62.0584	0.673039	6.5268	2.1518e-05	0.00082421
c45270_g1	730.146	419.909	0.79811	2.1501e-05	0.00082421
c36234_g1	88.0276	39.4283	1.1587	2.1533e-05	0.00082436
c39997_g4	22.8889	4.79272	2.2557	2.1623e-05	0.00082737
c38341_g2	342.06	145.716	1.2311	2.1673e-05	0.00082882
c41058_g2	161.756	82.604	0.96954	2.1685e-05	0.00082884
c44619_g3	217.266	389.491	-0.84213	2.1893e-05	0.00083635
c42848_g1	34.369	10.054	1.7733	2.201e-05	0.00084039
c36364_g1	1911.75	4774.75	-1.3205	2.2142e-05	0.00084496
c44404_g1	0	8.43909	#NAME?	2.2206e-05	0.00084695
c44041_g1	965.812	1637.69	-0.76185	2.2256e-05	0.00084841
c39397_g2	135.66	66.9266	1.0193	2.2352e-05	0.00085162
c43110_g2	102.339	47.7417	1.1	2.2378e-05	0.00085216
c25762_g1	9.43483	0	Inf	2.2483e-05	0.00085572
c19546_g1	17.0221	47.8976	-1.4925	2.2528e-05	0.00085696
c35830_g1	97.6914	227.47	-1.2194	2.2602e-05	0.00085932
c26142_g1	3.68451	20.5667	-2.4808	2.2712e-05	0.00086261
c43649_g1	1.30785	16.7368	-3.6778	2.2708e-05	0.00086261
c40353_g1	703.71	407.911	0.78673	2.2796e-05	0.00086535
c29700_g1	38.2188	10.509	1.8627	2.2841e-05	0.0008666
c39510_g1	4399.46	2599.81	0.75892	2.2899e-05	0.00086786
c41990_g6	59.6981	23.2469	1.3606	2.2896e-05	0.00086786
c30839_g1	418.375	728.871	-0.80087	2.3113e-05	0.00087529
c40937_g2	35.5536	9.30427	1.934	2.3119e-05	0.00087529
c34156_g3	11.7606	0.325997	5.173	2.3193e-05	0.00087764
c40764_g1	73.7355	21.6439	1.7684	2.3275e-05	0.00088026
c36093_g1	48.4137	17.3423	1.4811	2.3404e-05	0.00088466
c36692_g3	420.602	868.602	-1.0462	2.3469e-05	0.00088668
c31761_g1	20.8191	3.70951	2.4886	2.3778e-05	0.00089741
c43764_g1	2790.72	1668.25	0.7423	2.3771e-05	0.00089741
c43050_g3	58.3905	123.879	-1.0851	2.3838e-05	0.00089871
c46408_g1	249.329	134.708	0.88821	2.3831e-05	0.00089871
c44954_g4	48.7332	17.5151	1.4763	2.3905e-05	0.00090078
c37012_g1	480.817	273.363	0.81467	2.3927e-05	0.00090112
c35460_g2	154.146	337.686	-1.1314	2.3979e-05	0.00090261
c15597_g1	254.522	137.676	0.88651	2.4257e-05	0.00091262
c41276_g2	46.1014	99.223	-1.1059	2.4332e-05	0.00091496
c40443_g5	55.1888	115.516	-1.0656	2.435e-05	0.00091516
c44849_g1	540.225	926.683	-0.77852	2.4406e-05	0.00091677
c43993_g1	393.135	71.8212	2.4525	2.4439e-05	0.00091755
c33126_g2	46.5568	16.5344	1.4935	2.4572e-05	0.00092204
c19882_g1	74.8125	148.381	-0.98795	2.4679e-05	0.00092445
c37031_g5	51.0194	11.2273	2.184	2.4671e-05	0.00092445
c47008_g1	75.1934	32.2284	1.2223	2.4699e-05	0.00092445
c47065_g5	43.9478	15.3232	1.5201	2.47e-05	0.00092445
c62374_g1	1.9447	16.1905	-3.0575	2.4653e-05	0.00092445
c47289_g10	370.385	638.631	-0.78596	2.4841e-05	0.00092922
c28192_g1	526.438	302.109	0.8012	2.491e-05	0.00093133
c39748_g2	163.917	299.655	-0.87034	2.506e-05	0.00093644
c25380_g2	782.443	1321.88	-0.75654	2.5188e-05	0.00094075
c25145_g1	45.1331	150.284	-1.7354	2.5241e-05	0.00094222
c39283_g1	590.704	1008.16	-0.77121	2.5338e-05	0.00094535
c34307_g1	707.745	1206.13	-0.76909	2.542e-05	0.00094794
c41410_g1	980.962	1886.04	-0.94309	2.5439e-05	0.00094813
c38261_g1	3535.14	5863.1	-0.7299	2.5567e-05	0.00095242
c33464_g1	147.069	74.3898	0.98332	2.5732e-05	0.00095807
c44683_g1	1193.66	1996.57	-0.74213	2.5796e-05	0.00095998
c35522_g1	1015.26	1709.32	-0.75157	2.582e-05	0.00096035
c3141_g1	86.504	167.935	-0.95706	2.5864e-05	0.00096151
c26259_g1	23.282	2.73425	3.09	2.5996e-05	0.00096559
c30332_g1	163.731	298.266	-0.86527	2.6001e-05	0.00096559
c42491_g2	17.1145	47.7788	-1.4812	2.6033e-05	0.00096627
c33238_g1	93.5455	179.441	-0.93977	2.6241e-05	0.00097349
c44025_g1	20.5385	337.715	-4.0394	2.6267e-05	0.00097396
c44852_g1	7.61668	28.3904	-1.8982	2.6382e-05	0.00097771
c39584_g1	338.037	588.061	-0.79879	2.6469e-05	0.00098043
c33816_g1	104.747	49.3031	1.0872	2.6534e-05	0.00098233
c38891_g1	104.781	49.1837	1.0911	2.6578e-05	0.00098349
c44461_g3	5288.36	8726.42	-0.72257	2.6603e-05	0.00098387
c35751_g1	413.12	713.538	-0.78843	2.6734e-05	0.00098823
c40873_g3	76.5783	27.1255	1.4973	2.6781e-05	0.00098947
c36818_g9	8.13771	29.7964	-1.8724	2.6844e-05	0.00099114
c42154_g3	2.97462	17.9857	-2.5961	2.6868e-05	0.00099114
c45380_g1	543.273	928.755	-0.77362	2.686e-05	0.00099114
c36068_g3	222.726	119.166	0.9023	2.6915e-05	0.00099236
c24368_g1	50.1246	11.2488	2.1557	2.7122e-05	0.00099947
c45275_g3	242.055	426.271	-0.81644	2.7231e-05	0.001003
c45439_g4	97.854	45.2832	1.1117	2.7413e-05	0.0010092
c42271_g2	129.466	240.8	-0.89527	2.7532e-05	0.001013
c42279_g1	1366.46	2284.48	-0.74142	2.7613e-05	0.0010155
c33429_g1	153.128	78.5408	0.96322	2.7668e-05	0.001017
c45570_g2	734.155	1236.82	-0.75248	2.7682e-05	0.001017
c30373_g1	36.7683	11.4513	1.683	2.7781e-05	0.0010201
c46721_g2	977.896	1641.62	-0.74736	2.7855e-05	0.0010223
c41478_g1	4547.44	9087.35	-0.9988	2.7909e-05	0.0010238
c36257_g2	698.82	405.084	0.7867	2.7969e-05	0.0010254
c26364_g1	635.202	1160.61	-0.8696	2.8067e-05	0.0010285
c44586_g3	44.1178	15.1521	1.5418	2.8376e-05	0.0010393
c32696_g1	4.0575	28.6775	-2.8213	2.854e-05	0.0010448
c22316_g1	372.022	639.279	-0.78106	2.8606e-05	0.0010467
c35297_g2	3.93358	20.2315	-2.3627	2.876e-05	0.0010507
c40773_g8	19.1201	3.40456	2.4896	2.8744e-05	0.0010507
c41783_g2	461.196	790.012	-0.77649	2.8746e-05	0.0010507
c41951_g4	45.4352	16.277	1.481	2.8896e-05	0.0010551
c21376_g3	11.3286	0.68814	4.0411	2.8938e-05	0.0010561
c39867_g1	1541.21	767.811	1.0052	2.9055e-05	0.0010599
c32133_g1	122.364	59.8675	1.0313	2.9187e-05	0.0010641
c31252_g2	396.818	679.4	-0.77579	2.9358e-05	0.0010698
c44407_g5	10.0516	45.5806	-2.181	2.9402e-05	0.0010709
c26110_g1	156.612	27.0168	2.5353	2.9494e-05	0.0010736
c41293_g2	1.00649	19.0787	-4.2446	2.9506e-05	0.0010736
c42796_g2	0.338845	9.7916	-4.8528	2.9676e-05	0.0010792
c27870_g1	9.87752	0.341098	4.8559	2.9748e-05	0.0010813
c35689_g1	683.139	1152.82	-0.75492	2.9984e-05	0.0010893
c46016_g2	11.184	35.4683	-1.6651	3.0113e-05	0.0010935
c44032_g1	1186.95	701.965	0.75779	3.021e-05	0.0010964
c29211_g1	102.722	771.483	-2.9089	3.0299e-05	0.0010991
c32040_g1	21.7103	0.694085	4.9671	3.0431e-05	0.0011033
c46168_g1	241.036	131.032	0.87933	3.0497e-05	0.0011052
c35174_g2	123.152	60.4019	1.0278	3.0539e-05	0.0011061
c44845_g1	861.917	506.243	0.76772	3.0777e-05	0.0011142
c33855_g1	51.5258	119.566	-1.2144	3.0808e-05	0.0011145
c44234_g1	24359.5	40042.6	-0.71705	3.0816e-05	0.0011145
c35459_g1	52.129	108.669	-1.0598	3.085e-05	0.0011152
c45854_g5	385.517	660.189	-0.77609	3.095e-05	0.0011182
c43439_g4	29.6298	69.6792	-1.2337	3.1039e-05	0.0011209
c36990_g1	780.066	1316.14	-0.75464	3.1176e-05	0.0011253
c38538_g1	346.135	598.574	-0.7902	3.1239e-05	0.0011269
c44646_g1	70.2493	29.7451	1.2398	3.1324e-05	0.0011294
c37494_g1	190.36	100.97	0.9148	3.1362e-05	0.0011302
c34793_g1	61.6576	25.0992	1.2966	3.138e-05	0.0011303
c35306_g2	1112.91	1853.5	-0.73591	3.1488e-05	0.0011337
c30841_g3	144.722	382.166	-1.4009	3.154e-05	0.001135
[truncated: 3,444 more rows]

## Sheet: 40 down.DEG
gene_id	pscb DAF40_readcount	WT DAF40_readcount	log2FoldChange	pval	padj
c41279_g1	0	205.37	#NAME?	2.3598e-73	1.6975e-68
c38882_g3	21.8831	2692.27	-6.9429	3.3911e-71	1.2197e-66
c41793_g7	26.3144	513.293	-4.2859	1.7264e-68	4.1396e-64
c32175_g3	352.149	3551.62	-3.3342	7.6825e-66	1.3816e-61
c40902_g2	11.7967	281.882	-4.5786	2.3983e-58	3.4504e-54
c33673_g1	129.058	1203.44	-3.2211	1.4506e-56	1.7391e-52
c33249_g1	13.2036	273.488	-4.3725	5.7923e-55	5.9524e-51
c45377_g4	0.338845	126.917	-8.549	6.0305e-51	5.4225e-47
c33481_g1	10233.2	67470.8	-2.721	4.2395e-50	3.3376e-46
c46927_g3	93.3935	805.761	-3.109	4.6398e-50	3.3376e-46
c37822_g5	0	104.17	#NAME?	5.8675e-46	3.837e-42
c26148_g1	8888.03	50344.5	-2.5019	1.558e-43	9.3395e-40
c27552_g1	0.335498	97.0992	-8.177	5.3276e-42	2.948e-38
c37300_g1	0.338845	423.636	-10.288	8.4414e-42	4.3373e-38
c44953_g1	20.9798	703.384	-5.0672	7.8627e-41	3.7707e-37
c30869_g2	309.996	1810.97	-2.5464	1.4987e-40	6.7378e-37
c43657_g1	46.4176	2366.23	-5.6718	6.5277e-40	2.7621e-36
c45979_g3	6.90819	136.986	-4.3096	2.4297e-37	9.1988e-34
c21374_g1	54.0008	398.236	-2.8826	3.3305e-37	1.1979e-33
c33009_g1	8.07611	143.466	-4.1509	7.0948e-37	2.4303e-33
c43000_g1	10.5779	409.359	-5.2742	8.3812e-36	2.7404e-32
c43190_g1	31.8791	266.481	-3.0634	2.9778e-35	9.3132e-32
c23882_g1	186.329	980.662	-2.3959	1.9799e-34	5.9342e-31
c39624_g7	0	69.8368	#NAME?	8.2853e-34	2.384e-30
c33817_g1	0	67.8813	#NAME?	4.9845e-33	1.379e-29
c19544_g1	2417.02	10764.6	-2.155	6.4765e-33	1.7255e-29
c37864_g1	397.124	1867.62	-2.2335	7.4173e-33	1.9056e-29
c23819_g1	915.485	7502.15	-3.0347	8.2022e-33	2.0345e-29
c30356_g1	7.39507	122.112	-4.0455	1.7061e-32	3.959e-29
c26745_g2	0	62.3368	#NAME?	7.0911e-31	1.5457e-27
c38749_g1	263.766	8905.43	-5.0774	9.6757e-31	2.0471e-27
c29011_g1	3.85859	164.812	-5.4166	3.7186e-30	7.6426e-27
c42816_g1	582.352	2432.94	-2.0627	2.6818e-29	5.3586e-26
c44250_g2	2038.97	8121.2	-1.9939	9.5249e-29	1.8518e-25
c21939_g1	1656.95	7476.92	-2.1739	1.7275e-28	3.2702e-25
c46927_g4	272.572	1169.32	-2.101	3.4754e-28	6.4103e-25
c35459_g7	25.5944	190.036	-2.8924	3.8856e-28	6.9877e-25
c41793_g13	3.90278	84.9867	-4.4447	6.1937e-28	1.0608e-24
c46888_g1	177.55	791.231	-2.1559	7.4638e-28	1.2486e-24
c31747_g1	19.0759	160.646	-3.0741	8.2105e-28	1.3423e-24
c39122_g1	2523	9784.09	-1.9553	8.8744e-28	1.3878e-24
c41284_g1	109.62	524.591	-2.2587	1.565e-27	2.3952e-24
c44250_g1	426.609	1723.79	-2.0146	1.6952e-27	2.5405e-24
c37140_g1	499.985	2004.76	-2.0035	2.2639e-27	3.3235e-24
c28696_g1	126.61	615.557	-2.2815	4.5308e-27	6.3906e-24
c34058_g2	13.0878	128.807	-3.2989	4.4727e-27	6.3906e-24
c38953_g1	194.654	836.097	-2.1028	4.8263e-27	6.6765e-24
c33269_g1	105.542	495.467	-2.231	7.3491e-27	9.9745e-24
c36230_g1	272.707	1112.84	-2.0288	1.2964e-26	1.6955e-23
c44726_g1	487.346	1900.52	-1.9634	2.6126e-26	3.2971e-23
c33854_g1	10447.9	38291	-1.8738	4.7321e-26	5.8689e-23
c31839_g1	1061.92	3935.63	-1.8899	7.0004e-26	8.5351e-23
c31977_g1	2.51995	70.6842	-4.8099	9.1707e-26	1.0864e-22
c44520_g1	460.021	5250.48	-3.5127	9.2124e-26	1.0864e-22
c28792_g1	6.04973	125.994	-4.3803	1.0918e-25	1.2668e-22
c45979_g5	8.47655	101.218	-3.5779	1.3992e-25	1.5977e-22
c34230_g1	10.6476	421.41	-5.3066	1.4801e-25	1.6636e-22
c46403_g5	5.6359	88.095	-3.9663	1.6794e-25	1.8585e-22
c33560_g1	1.27705	60.867	-5.5748	2.1708e-25	2.366e-22
c40917_g1	881.045	4137.48	-2.2315	9.3325e-25	9.8724e-22
c28448_g2	28.4606	179.58	-2.6576	3.824e-24	3.9296e-21
c28627_g1	56.3278	278.934	-2.308	6.9691e-24	7.0608e-21
c37512_g1	372.44	1507.84	-2.0174	8.5092e-24	8.5014e-21
c22397_g1	15.5428	124.798	-3.0053	1.2785e-23	1.2598e-20
c33655_g1	9.78774	99.8954	-3.3514	1.4858e-23	1.4443e-20
c28448_g1	60.9164	339.868	-2.4801	1.7713e-23	1.6989e-20
c32728_g1	1395.95	11515.9	-3.0443	1.8576e-23	1.7583e-20
c35152_g1	2335.66	17812.8	-2.931	2.3131e-23	2.161e-20
c27336_g1	22.5601	149.844	-2.7316	2.6876e-23	2.4786e-20
c35377_g1	21.9541	154.235	-2.8126	5.2977e-23	4.6891e-20
c42212_g2	1739.26	5935.47	-1.7709	5.3453e-23	4.6891e-20
c39478_g1	0	225.864	#NAME?	7.2014e-23	6.2413e-20
c40286_g2	58.3702	300.373	-2.3634	8.1414e-23	6.9719e-20
c39602_g2	494.422	1724.24	-1.8021	8.2553e-23	6.9863e-20
c43125_g1	340.521	1223.75	-1.8455	1.1256e-22	9.4149e-20
c31597_g1	171.107	654.335	-1.9351	1.2844e-22	1.062e-19
c41941_g2	116.105	468.848	-2.0137	2.7292e-22	2.2309e-19
c47250_g3	40.7595	301.328	-2.8861	2.8703e-22	2.3199e-19
c46899_g9	1338.45	4839.74	-1.8544	2.9038e-22	2.3209e-19
c36058_g1	56.5014	266.525	-2.2379	3.6064e-22	2.8198e-19
c43321_g1	1441.86	4775.12	-1.7276	4.2138e-22	3.2246e-19
c44732_g1	6.75153	81.0116	-3.5848	5.5077e-22	4.1704e-19
c31696_g2	143.666	551.178	-1.9398	6.0627e-22	4.5429e-19
c39263_g1	558.476	3490.79	-2.644	2.1887e-21	1.6231e-18
c46829_g4	7.8397	83.3286	-3.4099	2.4279e-21	1.7822e-18
c36841_g4	56.7591	258.593	-2.1878	2.6668e-21	1.9377e-18
c41698_g2	20.0824	130.178	-2.6965	4.5317e-21	3.2599e-18
c43885_g1	22.4751	404.569	-4.17	5.495e-21	3.9136e-18
c41692_g2	715.845	4074.66	-2.509	6.0557e-21	4.2707e-18
c36080_g1	698.914	2290.05	-1.7122	6.8782e-21	4.8036e-18
c36638_g2	8.36407	84.2434	-3.3323	7.8379e-21	5.4213e-18
c43000_g3	430.019	5850.18	-3.766	8.7836e-21	6.0175e-18
c31706_g1	85.0287	427.383	-2.3295	8.8863e-21	6.0304e-18
c45056_g3	43.2465	911.92	-4.3983	9.4722e-21	6.368e-18
c7215_g1	311.049	1271.63	-2.0315	1.0509e-20	6.9996e-18
c29405_g2	28.1519	155.365	-2.4644	1.6342e-20	1.0496e-17
c28072_g1	0.602703	71.3749	-6.8878	1.9883e-20	1.2657e-17
c40286_g1	26.3029	243.683	-3.2117	2.3266e-20	1.4681e-17
c45448_g1	420.14	1386.62	-1.7226	2.4026e-20	1.5028e-17
c17183_g1	0	37.7342	#NAME?	2.8149e-20	1.7456e-17
c33502_g1	33.0485	592.403	-4.1639	4.2406e-20	2.6072e-17
c40380_g1	16.2721	294.004	-4.1754	5.1677e-20	3.1503e-17
c32769_g2	39.0552	186.187	-2.2532	8.7456e-20	5.2425e-17
c36701_g1	340.724	1111.98	-1.7065	1.2168e-19	7.2336e-17
c46829_g1	65.1144	267.482	-2.0384	1.6569e-19	9.7697e-17
c39157_g1	453.803	1662.62	-1.8733	2.0588e-19	1.1951e-16
c40524_g1	606.172	1900.53	-1.6486	2.0602e-19	1.1951e-16
c39808_g2	2.24939	51.4183	-4.5147	2.1216e-19	1.2209e-16
c45762_g4	254.553	841.252	-1.7246	2.4231e-19	1.3833e-16
c41055_g1	380.822	3258.08	-3.0968	2.5362e-19	1.4365e-16
c44517_g1	1255.18	3811.41	-1.6024	3.2833e-19	1.8452e-16
c37490_g1	143.681	721.421	-2.328	4.2729e-19	2.3827e-16
c35920_g2	68.2516	269.756	-1.9827	5.8559e-19	3.2403e-16
c24383_g1	0.972348	42.5036	-5.45	6.3101e-19	3.465e-16
c33673_g2	12.3793	91.5757	-2.887	7.5918e-19	4.1372e-16
c32722_g1	27.6222	410.225	-3.8925	7.7038e-19	4.1667e-16
c32682_g1	71.3823	653.072	-3.1936	8.2836e-19	4.4468e-16
c44882_g1	152.166	523.974	-1.7839	9.6937e-19	5.1652e-16
c33157_g1	197.758	654.092	-1.7258	1.0344e-18	5.4713e-16
c37143_g3	38.5148	252.26	-2.7114	1.2534e-18	6.5308e-16
c46906_g1	2.91704	52.548	-4.1711	1.262e-18	6.5308e-16
c43726_g2	7789.38	22599.7	-1.5367	2.0718e-18	1.0645e-15
c44852_g7	10.8177	84.0227	-2.9574	2.5825e-18	1.3175e-15
c38242_g3	20.677	117.273	-2.5038	2.6668e-18	1.351e-15
c24203_g1	1943.98	5684.31	-1.548	3.3782e-18	1.6875e-15
c15675_g1	26.8975	136.382	-2.3421	3.8339e-18	1.902e-15
c30732_g1	182.248	1049.9	-2.5263	4.295e-18	2.1161e-15
c38269_g1	251.93	2366.91	-3.2319	5.2886e-18	2.5705e-15
c41103_g2	310.329	1373.53	-2.146	6.3222e-18	3.0319e-15
c36941_g3	0	60.4182	#NAME?	7.2749e-18	3.4656e-15
c43566_g2	26693.8	76049.7	-1.5104	7.6913e-18	3.6399e-15
c44231_g1	25.5743	159.475	-2.6406	8.6698e-18	4.0761e-15
c36798_g1	56.0003	222.158	-1.9881	1.1636e-17	5.4351e-15
c40204_g1	2233.14	6381.87	-1.5149	1.7044e-17	7.9098e-15
c34872_g1	469.104	1403.46	-1.581	1.7564e-17	8.0992e-15
c36538_g1	315.537	1550.72	-2.2971	1.7784e-17	8.1481e-15
c39583_g1	691.932	6167.35	-3.1559	2.2618e-17	1.0298e-14
c27629_g1	211.008	659.838	-1.6448	3.1154e-17	1.4094e-14
c38693_g2	1585.41	4564.74	-1.5257	3.3526e-17	1.5073e-14
c39203_g2	42.2234	221.678	-2.3924	4.2875e-17	1.9038e-14
c42326_g2	445.236	4116.6	-3.2088	4.8202e-17	2.1272e-14
c44536_g1	10298	36988.6	-1.8447	5.7303e-17	2.5134e-14
c45794_g2	801.27	2814.84	-1.8127	5.925e-17	2.5831e-14
c46217_g1	1175.62	3693.8	-1.6517	7.1449e-17	3.0776e-14
c39729_g1	121.093	1687.34	-3.8006	8.297e-17	3.5526e-14
c45916_g1	177.707	552.999	-1.6378	1.1918e-16	5.0727e-14
c37430_g3	698.746	1973.73	-1.4981	1.2568e-16	5.2871e-14
c43867_g3	1042.86	2924.21	-1.4875	1.308e-16	5.4705e-14
c37577_g1	0.975694	43.8475	-5.4899	1.3391e-16	5.568e-14
c33776_g3	6.46022	69.267	-3.4225	1.35e-16	5.581e-14
c36231_g3	427.962	1245.45	-1.5411	1.3798e-16	5.6395e-14
c44493_g3	321.459	941.588	-1.5505	1.377e-16	5.6395e-14
c28805_g1	155.01	489.591	-1.6592	1.6323e-16	6.5965e-14
c47318_g2	21.1164	146.614	-2.7956	1.6939e-16	6.8071e-14
c36780_g4	3.56728	49.9004	-3.8062	1.9795e-16	7.867e-14
c41587_g1	4.44053	53.822	-3.5994	2.202e-16	8.7034e-14
c44013_g1	2412.38	8609.4	-1.8355	2.3162e-16	9.0549e-14
c30642_g1	1569.03	4293.66	-1.4523	2.7018e-16	1.0505e-13
c39904_g3	31.9126	152.122	-2.253	2.8568e-16	1.1049e-13
c38670_g2	59.0137	219.004	-1.8918	2.8924e-16	1.1126e-13
c41337_g6	1.98554	41.185	-4.3745	4.5176e-16	1.6926e-13
c37024_g2	114.91	368.617	-1.6816	5.3904e-16	2.0091e-13
c43218_g2	304.85	875.124	-1.5214	7.1716e-16	2.632e-13
c39064_g2	16.8158	93.7021	-2.4783	7.3424e-16	2.6811e-13
c33531_g1	70.3393	491.322	-2.8043	7.6523e-16	2.7801e-13
c28811_g2	0	28.4828	#NAME?	8.2028e-16	2.9651e-13
c39684_g1	78.5868	336.799	-2.0995	9.3535e-16	3.3474e-13
c28805_g2	74.8252	258.366	-1.7878	1.2137e-15	4.3009e-13
c45179_g2	6.82317	59.9938	-3.1363	1.6497e-15	5.7886e-13
c30367_g1	5.27557	53.4896	-3.3419	2.1225e-15	7.3759e-13
c40917_g3	379.958	1405.92	-1.8876	2.3102e-15	7.9895e-13
c43582_g2	198.747	718.246	-1.8535	2.3254e-15	8.0037e-13
c42071_g7	0.301352	30.0144	-6.6381	2.5605e-15	8.7292e-13
c35702_g3	37.6958	186.743	-2.3086	2.6573e-15	9.0165e-13
c36498_g1	4.80014	77.7949	-4.0185	3.6837e-15	1.2382e-12
c35312_g2	99.616	534.222	-2.423	5.6049e-15	1.8666e-12
c36024_g3	806.725	2143.63	-1.4099	5.6673e-15	1.8787e-12
c34269_g1	8.8462	64.8357	-2.8737	5.7502e-15	1.8974e-12
c35353_g1	1.87975	38.4622	-4.3548	5.8328e-15	1.9159e-12
c40652_g2	40.3516	156.32	-1.9538	6.4942e-15	2.1234e-12
c40171_g1	280.453	829.128	-1.5638	6.8655e-15	2.2347e-12
c41707_g1	23.0926	199.535	-3.1111	7.9979e-15	2.5799e-12
c41049_g2	976.7	3440.65	-1.8167	8.0781e-15	2.5941e-12
c40412_g1	112.894	376.614	-1.7381	8.2987e-15	2.6531e-12
c24970_g1	5.52201	52.699	-3.2545	9.4576e-15	2.997e-12
c38957_g1	312.438	855.512	-1.4532	1.1533e-14	3.6387e-12
c5591_g1	320.197	2762.56	-3.109	1.1832e-14	3.7166e-12
c44852_g4	37.0255	146.708	-1.9864	1.2053e-14	3.7698e-12
c72036_g1	121.938	580.823	-2.252	1.2355e-14	3.8474e-12
c40648_g1	462.863	1238.74	-1.4202	1.2655e-14	3.9237e-12
c29232_g1	1584.45	4084.39	-1.3661	1.4523e-14	4.4644e-12
c583_g1	2.81795	42.596	-3.918	1.81e-14	5.5171e-12
c35702_g2	19.3873	95.6861	-2.3032	2.3321e-14	7.0487e-12
c42594_g2	22.4892	109.139	-2.2789	2.3546e-14	7.087e-12
c38018_g3	109.546	1589.54	-3.859	2.7797e-14	8.297e-12
c73698_g1	60.0048	202.557	-1.7552	3.201e-14	9.515e-12
c33990_g1	224.166	619.482	-1.4665	3.3234e-14	9.8216e-12
c30703_g1	128.377	379.325	-1.5631	3.4176e-14	1.0034e-11
c27385_g1	333.512	1991.98	-2.5784	3.6691e-14	1.0686e-11
c44143_g3	5814.14	14618.9	-1.3302	3.7265e-14	1.0809e-11
c40286_g3	22.53	102.613	-2.1873	4.2288e-14	1.2119e-11
c47299_g1	592.491	1879.54	-1.6655	4.4549e-14	1.2717e-11
c31597_g2	86.9982	271.495	-1.6419	4.9441e-14	1.4057e-11
c38067_g1	831.082	3442.13	-2.0502	5.3121e-14	1.5044e-11
c29985_g1	222.537	4003.12	-4.169	5.7079e-14	1.6102e-11
c28983_g2	184.352	1010.76	-2.4549	6.1688e-14	1.7334e-11
c46741_g1	87.1695	268.995	-1.6257	6.7256e-14	1.868e-11
c6341_g1	3571.29	11150.2	-1.6425	7.4447e-14	2.0518e-11
c29405_g1	30.6912	123.4	-2.0074	7.7534e-14	2.1287e-11
c37430_g2	1378.1	3450.94	-1.3243	9.2607e-14	2.5233e-11
c46590_g1	1241.65	3085.64	-1.3133	1.2624e-13	3.3883e-11
c44479_g2	103.817	309.141	-1.5742	1.2678e-13	3.3903e-11
c42921_g1	41.3965	299.453	-2.8547	1.3087e-13	3.4867e-11
c39788_g1	374.544	998.936	-1.4153	1.4861e-13	3.9301e-11
c40204_g3	331.004	864.837	-1.3856	1.6245e-13	4.2805e-11
c41224_g2	733.186	1831.36	-1.3207	2.0426e-13	5.3625e-11
c42560_g2	271.332	913.017	-1.7506	2.0774e-13	5.434e-11
c39693_g2	442.088	1128.45	-1.3519	2.107e-13	5.4915e-11
c44411_g1	139.234	393.535	-1.499	2.2705e-13	5.8963e-11
c43492_g1	13592.4	32929.9	-1.2766	2.2943e-13	5.9367e-11
c43566_g3	88.5312	332.484	-1.909	2.3637e-13	6.0944e-11
c40066_g2	8.91924	2511.29	-8.1373	2.4634e-13	6.3286e-11
c3039_g1	4864.78	20225.9	-2.0558	2.6009e-13	6.6344e-11
c45797_g2	298.692	1395.83	-2.2244	2.8061e-13	7.1075e-11
c46927_g5	169.266	469.722	-1.4725	2.8474e-13	7.1869e-11
c36521_g2	145.883	495.503	-1.7641	3.0959e-13	7.7866e-11
c26284_g1	77.4968	3579.6	-5.5295	3.1703e-13	7.946e-11
c33145_g1	27.5625	358.336	-3.7005	3.6205e-13	8.9191e-11
c44640_g3	2403.52	5829.94	-1.2783	3.769e-13	9.2216e-11
c46016_g5	11.7733	67.6427	-2.5224	3.7613e-13	9.2216e-11
c15324_g1	4.73185	600.383	-6.9873	4.356e-13	1.0622e-10
c12582_g1	1.65004	32.2721	-4.2897	4.5511e-13	1.106e-10
c43184_g1	122.158	3508.46	-4.844	5.053e-13	1.2238e-10
c20223_g1	50.6941	1842.04	-5.1833	5.6863e-13	1.368e-10
c30709_g1	219.405	583.063	-1.4101	6.2233e-13	1.4873e-10
c40307_g3	2328.77	5562.98	-1.2563	7.0103e-13	1.6643e-10
c32893_g1	734.118	1809.89	-1.3018	7.2351e-13	1.712e-10
c26723_g1	6.00414	47.9241	-2.9967	8.217e-13	1.9316e-10
c34271_g2	92.9664	4214.02	-5.5023	8.8288e-13	2.0687e-10
c40987_g2	248.052	641.946	-1.3718	1.1838e-12	2.7207e-10
c35456_g1	202.58	537.036	-1.4065	1.235e-12	2.8202e-10
c32760_g1	10713.8	25227.2	-1.2355	1.2677e-12	2.8857e-10
c36697_g2	83.1182	249.105	-1.5835	1.4401e-12	3.2575e-10
c35548_g2	86.266	324.251	-1.9102	1.582e-12	3.5451e-10
c33776_g1	556.658	1720.32	-1.6278	1.6034e-12	3.5819e-10
c46927_g6	14.1466	72.4572	-2.3567	1.6497e-12	3.6741e-10
c40245_g1	22.1704	146.749	-2.7266	1.6989e-12	3.7718e-10
c32991_g1	84.3837	246.929	-1.5491	1.7206e-12	3.8082e-10
c38868_g1	169.543	450.229	-1.409	1.9355e-12	4.2689e-10
c45036_g1	1080.87	2696.28	-1.3188	1.9406e-12	4.2689e-10
c41570_g9	49.9619	163.554	-1.7109	1.9548e-12	4.2871e-10
c31121_g2	1.61254	45.6412	-4.8229	2.0742e-12	4.5078e-10
c23598_g1	0	21.5263	#NAME?	2.085e-12	4.5176e-10
c36988_g2	215.536	1046.95	-2.2802	2.2218e-12	4.7651e-10
c42964_g5	1507.74	3572.64	-1.2446	2.2258e-12	4.7651e-10
c28614_g1	113.828	3756.85	-5.0446	2.8472e-12	6.0062e-10
c39194_g2	1119.73	2661.18	-1.2489	2.87e-12	6.0366e-10
c34916_g1	7.47675	51.4312	-2.7822	3.3248e-12	6.9324e-10
c36555_g1	414.147	1013.73	-1.2915	3.4237e-12	7.1179e-10
c17627_g1	32.8985	1123.74	-5.0941	3.69e-12	7.6495e-10
c38110_g1	396.035	994.681	-1.3286	3.905e-12	8.0487e-10
c42322_g2	227.219	575.47	-1.3407	4.9163e-12	1.0047e-09
c32142_g1	11.9755	69.0997	-2.5286	5.3569e-12	1.0916e-09
c46576_g1	1461.98	4800.39	-1.7152	5.4404e-12	1.1055e-09
c44081_g2	1052.43	2454.65	-1.2218	5.855e-12	1.1831e-09
c44553_g1	28.9776	109.559	-1.9187	6.2631e-12	1.262e-09
c40701_g2	93.2139	261.312	-1.4872	6.4862e-12	1.3033e-09
c41715_g1	1780.99	4122.37	-1.2108	6.5787e-12	1.3182e-09
c31121_g1	1.9139	31.0065	-4.018	6.834e-12	1.3655e-09
c38540_g1	318.518	2491.5	-2.9676	6.9469e-12	1.3843e-09
c44404_g2	3.22174	36.047	-3.484	7.3594e-12	1.4613e-09
c38693_g3	1579.82	3834.98	-1.2795	7.8876e-12	1.5588e-09
c20813_g1	62.225	189.82	-1.6091	8.5114e-12	1.6728e-09
c33269_g2	15.7899	74.0348	-2.2292	8.9081e-12	1.746e-09
c39803_g1	23.9444	117.448	-2.2943	1.0941e-11	2.1157e-09
c34060_g1	1544.95	3563.27	-1.2056	1.1821e-11	2.2796e-09
c43321_g2	25404.4	57259.7	-1.1724	1.2053e-11	2.312e-09
c35997_g5	141.726	1333.24	-3.2338	1.3578e-11	2.5908e-09
c32496_g1	126.264	333.757	-1.4024	1.3976e-11	2.6597e-09
c35711_g1	62.7458	214.936	-1.7763	1.7656e-11	3.3335e-09
c37868_g1	48.267	151.958	-1.6546	1.8477e-11	3.4794e-09
c37502_g1	10.4654	57.2515	-2.4517	1.9488e-11	3.6603e-09
c19546_g2	214.937	531.367	-1.3058	1.96e-11	3.6716e-09
c40360_g2	486.218	1237.01	-1.3472	2.0273e-11	3.7878e-09
c37997_g4	56.2783	2703.8	-5.5863	2.0962e-11	3.9064e-09
c37263_g1	758.138	4882.44	-2.6871	2.1665e-11	4.0166e-09
c45118_g1	240.158	588.353	-1.2927	2.2255e-11	4.1154e-09
c45399_g1	155.114	398.421	-1.361	2.3609e-11	4.3435e-09
c35726_g1	367.558	914.492	-1.315	2.5331e-11	4.6484e-09
c37795_g1	0.904055	25.2061	-4.8012	2.6444e-11	4.8279e-09
c43242_g1	25.4631	95.7455	-1.9108	3.0016e-11	5.4524e-09
c40652_g9	15.2756	70.2285	-2.2008	3.0308e-11	5.4916e-09
c42701_g1	624.488	1442.41	-1.2077	3.2686e-11	5.8928e-09
c35502_g1	2.56078	55.3295	-4.4334	3.3555e-11	6.0344e-09
c36346_g2	440.626	2145.58	-2.2837	3.4255e-11	6.1387e-09
c39856_g1	5.20058	212.438	-5.3522	3.4306e-11	6.1387e-09
c46059_g1	4.68625	38.6976	-3.0457	3.4896e-11	6.2289e-09
c43076_g3	83.7041	231.227	-1.4659	3.6351e-11	6.4725e-09
c43013_g1	0.677689	58.3057	-6.4269	3.6543e-11	6.4906e-09
c32942_g1	16.6973	131.349	-2.9757	3.7579e-11	6.6582e-09
c30080_g1	1270.62	4222.96	-1.7327	3.8994e-11	6.8749e-09
c37819_g1	152.116	388.608	-1.3531	3.8902e-11	6.8749e-09
c45926_g2	9443.08	20948.5	-1.1495	3.9601e-11	6.965e-09
c27730_g1	143.761	368.493	-1.358	4.027e-11	7.0653e-09
c41093_g1	17.2927	75.5442	-2.1272	4.0867e-11	7.1353e-09
c31419_g2	10.513	59.7062	-2.5057	4.1419e-11	7.2142e-09
c39927_g2	221.25	1005.63	-2.1844	4.2432e-11	7.3727e-09
c38495_g2	159.554	421.562	-1.4017	4.2951e-11	7.4449e-09
c36521_g1	219.814	531.458	-1.2737	4.5709e-11	7.9039e-09
c33596_g1	7.60805	1313.13	-7.4313	4.7674e-11	8.2239e-09
c25529_g1	1287.19	2916.61	-1.1801	4.7911e-11	8.245e-09
c35368_g1	22.0224	122.671	-2.4777	5.47e-11	9.3463e-09
c26759_g1	463.017	1074.95	-1.2151	5.9663e-11	1.0146e-08
c39052_g1	725.219	1643.3	-1.1801	5.9858e-11	1.0155e-08
c1151_g1	18.2905	145.764	-2.9945	6.1399e-11	1.0389e-08
c40412_g3	258.306	887.471	-1.7806	6.1525e-11	1.0389e-08
c33007_g1	1640.69	3656.68	-1.1562	6.3618e-11	1.0717e-08
c34420_g1	364.875	861.87	-1.2401	6.5906e-11	1.1051e-08
c40154_g5	2826.38	35004.8	-3.6305	6.6441e-11	1.1115e-08
c45668_g1	1144.98	2566.6	-1.1645	7.9145e-11	1.3148e-08
c30922_g1	258.091	1489.04	-2.5284	8.1343e-11	1.3482e-08
c37901_g3	5.21397	39.9949	-2.9394	8.2036e-11	1.3535e-08
c45068_g1	6059.27	13262.5	-1.1301	8.469e-11	1.3941e-08
c35035_g1	25.8468	129.646	-2.3265	1.0078e-10	1.6513e-08
c44672_g2	186.179	453.742	-1.2852	1.0128e-10	1.6558e-08
c43176_g4	53.9049	158.026	-1.5517	1.0617e-10	1.7318e-08
c42613_g2	4.90258	38.5464	-2.975	1.0646e-10	1.7326e-08
c30920_g1	382.769	2145.47	-2.4867	1.1181e-10	1.7993e-08
c33468_g1	356.683	900.712	-1.3364	1.1405e-10	1.8313e-08
c46705_g1	164.911	516.586	-1.6473	1.1723e-10	1.8781e-08
c32635_g1	158.215	1382.56	-3.1274	1.2649e-10	2.0174e-08
c37394_g1	3.22174	223.401	-6.1157	1.2873e-10	2.0487e-08
c46347_g2	2814.06	6264.55	-1.1546	1.2911e-10	2.0501e-08
c39250_g3	2020.43	4466.11	-1.1444	1.2993e-10	2.0587e-08
c40917_g2	557.508	1256.71	-1.1726	1.4006e-10	2.2094e-08
c36996_g1	5.37873	59.187	-3.4599	1.5113e-10	2.3788e-08
c37906_g1	1108.63	3605.51	-1.7014	1.5373e-10	2.4145e-08
c29445_g1	292.451	678.696	-1.2146	1.5912e-10	2.4829e-08
c42161_g3	7.27114	44.7495	-2.6216	1.6112e-10	2.5087e-08
c43717_g4	91.093	238.7	-1.3898	1.6199e-10	2.5168e-08
c36701_g2	58.9261	169.413	-1.5236	1.6516e-10	2.5605e-08
c46927_g2	147.361	447.276	-1.6018	1.6759e-10	2.5926e-08
c35656_g1	1.98888	63.3674	-4.9937	1.7779e-10	2.7444e-08
c15831_g1	637.347	2331.23	-1.8709	1.7988e-10	2.7708e-08
c31665_g1	0	26.4923	#NAME?	1.8561e-10	2.8359e-08
c37341_g2	694.616	1544.16	-1.1525	1.8519e-10	2.8359e-08
c45283_g1	1205.23	4587.32	-1.9283	1.8569e-10	2.8359e-08
c22052_g1	981.163	5783.17	-2.5593	1.871e-10	2.8514e-08
c35729_g1	92.5611	429.108	-2.2129	1.8856e-10	2.8676e-08
c40860_g1	709.883	1576.46	-1.151	1.9e-10	2.8834e-08
c45339_g3	21.3956	107.573	-2.3299	1.9489e-10	2.9452e-08
c47277_g2	44.2644	134.243	-1.6006	1.9989e-10	3.0144e-08
c22243_g1	0	22.0779	#NAME?	2.0378e-10	3.0667e-08
c20224_g1	0.338845	19.8877	-5.8751	2.0805e-10	3.1244e-08
c35622_g1	194.932	544.109	-1.4809	2.0945e-10	3.1388e-08
c40461_g3	13.9255	62.1019	-2.1569	2.1506e-10	3.2163e-08
c39723_g1	3181.98	17866.7	-2.4893	2.272e-10	3.3697e-08
c31331_g1	564.707	1248.24	-1.1443	2.333e-10	3.4389e-08
c30968_g1	922.618	2648.59	-1.5214	2.3467e-10	3.4521e-08
c39637_g1	587.603	1306.14	-1.1524	2.488e-10	3.6451e-08
c38060_g8	0	17.5997	#NAME?	2.5093e-10	3.6688e-08
c4272_g1	25.2463	91.2682	-1.854	2.7997e-10	4.0768e-08
c34109_g1	690.643	7353.54	-3.4124	3.0107e-10	4.3575e-08
c35369_g1	1355.18	3428.65	-1.3392	3.2733e-10	4.7093e-08
c38430_g1	609.038	1340.4	-1.1381	3.6866e-10	5.2722e-08
c32759_g1	80.9742	416.531	-2.3629	3.7401e-10	5.3278e-08
c35302_g1	126.477	352.959	-1.4806	3.7403e-10	5.3278e-08
c36805_g1	972.369	2303.44	-1.2442	3.9613e-10	5.6203e-08
c32728_g3	2.02303	28.954	-3.8392	4.1701e-10	5.905e-08
c22821_g1	28.0427	96.1742	-1.778	4.2656e-10	6.0283e-08
c42279_g3	0	19.1758	#NAME?	4.5609e-10	6.4204e-08
c39586_g2	6.35108	41.6277	-2.7125	4.7185e-10	6.6163e-08
c5229_g1	1593.45	6364.2	-1.9978	4.7153e-10	6.6163e-08
c35962_g1	222.498	3190.38	-3.8419	4.9897e-10	6.9695e-08
c31885_g1	923.409	1990.65	-1.1082	5.4e-10	7.47e-08
c45719_g2	1027.43	2317.3	-1.1734	5.8905e-10	8.1174e-08
c38728_g1	36.7335	114.712	-1.6429	6.2355e-10	8.5599e-08
c46762_g2	907.316	3908.34	-2.1069	6.4211e-10	8.7981e-08
c45284_g1	1933.47	4121.99	-1.0921	6.5602e-10	8.9715e-08
c41837_g4	14.8926	255.028	-4.098	6.7928e-10	9.272e-08
c35958_g1	7.8089	47.4565	-2.6034	6.9355e-10	9.4488e-08
c46750_g2	1751.02	3724.22	-1.0887	6.9663e-10	9.4729e-08
c44880_g1	1704.53	3638.97	-1.0942	7.1348e-10	9.6655e-08
c35876_g1	216.109	496.495	-1.2	7.2498e-10	9.8028e-08
c26547_g1	3.63223	79.2271	-4.4471	7.3256e-10	9.8866e-08
c42352_g1	7833.73	16525.4	-1.0769	7.6767e-10	1.0341e-07
c33491_g2	3087.6	6524.05	-1.0793	7.9016e-10	1.0585e-07
c45426_g1	6976.76	34240.4	-2.2951	8.0104e-10	1.071e-07
c44480_g3	1479.05	3776.24	-1.3523	9.3415e-10	1.2398e-07
c41344_g1	571.485	1236.42	-1.1134	9.5173e-10	1.2608e-07
c34203_g4	0.677689	20.2137	-4.8986	1.0466e-09	1.3763e-07
c35806_g1	393.071	866.831	-1.141	1.0639e-09	1.3966e-07
c42212_g4	13.2151	58.4061	-2.1439	1.1403e-09	1.4941e-07
c41224_g1	77.6035	315.006	-2.0212	1.1662e-09	1.5224e-07
c35702_g1	2.59158	28.1842	-3.443	1.2145e-09	1.5827e-07
c32688_g2	13.5439	330.574	-4.6093	1.2464e-09	1.6184e-07
c44685_g4	39.5601	118.551	-1.5834	1.2562e-09	1.6282e-07
c21944_g1	525.831	2749.43	-2.3865	1.2827e-09	1.6596e-07
c39780_g1	365.922	803.382	-1.1346	1.3262e-09	1.7096e-07
c37341_g3	9.76029	49.0293	-2.3286	1.3389e-09	1.723e-07
c45859_g4	13.7087	59.5271	-2.1185	1.3634e-09	1.7514e-07
c31266_g1	295.994	655.078	-1.1461	1.3933e-09	1.7866e-07
c29966_g3	12.9297	64.8963	-2.3274	1.4365e-09	1.8387e-07
c27255_g1	22.2005	78.9393	-1.8301	1.4442e-09	1.8452e-07
c39221_g1	122.604	960.01	-2.969	1.4631e-09	1.8628e-07
c41055_g4	59.3984	442.255	-2.8964	1.4947e-09	1.893e-07
c46422_g4	214.237	481.895	-1.1695	1.6332e-09	2.0575e-07
c41570_g6	8.6855	46.1337	-2.4091	1.7962e-09	2.2588e-07
c31274_g1	147.565	513.358	-1.7986	1.8025e-09	2.2629e-07
c42437_g1	81.7105	206.502	-1.3376	1.9839e-09	2.4776e-07
c37858_g4	150.392	351.07	-1.223	2.0908e-09	2.5887e-07
c25805_g1	89.5597	494.759	-2.4658	2.0974e-09	2.5924e-07
c35218_g3	1295.41	2714.96	-1.0675	2.109e-09	2.5978e-07
c38058_g2	15.1906	205.921	-3.7608	2.1241e-09	2.6119e-07
c44862_g6	36.0016	109.595	-1.606	2.2109e-09	2.7139e-07
c38763_g1	397.451	1053.37	-1.4062	2.2302e-09	2.7283e-07
c42212_g3	6.14548	38.5006	-2.6473	2.2264e-09	2.7283e-07
c31062_g2	0	49.4237	#NAME?	2.2403e-09	2.736e-07
c35698_g1	66.6332	1471.78	-4.4652	2.3207e-09	2.8199e-07
c42292_g1	960.548	2022.41	-1.0741	2.3175e-09	2.8199e-07
c35268_g1	120.156	324.417	-1.4329	2.422e-09	2.9331e-07
c35206_g1	246.49	718.877	-1.5442	2.5092e-09	3.0335e-07
c35011_g1	192.355	626.315	-1.7031	2.5372e-09	3.0571e-07
c15300_g1	7.61668	41.9116	-2.4601	2.5914e-09	3.1172e-07
c37217_g1	1434.14	4717.07	-1.7177	2.6352e-09	3.1646e-07
c36294_g2	1266.09	2640.33	-1.0603	2.7323e-09	3.2703e-07
c39207_g2	263.029	581.391	-1.1443	2.7824e-09	3.3247e-07
c31117_g1	20.523	75.5804	-1.8808	2.8367e-09	3.3839e-07
c44186_g2	95.0101	233.39	-1.2966	2.8651e-09	3.4122e-07
c12617_g2	22.6198	78.8309	-1.8012	2.8765e-09	3.4202e-07
c39644_g1	974.884	2242.03	-1.2015	3.1393e-09	3.7265e-07
c32244_g1	6.67654	39.7634	-2.5743	3.228e-09	3.8192e-07
c38224_g1	428.642	2001.97	-2.2236	3.4368e-09	4.0529e-07
c34187_g1	22.7543	102.483	-2.1712	3.516e-09	4.1395e-07
c39808_g1	2113.63	4347.08	-1.0403	3.5972e-09	4.2144e-07
c29111_g1	4.30991	32.1772	-2.9003	3.6593e-09	4.2731e-07
c36780_g5	14.7546	142.18	-3.2685	3.851e-09	4.4752e-07
c27489_g1	375.416	988.912	-1.3974	3.9163e-09	4.5397e-07
c31827_g2	717.324	1837.04	-1.3567	3.9191e-09	4.5397e-07
c35720_g3	538.561	1131.89	-1.0716	3.9542e-09	4.5658e-07
c39632_g2	105.399	254.842	-1.2737	4.0077e-09	4.62e-07
c24721_g1	731.246	2140.13	-1.5493	4.2094e-09	4.8448e-07
c43246_g2	258.984	564.596	-1.1244	4.3734e-09	5.0175e-07
c43082_g1	298.582	839.533	-1.4915	4.4603e-09	5.1091e-07
c44217_g1	2074.68	4237.59	-1.0304	4.5623e-09	5.2092e-07
c44024_g1	262.021	697.35	-1.4122	4.7834e-09	5.4531e-07
c40314_g1	7.8705	41.8571	-2.4109	4.8366e-09	5.5038e-07
c35698_g2	113.521	2757.49	-4.6023	5.24e-09	5.9267e-07
c46686_g1	258.837	1779.81	-2.7816	5.3876e-09	6.0744e-07
c35032_g1	100.312	241.781	-1.2692	5.8437e-09	6.5785e-07
c46825_g3	84446.4	174804	-1.0496	5.9195e-09	6.643e-07
c42199_g4	137.75	365.144	-1.4064	6.0832e-09	6.8054e-07
c40330_g2	210.552	463.863	-1.1395	6.1254e-09	6.842e-07
c29902_g1	232.809	609.594	-1.3887	6.1453e-09	6.8536e-07
c31388_g3	70.6325	180.629	-1.3546	6.3293e-09	7.0479e-07
c45642_g3	4394.84	8849.67	-1.0098	6.748e-09	7.4909e-07
c43998_g4	0	14.7657	#NAME?	7.1018e-09	7.8594e-07
c31057_g1	1833.17	3690.36	-1.0094	7.5112e-09	8.2743e-07
c32746_g1	7.06961	39.5578	-2.4843	7.5575e-09	8.3126e-07
c31840_g1	597.768	1341.89	-1.1666	7.6623e-09	8.415e-07
c43447_g1	1691.17	6588.77	-1.962	7.7467e-09	8.4947e-07
c31938_g1	152.339	378.792	-1.3141	8.6345e-09	9.3824e-07
c41647_g1	2848.08	5732.64	-1.0092	8.6555e-09	9.3911e-07
c42581_g2	239.347	629.44	-1.395	8.7651e-09	9.4956e-07
c44185_g3	16.7723	68.2318	-2.0244	8.8995e-09	9.6267e-07
c33561_g1	214.404	470.191	-1.1329	9.0478e-09	9.7725e-07
c30941_g1	834.657	1699.84	-1.0261	9.5139e-09	1.026e-06
c46590_g2	8300.59	16566.6	-0.99699	9.604e-09	1.0342e-06
c27565_g1	0.670996	18.2906	-4.7687	9.6347e-09	1.036e-06
c38285_g1	891.479	1811.75	-1.0231	1.0043e-08	1.0751e-06
c43270_g3	178.329	395.388	-1.1487	1.0249e-08	1.0955e-06
c42279_g4	37.0463	107.271	-1.5339	1.0325e-08	1.1019e-06
c45752_g5	0.301352	16.5339	-5.7778	1.0388e-08	1.107e-06
c42047_g1	1401.51	3219	-1.1996	1.0778e-08	1.1452e-06
c32154_g1	47.1394	128.708	-1.4491	1.1202e-08	1.1832e-06
c19083_g1	108.677	256.588	-1.2394	1.1993e-08	1.2535e-06
c42425_g1	231.261	519.657	-1.168	1.2006e-08	1.2535e-06
c36153_g1	197.596	612.277	-1.6316	1.219e-08	1.2709e-06
c39203_g1	82.1607	329.044	-2.0018	1.2277e-08	1.278e-06
c31852_g1	278.233	644.84	-1.2126	1.2372e-08	1.286e-06
c46246_g3	843.686	1712.8	-1.0216	1.292e-08	1.3411e-06
c31582_g1	278.943	592.121	-1.0859	1.3284e-08	1.3769e-06
c42078_g1	4889.95	9727.81	-0.99229	1.3368e-08	1.3836e-06
c31862_g1	97.0351	229.359	-1.241	1.3947e-08	1.4333e-06
c34635_g1	1983.57	5403.88	-1.4459	1.4317e-08	1.4691e-06
c37662_g1	809.31	1644.8	-1.0231	1.4383e-08	1.4739e-06
c28050_g1	0.674343	25.2505	-5.2267	1.4445e-08	1.478e-06
c31044_g1	29.2467	89.3606	-1.6114	1.4543e-08	1.4839e-06
c42199_g2	1177.37	6256.35	-2.4098	1.4782e-08	1.5061e-06
c37593_g1	719.93	1464.67	-1.0247	1.511e-08	1.5331e-06
c36016_g2	23.3176	76.6363	-1.7166	1.5372e-08	1.5574e-06
c33060_g1	205.73	449.189	-1.1266	1.5742e-08	1.5904e-06
c36838_g4	146.567	326.283	-1.1546	1.6921e-08	1.7e-06
c14981_g1	18.0172	65.3942	-1.8598	1.7195e-08	1.7217e-06
c43366_g2	576.409	1175	-1.0275	1.7201e-08	1.7217e-06
c45058_g2	208.57	450.773	-1.1119	1.7208e-08	1.7217e-06
c42144_g1	774.623	1565.9	-1.0154	1.8064e-08	1.8023e-06
c32632_g2	150.913	334.69	-1.1491	1.822e-08	1.8113e-06
c44354_g1	3209.19	6311.54	-0.97579	1.8843e-08	1.8644e-06
c35731_g1	38.8826	109.703	-1.4964	1.8932e-08	1.8707e-06
c32510_g1	868.224	1744.08	-1.0063	1.9272e-08	1.9017e-06
c17802_g1	15.6058	59.3251	-1.9266	1.9881e-08	1.9564e-06
c18907_g1	1.61589	21.6261	-3.7424	1.9936e-08	1.9566e-06
c33928_g1	553.039	1871.26	-1.7586	1.9938e-08	1.9566e-06
c39970_g1	92.3012	222.574	-1.2699	2.0415e-08	1.998e-06
c45940_g3	5775.71	11349.6	-0.97457	2.2197e-08	2.1577e-06
c39494_g1	183.357	502.138	-1.4534	2.2325e-08	2.1673e-06
c32109_g1	327.327	676.221	-1.0468	2.2808e-08	2.2112e-06
c6845_g1	0	13.9442	#NAME?	2.3197e-08	2.2458e-06
c36833_g1	223.318	2146.17	-3.2646	2.3487e-08	2.2709e-06
c15787_g1	0	13.8806	#NAME?	2.3727e-08	2.2868e-06
c32285_g4	27.3261	93.6944	-1.7777	2.3747e-08	2.2868e-06
c45574_g2	12085.5	23693.7	-0.97123	2.4057e-08	2.3104e-06
c34873_g1	1582.51	3134.63	-0.98608	2.44e-08	2.3402e-06
c27552_g2	0	13.7786	#NAME?	2.461e-08	2.3541e-06
c34060_g2	1148.08	2281.11	-0.99051	2.4761e-08	2.3595e-06
c38051_g1	2607.63	5464.61	-1.0674	2.4765e-08	2.3595e-06
c44043_g2	25.0158	78.8469	-1.6562	2.5438e-08	2.4172e-06
c39527_g3	1397.46	2772.21	-0.98823	2.569e-08	2.4316e-06
c44493_g4	66.1443	170.906	-1.3695	2.5662e-08	2.4316e-06
c39985_g1	5.60035	33.3219	-2.5729	2.5738e-08	2.4329e-06
c39227_g1	2702.34	22321.4	-3.0461	2.5811e-08	2.4366e-06
c44266_g1	904.358	6192.61	-2.7756	2.6631e-08	2.5075e-06
c38109_g2	21.8772	132.011	-2.5932	2.7794e-08	2.6101e-06
c39499_g1	30.817	90.5691	-1.5553	2.8098e-08	2.6352e-06
c39590_g4	1640.17	3258.29	-0.99027	2.93e-08	2.7408e-06
c39112_g3	0	28.7678	#NAME?	2.9526e-08	2.7584e-06
c27536_g1	14.8752	56.2639	-1.9193	3.0057e-08	2.8043e-06
c20042_g1	549.805	1105.71	-1.008	3.0278e-08	2.8213e-06
c37356_g3	0.677689	17.1772	-4.6637	3.0616e-08	2.8491e-06
c34388_g1	728.397	4456.86	-2.6132	3.2786e-08	3.0314e-06
c15645_g1	0	25.8073	#NAME?	3.2947e-08	3.0424e-06
c29457_g1	275.611	574.952	-1.0608	3.3292e-08	3.0703e-06
c44145_g4	4.12914	75.0361	-4.1837	3.4378e-08	3.1583e-06
c32867_g1	286.303	593.947	-1.0528	3.5831e-08	3.2834e-06
c45678_g2	3.34426	26.4101	-2.9813	3.7842e-08	3.4544e-06
c16589_g1	27.8063	154.956	-2.4784	3.8574e-08	3.5124e-06
c37412_g1	1660.65	3235.68	-0.96232	4.0843e-08	3.7049e-06
c15918_g1	3969.6	7726.04	-0.96074	4.1978e-08	3.7936e-06
c28536_g1	689.073	2167.59	-1.6534	4.4128e-08	3.9629e-06
c38927_g2	476.084	958.097	-1.009	4.4349e-08	3.9778e-06
c24720_g1	109.617	248.214	-1.1791	4.4864e-08	4.0074e-06
c40930_g2	3051.89	6985.16	-1.1946	4.5264e-08	4.0347e-06
c42094_g1	506.341	1087.51	-1.1028	4.6553e-08	4.1445e-06
c26652_g1	1.54425	28.4778	-4.2049	4.944e-08	4.3852e-06
c45915_g4	95.0104	215.462	-1.1813	5.0032e-08	4.4268e-06
c44184_g4	64.4703	306.293	-2.2482	5.0101e-08	4.4275e-06
c32889_g1	526.134	1369.28	-1.3799	5.4168e-08	4.7752e-06
c18772_g1	205.179	431.608	-1.0728	5.4753e-08	4.8149e-06
c38716_g3	33.5278	145.852	-2.1211	5.6757e-08	4.985e-06
c37891_g6	1759.72	3408.86	-0.95395	5.996e-08	5.2472e-06
c22491_g1	0.301352	19.429	-6.0106	6.2517e-08	5.4576e-06
c38242_g4	31.6045	139.413	-2.1412	6.4622e-08	5.6346e-06
c33862_g1	964.781	1877.42	-0.96048	6.7444e-08	5.8452e-06
c5139_g1	0.335498	20.862	-5.9584	6.8147e-08	5.899e-06
c29634_g1	759.533	1758.77	-1.2114	6.8593e-08	5.9234e-06
c43344_g3	536.954	1066.79	-0.9904	6.9069e-08	5.9573e-06
c35382_g1	1001.11	1944.05	-0.95746	7.1181e-08	6.1248e-06
c46270_g1	19121.3	36292.6	-0.9245	7.3825e-08	6.3296e-06
c22264_g2	17.4173	68.9091	-1.9842	7.7112e-08	6.5879e-06
c40241_g2	1335.19	2571.41	-0.94551	7.9781e-08	6.7997e-06
c41082_g3	7140.1	13630.7	-0.93284	8.0645e-08	6.8652e-06
c35589_g1	85.3675	196.004	-1.1991	8.5606e-08	7.2532e-06
c38625_g1	1228.05	2375.63	-0.95193	8.6069e-08	7.2838e-06
c35278_g1	695.8	4382.95	-2.6552	8.6912e-08	7.3293e-06
c34159_g2	3848.64	10903.5	-1.5024	8.7763e-08	7.3924e-06
c40930_g3	57.7168	285.821	-2.308	8.8408e-08	7.438e-06
c36968_g2	259.086	529.343	-1.0308	9.0105e-08	7.5632e-06
c29900_g1	327.213	664.807	-1.0227	9.061e-08	7.5966e-06
c39044_g1	18089.2	46073.9	-1.3488	9.1929e-08	7.6804e-06
c26582_g1	73.2809	221.323	-1.5946	9.26e-08	7.7275e-06
c41939_g1	7263.86	13774.3	-0.92317	9.4875e-08	7.899e-06
c28242_g1	11.7539	57.1632	-2.2819	9.5408e-08	7.9342e-06
c29765_g2	316.761	638.093	-1.0104	9.5648e-08	7.945e-06
c34161_g1	2852.19	5467.21	-0.93874	9.6367e-08	7.9955e-06
c43500_g4	2.62238	23.2675	-3.1494	9.6514e-08	7.9985e-06
c41290_g3	1836.59	3527.62	-0.94167	9.9853e-08	8.2467e-06
c42827_g2	0	30.8845	#NAME?	1.0107e-07	8.3281e-06
c38890_g1	162.688	342.366	-1.0734	1.0154e-07	8.348e-06
c35042_g1	21.7948	69.6037	-1.6752	1.019e-07	8.3678e-06
c36511_g2	73.8013	172.95	-1.2286	1.029e-07	8.4403e-06
c19648_g1	41.5201	205.589	-2.3079	1.0368e-07	8.4943e-06
c37977_g1	764.573	1806.83	-1.2407	1.0412e-07	8.5117e-06
c43070_g1	93.8179	248.129	-1.4032	1.0413e-07	8.5117e-06
c38901_g1	2351.87	4502.17	-0.93681	1.0692e-07	8.7107e-06
c29465_g1	64.9563	261.708	-2.0104	1.0796e-07	8.7854e-06
c30319_g2	16.643	76.8498	-2.2071	1.1132e-07	9.0484e-06
c35661_g2	36.8648	265.138	-2.8464	1.1297e-07	9.1722e-06
c46033_g3	0.301352	14.4516	-5.5836	1.1342e-07	9.1985e-06
c32786_g2	1118.32	2135.75	-0.93341	1.146e-07	9.2731e-06
c39041_g1	681.456	1322.8	-0.9569	1.2182e-07	9.8238e-06
c39702_g1	338.996	673.526	-0.99046	1.2251e-07	9.8688e-06
c35255_g1	214.249	437.976	-1.0316	1.2404e-07	9.9585e-06
c36710_g1	39.9727	176.985	-2.1465	1.2738e-07	1.0193e-05
c16855_g1	3.29338	24.8888	-2.9179	1.2787e-07	1.022e-05
c40492_g1	264.021	534.099	-1.0165	1.3138e-07	1.0489e-05
c33754_g1	322.961	1189.26	-1.8806	1.3198e-07	1.0525e-05
c29224_g1	145.369	748.743	-2.3647	1.3531e-07	1.0755e-05
c31900_g1	165.813	1289.35	-2.959	1.4007e-07	1.1109e-05
c39502_g2	500.238	978.284	-0.96764	1.3996e-07	1.1109e-05
c41124_g3	9.49978	40.919	-2.1068	1.4098e-07	1.1169e-05
c38314_g1	1438.22	2740.66	-0.93024	1.4412e-07	1.1405e-05
c32237_g1	137.905	961.409	-2.8015	1.4499e-07	1.1462e-05
c18376_g1	34.6159	154.857	-2.1614	1.4518e-07	1.1464e-05
c41337_g7	1.65004	19.7063	-3.5781	1.4612e-07	1.1512e-05
c38515_g2	654.901	1265.21	-0.95003	1.4785e-07	1.1624e-05
c38436_g1	6094.82	11501.6	-0.91618	1.4879e-07	1.1684e-05
c20098_g1	5007.82	37600.9	-2.9085	1.5013e-07	1.1777e-05
c43776_g2	198.702	409.472	-1.0432	1.505e-07	1.1793e-05
c31377_g1	70.9311	320.283	-2.1749	1.5119e-07	1.1835e-05
c27446_g1	619.094	1190.32	-0.94312	1.5315e-07	1.1971e-05
c39920_g2	393.275	775.794	-0.98014	1.5517e-07	1.2106e-05
c24400_g1	7.62672	46.346	-2.6033	1.6605e-07	1.2899e-05
c41393_g2	532.574	1031.66	-0.95392	1.7082e-07	1.3241e-05
c31027_g1	7.90203	37.4082	-2.2431	1.7405e-07	1.3462e-05
c30006_g1	188.375	387.907	-1.0421	1.7546e-07	1.3543e-05
c42978_g2	348.001	1021.69	-1.5538	1.8074e-07	1.389e-05
c43511_g1	322.677	672.662	-1.0598	1.8094e-07	1.3891e-05
c34191_g1	6.5352	38.0072	-2.54	1.8157e-07	1.3925e-05
c71682_g1	0.938201	22.1751	-4.5629	1.8204e-07	1.3931e-05
c30069_g1	195.19	425.657	-1.1248	1.8247e-07	1.3949e-05
c43774_g1	4721.89	8850.48	-0.90639	1.8431e-07	1.4045e-05
c31889_g1	39.9132	127.31	-1.6734	1.8693e-07	1.4214e-05
c47395_g1	1033.78	1967.32	-0.9283	1.8947e-07	1.4392e-05
c38451_g1	502.657	973.119	-0.95304	1.9304e-07	1.4648e-05
c18396_g1	499.955	968.756	-0.95433	1.9423e-07	1.4707e-05
c41924_g5	2618.34	4961.21	-0.92204	2.1218e-07	1.5904e-05
c28028_g1	24.4005	373.631	-3.9366	2.2199e-07	1.6582e-05
c24832_g1	436.97	846.534	-0.95403	2.2935e-07	1.7097e-05
c36024_g2	311.52	611.381	-0.97275	2.3227e-07	1.7296e-05
c42352_g2	49.4216	134.77	-1.4473	2.3445e-07	1.744e-05
c45653_g3	506.882	980.258	-0.95151	2.3597e-07	1.7535e-05
c28781_g1	12.0016	45.2649	-1.9152	2.3627e-07	1.754e-05
c37387_g1	657.457	1256.72	-0.9347	2.45e-07	1.8113e-05
c30483_g1	5478.7	10205.4	-0.89743	2.4542e-07	1.8125e-05
c37705_g1	12.4725	62.1296	-2.3165	2.541e-07	1.8709e-05
c37664_g1	198.814	425.174	-1.0966	2.5815e-07	1.8968e-05
c43589_g2	80.6792	182.021	-1.1738	2.5892e-07	1.9005e-05
c33981_g1	969.901	2119.57	-1.1279	2.5954e-07	1.9031e-05
c39968_g4	139.233	411.561	-1.5636	2.6953e-07	1.9744e-05
c22319_g1	37.2123	97.2556	-1.386	2.8089e-07	2.0513e-05
c32526_g2	430.615	830.149	-0.94697	2.8347e-07	2.0681e-05
c36884_g1	5.0024	369.923	-6.2085	2.8378e-07	2.0682e-05
c39273_g2	162.134	360.808	-1.154	2.8479e-07	2.0735e-05
c43512_g1	413.783	799.426	-0.95009	2.8739e-07	2.0892e-05
c43685_g3	254.443	506.58	-0.99345	2.8754e-07	2.0892e-05
c35201_g1	767.831	4181.11	-2.445	2.913e-07	2.1123e-05
c40083_g4	150.303	311.753	-1.0525	2.948e-07	2.1355e-05
c33497_g1	2609.9	4865.64	-0.89864	3.0881e-07	2.2303e-05
c44662_g1	54.572	209.133	-1.9382	3.1023e-07	2.2361e-05
c32479_g1	423.446	817.202	-0.94852	3.2094e-07	2.3029e-05
c44034_g2	2015.13	3811.79	-0.91959	3.2142e-07	2.3029e-05
c35221_g2	1011.03	7027.17	-2.7971	3.2676e-07	2.3388e-05
c39308_g1	563.829	1078.37	-0.93552	3.2899e-07	2.3501e-05
c45900_g6	2.62573	21.9343	-3.0624	3.3048e-07	2.3584e-05
c27306_g1	43.4188	110.169	-1.3433	3.3125e-07	2.3592e-05
c47156_g1	5164.65	9573.9	-0.89044	3.3096e-07	2.3592e-05
c30331_g2	2828.65	7445.1	-1.3962	3.3583e-07	2.3871e-05
c41817_g1	391.681	752.692	-0.94238	3.4394e-07	2.4375e-05
c45193_g1	3592.3	6618.02	-0.88149	3.513e-07	2.4848e-05
c34582_g2	94.8761	206.995	-1.1255	3.6084e-07	2.5498e-05
c12952_g1	0.301352	13.5185	-5.4873	3.6465e-07	2.5741e-05
c35997_g8	11.5061	88.7187	-2.9468	3.7211e-07	2.6217e-05
c44095_g2	903.338	1700.03	-0.91223	3.7259e-07	2.6225e-05
c42596_g2	535.475	1019.58	-0.92908	3.7558e-07	2.6383e-05
c42628_g3	354.139	684.943	-0.95167	3.7895e-07	2.6595e-05
c45915_g2	23.5117	72.1842	-1.6183	3.8828e-07	2.717e-05
c12962_g1	30.7823	84.6035	-1.4586	3.9827e-07	2.7815e-05
c34809_g1	33.757	90.5567	-1.4236	3.9898e-07	2.7837e-05
c30461_g1	64.2386	2146.96	-5.0627	4.0057e-07	2.7883e-05
c42191_g1	654.521	1231.33	-0.91171	4.0009e-07	2.7883e-05
c43739_g1	358.751	695.788	-0.95567	4.0079e-07	2.7883e-05
c36255_g1	50.3598	121.899	-1.2753	4.021e-07	2.7947e-05
c16859_g1	604.252	1683.27	-1.478	4.0443e-07	2.8081e-05
c43002_g1	438.535	838.497	-0.93511	4.106e-07	2.8483e-05
c40988_g1	302.72	588.713	-0.95958	4.1835e-07	2.8964e-05
c45733_g2	15.3346	52.7923	-1.7835	4.4599e-07	3.073e-05
c37140_g3	0	11.5117	#NAME?	4.5649e-07	3.1423e-05
c42127_g5	195.852	1017.04	-2.3765	4.7177e-07	3.2444e-05
c40083_g1	370.813	712.108	-0.9414	4.8662e-07	3.3369e-05
c28222_g2	225.129	533.025	-1.2434	4.8995e-07	3.3566e-05
c45442_g1	83.1224	184.409	-1.1496	4.9394e-07	3.3807e-05
c43292_g1	230.233	453.85	-0.97912	4.9606e-07	3.3888e-05
c37951_g1	181.155	365.134	-1.0112	4.9703e-07	3.3921e-05
c46279_g1	1115.49	2074.6	-0.89515	5.0967e-07	3.4587e-05
c34886_g2	104.317	222.183	-1.0908	5.1279e-07	3.4767e-05
c38748_g1	705.654	2274.2	-1.6883	5.1649e-07	3.4984e-05
c39590_g2	1026.64	1912.03	-0.89718	5.2022e-07	3.5203e-05
c41063_g3	1006.37	1874.53	-0.89737	5.2182e-07	3.5279e-05
c28594_g1	6.19636	31.0432	-2.3248	5.2898e-07	3.5729e-05
c67915_g1	0.335498	13.1962	-5.2977	5.348e-07	3.6088e-05
c25220_g1	8.46986	44.6767	-2.3991	5.5651e-07	3.7448e-05
c40362_g1	226.013	489.646	-1.1153	5.5815e-07	3.7489e-05
c40979_g2	10.0308	40.0825	-1.9985	5.63e-07	3.7744e-05
c38322_g1	1722.1	5045.71	-1.5509	5.776e-07	3.8507e-05
c36361_g2	178.415	535.114	-1.5846	5.8427e-07	3.888e-05
c31943_g1	2.51995	21.3303	-3.0814	6.1552e-07	4.0845e-05
c46045_g1	481.791	912.642	-0.92164	6.2814e-07	4.1568e-05
c40037_g2	1407.24	2592.31	-0.88137	6.3537e-07	4.1892e-05
c30145_g1	1079.38	2021.59	-0.90529	6.4007e-07	4.2163e-05
c46878_g4	605.551	1129.63	-0.89953	6.5578e-07	4.312e-05
c42254_g2	797.685	1484.45	-0.89604	6.5836e-07	4.3249e-05
c37982_g4	16.9304	74.5621	-2.1388	6.937e-07	4.5364e-05
c36673_g1	10.3255	51.1633	-2.3089	6.9798e-07	4.5603e-05
c32508_g1	6768.99	22500.5	-1.7329	7.0353e-07	4.5799e-05
c36424_g1	1554.58	2841.78	-0.87027	7.0185e-07	4.5799e-05
c41061_g1	3686.11	9112.63	-1.3058	7.0243e-07	4.5799e-05
c28940_g1	95.184	201.696	-1.0834	7.1368e-07	4.6418e-05
c32361_g1	124.774	258.217	-1.0493	7.1774e-07	4.664e-05
c29503_g1	15.2367	50.4678	-1.7278	7.1859e-07	4.6653e-05
c33532_g3	67.9731	152.494	-1.1657	7.1954e-07	4.6672e-05
c43319_g6	1773.36	4489.55	-1.3401	7.2485e-07	4.6974e-05
c39488_g1	1263.27	2329.76	-0.88302	7.2575e-07	4.699e-05
c44212_g4	1442.77	2651.78	-0.87811	7.3775e-07	4.7682e-05
c41337_g1	3.26593	22.8853	-2.8089	7.4278e-07	4.7963e-05
c40307_g2	2491.02	4501.53	-0.85368	7.5559e-07	4.8703e-05
c41303_g4	468.673	878.445	-0.90637	7.6325e-07	4.9153e-05
c30553_g2	17.817	186.27	-3.3861	7.6876e-07	4.9463e-05
c39839_g5	9.28486	38.0936	-2.0366	7.9828e-07	5.1134e-05
c33248_g1	10.4836	45.694	-2.1239	8.0049e-07	5.1222e-05
c42268_g3	1602.94	3044.45	-0.92546	8.1163e-07	5.185e-05
c46626_g5	478.549	1230.37	-1.3624	8.1562e-07	5.2059e-05
c44640_g1	1745.5	3180.96	-0.86582	8.1762e-07	5.2141e-05
c37678_g2	652.007	1207.74	-0.88936	8.3252e-07	5.287e-05
c37139_g3	131.947	287.471	-1.1235	8.3555e-07	5.3002e-05
c3930_g1	0	12.7558	#NAME?	8.4029e-07	5.3162e-05
c39719_g2	820.218	1515.48	-0.8857	8.4007e-07	5.3162e-05
c46762_g1	7935.77	19118.4	-1.2685	8.6743e-07	5.4735e-05
c36482_g2	4046.99	7362.92	-0.86343	8.7797e-07	5.5351e-05
c38208_g1	1291.75	2358.24	-0.86838	8.8278e-07	5.5557e-05
c30990_g1	15.5937	51.2111	-1.7155	8.8924e-07	5.5915e-05
c37586_g3	47.9425	119.902	-1.3225	8.9692e-07	5.6335e-05
c39563_g1	1664.91	3051.07	-0.87388	9.0681e-07	5.6845e-05
c34300_g1	25.7155	153.562	-2.5781	9.1885e-07	5.7475e-05
c37985_g2	9.87083	49.2146	-2.3178	9.2631e-07	5.7892e-05
c21185_g1	6.60349	31.0523	-2.2334	9.2771e-07	5.7929e-05
c29812_g1	9.75694	39.4239	-2.0146	9.3264e-07	5.8136e-05
c37428_g1	324.002	617.086	-0.92947	9.4413e-07	5.8801e-05
c42532_g1	2679.78	4857.22	-0.85802	9.6543e-07	5.992e-05
c39321_g5	44.1032	107.69	-1.2879	9.6762e-07	6.0004e-05
c40584_g1	30.1159	79.9602	-1.4088	9.7795e-07	6.0593e-05
c28595_g2	140.662	287.644	-1.032	9.8121e-07	6.0722e-05
c32263_g1	15.2529	268.566	-4.1381	9.8173e-07	6.0722e-05
c18479_g1	147.046	294.759	-1.0033	1.0301e-06	6.3552e-05
c40854_g1	519.481	966.264	-0.89535	1.0364e-06	6.3831e-05
c44168_g3	52.719	123.387	-1.2268	1.0485e-06	6.4467e-05
c38634_g2	159.163	317.843	-0.99781	1.0636e-06	6.5282e-05
c31694_g2	195.721	382.544	-0.96683	1.081e-06	6.601e-05
c24606_g1	719.89	1318.1	-0.87261	1.0881e-06	6.633e-05
c32204_g2	57.8353	133.55	-1.2074	1.0898e-06	6.6377e-05
c31062_g1	0	12.1971	#NAME?	1.1138e-06	6.7499e-05
c33719_g1	155.265	310.378	-0.99929	1.1261e-06	6.8185e-05
c5844_g1	31.717	82.4867	-1.3789	1.154e-06	6.9642e-05
c47412_g2	546.443	1011.44	-0.88826	1.1559e-06	6.9696e-05
c46871_g1	115.606	1065.82	-3.2047	1.1666e-06	7.0285e-05
c46096_g4	1514.73	3104.08	-1.0351	1.1713e-06	7.0507e-05
c36137_g3	0.301352	12.589	-5.3846	1.1761e-06	7.0737e-05
c36945_g4	36.9947	93.1732	-1.3326	1.193e-06	7.1577e-05
c20888_g1	1216.63	3581.49	-1.5577	1.2597e-06	7.5137e-05
c37493_g1	108.124	621.92	-2.524	1.272e-06	7.5561e-05
c17701_g3	185.667	362.724	-0.96615	1.2889e-06	7.6499e-05
c69165_g1	47.649	112.754	-1.2427	1.2945e-06	7.6764e-05
c40284_g1	846.786	1546.06	-0.86853	1.3072e-06	7.7458e-05
c29735_g1	0.63685	13.833	-4.441	1.3462e-06	7.9508e-05
c37203_g1	942.669	1749.21	-0.89188	1.3647e-06	8.0465e-05
c36970_g4	345.582	721.148	-1.0613	1.3883e-06	8.1726e-05
c38494_g1	271.006	2216.91	-3.0322	1.4024e-06	8.2349e-05
c44852_g3	1.34534	16.2866	-3.5976	1.4193e-06	8.3274e-05
c34572_g1	331.356	1224.32	-1.8855	1.4228e-06	8.3412e-05
c42051_g2	1028.51	2752.61	-1.4203	1.4348e-06	8.3979e-05
c34035_g2	211.696	408.908	-0.94979	1.4436e-06	8.4424e-05
c37877_g1	560.397	1034.5	-0.88441	1.446e-06	8.4497e-05
c36952_g1	2115.78	3787.96	-0.84023	1.4549e-06	8.4949e-05
c40496_g1	16.0297	51.6579	-1.6882	1.4861e-06	8.6557e-05
c45179_g3	16.9297	59.0071	-1.8013	1.4989e-06	8.7236e-05
c38177_g1	48.3936	113.436	-1.229	1.5003e-06	8.7246e-05
c35618_g1	7411.44	17490	-1.2387	1.514e-06	8.7898e-05
c36400_g1	15.8134	63.5938	-2.0077	1.5133e-06	8.7898e-05
c46015_g1	3867.71	6905.29	-0.83622	1.521e-06	8.8232e-05
c41575_g3	257.161	487.603	-0.92303	1.5434e-06	8.9391e-05
c35162_g1	806.579	1472.62	-0.8685	1.5616e-06	9.0367e-05
c35528_g1	549.551	1010.3	-0.87847	1.595e-06	9.2156e-05
c32204_g1	61.6817	137.698	-1.1586	1.5976e-06	9.2231e-05
c39589_g1	1096.87	1985.13	-0.85583	1.651e-06	9.5087e-05
c20372_g1	0	10.4555	#NAME?	1.6705e-06	9.5903e-05
c41811_g2	1359.35	2450.94	-0.85041	1.6668e-06	9.5903e-05
c44852_g9	2.65988	20.7474	-2.9635	1.6738e-06	9.6013e-05
c2163_g1	427.844	789.621	-0.88407	1.6837e-06	9.6428e-05
c43184_g2	0.602703	13.9016	-4.5277	1.69e-06	9.6639e-05
c35475_g2	98.6041	205.11	-1.0567	1.695e-06	9.6843e-05
c32760_g2	73403.5	129810	-0.82249	1.6968e-06	9.6869e-05
c37097_g1	30.5324	122.61	-2.0057	1.7364e-06	9.8817e-05
c45269_g1	12846.6	22842.7	-0.83035	1.7358e-06	9.8817e-05
c33352_g1	13.5592	45.151	-1.7355	1.7494e-06	9.9323e-05
c38103_g2	14.8651	48.8415	-1.7162	1.7549e-06	9.9475e-05
c34986_g2	23.5728	66.6649	-1.4998	1.7809e-06	0.00010079
c33681_g1	95.4045	308.744	-1.6943	1.871e-06	0.00010547
c36100_g1	141.882	283.134	-0.99679	1.8749e-06	0.00010554
c38137_g1	390.918	723.452	-0.88803	1.8752e-06	0.00010554
c1920_g1	2.89628	55.9202	-4.2711	1.8967e-06	0.00010659
c32598_g1	3490.64	6208.49	-0.83075	1.9007e-06	0.00010672
c72324_g1	178.594	372.132	-1.0591	1.9063e-06	0.00010688
c26368_g1	171.444	337.436	-0.97688	1.9123e-06	0.00010713
c41227_g4	527.244	961.697	-0.86711	1.9632e-06	0.00010982
c44656_g2	1035.7	1861.7	-0.84602	1.9841e-06	0.0001109
c35759_g2	53.7329	122.621	-1.1903	2.0005e-06	0.00011173
c37501_g1	1.31454	15.9693	-3.6027	2.0145e-06	0.00011242
c41776_g1	172.668	821.176	-2.2497	2.0616e-06	0.00011487
c24311_g1	174.214	336.532	-0.94988	2.0891e-06	0.00011622
c27458_g1	30.3623	80.4385	-1.4056	2.0882e-06	0.00011622
c28562_g1	92.456	193.415	-1.0649	2.1286e-06	0.00011815
c32068_g1	4.87178	84.7234	-4.1202	2.1929e-06	0.00012083
c39088_g1	1214.63	2169.49	-0.83684	2.1937e-06	0.00012083
c39921_g2	1.69088	16.8841	-3.3198	2.1916e-06	0.00012083
c31589_g1	985.445	1763.87	-0.83989	2.2173e-06	0.00012203
c45707_g1	1031.12	1850.61	-0.84379	2.2259e-06	0.00012232
c38018_g2	77.2995	546.915	-2.8228	2.2443e-06	0.00012313
c32469_g2	16.9531	53.6365	-1.6617	2.2839e-06	0.00012511
c37265_g1	21.3046	60.8823	-1.5149	2.3302e-06	0.00012727
c46937_g3	325.276	601.547	-0.88701	2.3589e-06	0.00012875
c33036_g1	69.7793	213.485	-1.6133	2.3747e-06	0.00012951
c40268_g4	540.984	980.585	-0.85806	2.4243e-06	0.00013191
c47187_g3	440.968	806.822	-0.87157	2.4311e-06	0.00013214
c36693_g4	254.596	480.956	-0.91769	2.4979e-06	0.00013551
c31385_g1	2164.14	3837.38	-0.82632	2.5107e-06	0.000136
c44969_g1	663.124	1806.34	-1.4457	2.54e-06	0.00013748
c42724_g2	525.276	956.791	-0.86513	2.58e-06	0.00013944
c3863_g1	0	10.0993	#NAME?	2.5836e-06	0.00013953
c44188_g1	3581.6	6325.82	-0.82065	2.6097e-06	0.00014083
c29952_g1	189.851	367.038	-0.95106	2.6256e-06	0.00014158
c39034_g1	299.278	556.656	-0.8953	2.6613e-06	0.00014329
c46945_g1	15.9459	162.417	-3.3484	2.6772e-06	0.00014394
c15278_g1	9.11675	35.5401	-1.9629	2.6853e-06	0.00014426
c26819_g1	0.301352	11.8318	-5.2951	2.688e-06	0.00014429
c43589_g1	1247.12	2208.45	-0.82444	2.7217e-06	0.00014578
c27094_g1	50.1649	114.737	-1.1936	2.7693e-06	0.00014811
c44184_g2	154.855	654.088	-2.0786	2.7755e-06	0.00014833
c33730_g1	30.6665	79.2658	-1.37	2.8008e-06	0.00014957
c33376_g1	1.2429	15.6195	-3.6516	2.9083e-06	0.00015485
c40863_g2	247.164	464.014	-0.9087	2.9116e-06	0.00015491
c40369_g3	15.2723	48.3828	-1.6636	2.939e-06	0.00015603
c43162_g1	164.953	468.53	-1.5061	2.9378e-06	0.00015603
c42810_g2	4145.12	7245.39	-0.80565	2.9521e-06	0.0001566
c38158_g2	2291.41	4059.49	-0.82506	2.9563e-06	0.00015671
c46234_g1	73.4522	154.736	-1.0749	2.96e-06	0.00015679
c40080_g1	62.7894	158.017	-1.3315	2.9832e-06	0.00015791
c34896_g1	1153.96	2056.41	-0.83353	2.9996e-06	0.00015866
c38242_g1	794.522	1427	-0.84482	3.012e-06	0.00015908
c29544_g1	87.0987	180.801	-1.0537	3.0343e-06	0.0001599
c29692_g1	14.5671	46.7631	-1.6827	3.0338e-06	0.0001599
c38475_g1	895.723	4759.05	-2.4096	3.0526e-06	0.00016068
c45410_g1	3693.94	6479.65	-0.81075	3.0535e-06	0.00016068
c26895_g1	561.407	1012.4	-0.85066	3.0639e-06	0.00016099
c34473_g3	84.6844	186.907	-1.1422	3.0639e-06	0.00016099
c47360_g2	374.331	685.896	-0.87368	3.0663e-06	0.000161
c31972_g1	8.70292	70.435	-3.0167	3.0789e-06	0.00016154
c42953_g3	3594.03	6314.4	-0.81304	3.1122e-06	0.00016306
c22264_g1	22.9909	94.0511	-2.0324	3.1355e-06	0.00016416
c30510_g1	100.304	205.111	-1.032	3.1703e-06	0.00016586
c35720_g2	119.772	236.708	-0.98282	3.2472e-06	0.00016938
c38725_g2	113.517	294.109	-1.3734	3.2564e-06	0.00016974
c42594_g1	4.58047	43.0383	-3.2321	3.2778e-06	0.00017049
c36275_g1	2472.1	4344.1	-0.81332	3.3528e-06	0.00017389
c43220_g1	298.151	578.016	-0.95507	3.3821e-06	0.00017515
c37618_g1	1169.47	2063.96	-0.81956	3.4272e-06	0.00017708
c40299_g3	1130.26	2091.79	-0.88809	3.4361e-06	0.00017723
c42193_g3	470.948	851.863	-0.85505	3.4369e-06	0.00017723
c43798_g3	31.3669	79.3235	-1.3385	3.4433e-06	0.00017743
c37663_g2	274.478	509.116	-0.89131	3.4565e-06	0.00017776
c45820_g2	421.913	766.061	-0.86051	3.472e-06	0.0001784
c37326_g1	46.7129	110.847	-1.2467	3.4987e-06	0.00017951
c29429_g1	23.8587	65.1233	-1.4487	3.5092e-06	0.00017992
c39733_g2	1110.78	1955.82	-0.81621	3.588e-06	0.0001837
c41604_g2	1.65673	30.4669	-4.2008	3.5991e-06	0.00018401
c35508_g1	167.682	320.459	-0.93441	3.6133e-06	0.00018447
c25933_g1	81.9402	170.631	-1.0582	3.6384e-06	0.00018562
c45635_g1	672.413	1203.52	-0.83984	3.6468e-06	0.00018592
c36968_g1	333.412	806.809	-1.2749	3.6755e-06	0.00018712
c39066_g2	101.026	399.425	-1.9832	3.6875e-06	0.0001876
c40814_g1	2242.84	3936.75	-0.81168	3.7541e-06	0.00019071
c41570_g3	8.02188	32.8598	-2.0343	3.8356e-06	0.0001943
c42322_g5	112.388	224.741	-0.99977	3.8858e-06	0.00019657
c32320_g1	0.63685	23.0877	-5.18	3.8981e-06	0.00019679
c40657_g5	0	9.81538	#NAME?	3.8947e-06	0.00019679
c24661_g1	466.269	838.945	-0.84741	3.9097e-06	0.00019708
c40846_g1	4724	8224.09	-0.79985	3.9535e-06	0.00019846
c41026_g1	3145.82	5496.01	-0.80495	3.9733e-06	0.00019932
c22549_g1	0	9.74035	#NAME?	4.0042e-06	0.00020072
c32211_g3	2.62573	27.4854	-3.3879	4.018e-06	0.00020128
c43427_g1	3307.96	5795.08	-0.80889	4.0607e-06	0.00020285
c31039_g1	1402.08	2469.88	-0.81687	4.0744e-06	0.00020325
c45621_g4	142.786	274.777	-0.94441	4.0803e-06	0.00020341
c38033_g1	38.3515	116.606	-1.6043	4.0934e-06	0.00020391
c45179_g4	2.25609	18.2938	-3.0195	4.097e-06	0.00020396
c46591_g2	40.1436	96.3366	-1.2629	4.1228e-06	0.0002051
c32651_g1	520.2	933.746	-0.84396	4.1711e-06	0.0002072
c33346_g3	5.47448	26.646	-2.2831	4.1737e-06	0.0002072
c35057_g3	9.13751	37.9582	-2.0545	4.1805e-06	0.0002074
c43764_g3	18.6949	54.0515	-1.5317	4.1886e-06	0.00020765
c38770_g2	388.391	3066.63	-2.9811	4.2225e-06	0.00020904
c30870_g1	782.744	1464.89	-0.90417	4.2396e-06	0.00020975
c37040_g1	755.622	1337.85	-0.82418	4.2542e-06	0.00021012
c42276_g1	1168.11	2058.47	-0.81739	4.256e-06	0.00021012
c38266_g1	826.399	1745.72	-1.0789	4.2829e-06	0.00021087
c38558_g1	55.5141	122.017	-1.1362	4.3061e-06	0.00021158
c35101_g1	10.3322	37.4713	-1.8586	4.3877e-06	0.000215
c34481_g1	300.973	551.486	-0.87369	4.5302e-06	0.00022168
c39341_g2	1194.22	2089.67	-0.80721	4.6018e-06	0.00022462
c33702_g1	1219.26	2132.74	-0.80671	4.7036e-06	0.00022923
c42227_g1	14.7218	59.7625	-2.0213	4.7436e-06	0.00023087
c34938_g1	104.258	349.836	-1.7465	4.763e-06	0.00023166
c19258_g1	35.3728	86.1413	-1.2841	4.9715e-06	0.00024018
c34363_g1	171.495	325.458	-0.92431	5e-06	0.00024107
c22638_g1	32.3686	79.2997	-1.2927	5.2209e-06	0.0002502
c35089_g2	503.637	902.379	-0.84135	5.3404e-06	0.00025508
c38355_g3	39.8294	93.8037	-1.2358	5.3952e-06	0.00025719
c27071_g1	13.5948	44.0069	-1.6947	5.4234e-06	0.00025808
c31014_g1	11.3728	40.1029	-1.8181	5.4246e-06	0.00025808
c27976_g1	0.904055	13.7516	-3.927	5.4751e-06	0.00025979
c39240_g2	34.6314	83.2661	-1.2656	5.4795e-06	0.00025983
c41028_g1	34.3214	83.3832	-1.2806	5.5e-06	0.00026012
c35641_g2	1128.2	1974.94	-0.80778	5.5132e-06	0.00026057
c41492_g1	98.659	356.463	-1.8532	5.544e-06	0.00026185
c44515_g5	0	20.4598	#NAME?	5.6412e-06	0.00026609
c35491_g1	1604.02	2799.13	-0.80328	5.6578e-06	0.0002667
c24140_g1	2.28689	80.3914	-5.1356	5.679e-06	0.00026752
c41822_g1	49140.9	84130.1	-0.7757	5.6859e-06	0.00026768
c46862_g1	61.3577	132.238	-1.1078	5.6917e-06	0.00026777
c41171_g1	86.1805	175.462	-1.0257	5.7063e-06	0.00026828
c42648_g1	399	714.732	-0.84101	5.7881e-06	0.00027196
c32169_g1	23.2994	124.38	-2.4164	5.8115e-06	0.00027288
c39200_g2	0.335498	11.2008	-5.0612	5.8461e-06	0.00027396
c40957_g2	462.08	821.913	-0.83084	5.8611e-06	0.00027448
c43862_g6	854.402	1496.69	-0.80879	5.9137e-06	0.00027659
c44168_g2	2384.89	4110.67	-0.78545	5.9446e-06	0.00027785
c35208_g1	1544.93	3102.37	-1.0058	6.052e-06	0.00028233
c43133_g2	140786	242129	-0.78227	6.0956e-06	0.0002838
c38024_g1	46.5943	105.865	-1.184	6.2195e-06	0.00028845
c42964_g2	1322.41	2305.87	-0.80215	6.2578e-06	0.00028968
c33051_g1	78.9135	162.686	-1.0437	6.3425e-06	0.00029321
c27277_g1	278.706	506.545	-0.86195	6.3627e-06	0.00029377
c45804_g2	1497.79	2621.97	-0.80782	6.4337e-06	0.00029667
c34940_g1	400.153	713.331	-0.83402	6.5162e-06	0.00030009
c37455_g2	33.4456	104.3	-1.6408	6.5339e-06	0.00030033
c42079_g3	73.0555	205.128	-1.4895	6.6193e-06	0.00030406
c26517_g1	11.1887	49.0719	-2.1329	6.7115e-06	0.0003081
c42330_g1	569.776	1009.85	-0.82567	6.7841e-06	0.00031103
c42127_g1	54.8991	302.868	-2.4638	6.8524e-06	0.00031376
c43712_g1	4560.17	7835.17	-0.78088	6.8803e-06	0.00031484
c45603_g2	3010.66	5197.47	-0.78773	6.9253e-06	0.0003161
c38544_g3	135.043	257.278	-0.92991	6.9367e-06	0.00031641
c41600_g1	2861.46	5284.63	-0.88505	6.9519e-06	0.0003169
c39885_g1	14.8276	46.0399	-1.6346	7.0399e-06	0.00032023
c45752_g3	990.038	2410.3	-1.2837	7.0427e-06	0.00032023
c45996_g2	17.8653	52.842	-1.5645	7.0846e-06	0.00032173
c57154_g1	0	30.7174	#NAME?	7.1265e-06	0.00032343
c34966_g1	52.6629	126.842	-1.2682	7.1556e-06	0.00032455
c43388_g2	445.969	795.756	-0.83538	7.2756e-06	0.00032916
c44624_g1	475.597	847.337	-0.83319	7.3224e-06	0.00033065
c44798_g1	2497.42	4297.17	-0.78294	7.4274e-06	0.00033456
c40881_g1	161.49	305.452	-0.9195	7.4814e-06	0.00033678
c42071_g1	559.995	987.173	-0.81789	7.574e-06	0.00034073
c38071_g1	611.723	1075.5	-0.81405	7.5907e-06	0.00034127
c40377_g5	71.8572	179.9	-1.324	7.6019e-06	0.00034156
c36479_g1	1920.61	3328.32	-0.79323	7.6466e-06	0.00034335
c13717_g1	284.31	694.591	-1.2887	7.6523e-06	0.00034339
c67260_g1	0.301352	12.8724	-5.4167	7.6926e-06	0.00034499
c34426_g1	16.3537	48.3385	-1.5636	7.7127e-06	0.00034567
c24305_g2	12.8863	41.7336	-1.6954	7.7234e-06	0.00034594
c42326_g1	23.9477	138.516	-2.5321	7.7432e-06	0.00034661
c40906_g1	1980.34	3406.35	-0.78247	7.8902e-06	0.00035297
c11048_g1	23.4656	68.534	-1.5463	7.9266e-06	0.00035416
c45523_g2	9.79778	34.9794	-1.836	7.9348e-06	0.0003543
c41908_g3	119.324	231.116	-0.95373	7.981e-06	0.00035615
c370_g1	65.1774	136.831	-1.07	8.1278e-06	0.00036225
c34237_g1	3.82779	23.5784	-2.6229	8.22e-06	0.0003659
c36841_g5	44.4887	107.481	-1.2726	8.2626e-06	0.00036734
c41217_g1	33.7267	80.582	-1.2566	8.289e-06	0.00036829
c24240_g2	5.16644	24.871	-2.2672	8.3133e-06	0.00036914
c42100_g1	71.6177	166.183	-1.2144	8.457e-06	0.00037483
c40330_g1	547.379	960.724	-0.81158	8.6156e-06	0.00038139
c44580_g4	2755.41	4740.48	-0.78277	8.6876e-06	0.0003841
c17949_g2	628.614	1099.37	-0.80644	8.7957e-06	0.00038864
c38145_g2	20.9557	57.3013	-1.4512	8.8206e-06	0.0003895
c39561_g1	792.977	1379.72	-0.79903	8.8464e-06	0.0003904
c38646_g1	641.948	1125.89	-0.81053	8.8663e-06	0.0003908
c32049_g1	992.177	1719.22	-0.79308	8.9672e-06	0.00039476
c47231_g1	2698.01	5329.17	-0.98201	9.1022e-06	0.00040046
c36330_g1	12337.2	23560	-0.93332	9.3325e-06	0.0004091
c22189_g2	56.6714	122.027	-1.1065	9.3999e-06	0.0004118
c38591_g1	9.90357	34.879	-1.8163	9.4824e-06	0.00041491
c38634_g1	210.41	388.144	-0.88339	9.5051e-06	0.00041565
c45774_g3	81.1835	163.83	-1.0129	9.5676e-06	0.00041787
c30476_g1	8.55629	32.7871	-1.9381	9.6049e-06	0.00041925
c42982_g3	529.152	927.376	-0.80947	9.6697e-06	0.00042156
c43668_g1	1033.71	1782.92	-0.78642	9.9294e-06	0.00043184
c36886_g1	12350.7	20928.7	-0.76089	9.9727e-06	0.0004332
c31388_g2	65.4157	136.648	-1.0628	1.0106e-05	0.00043819
c39193_g1	489.525	859.909	-0.8128	1.0386e-05	0.00044899
c41604_g3	151.9	286.715	-0.9165	1.084e-05	0.00046608
c40212_g4	280.267	576.665	-1.0409	1.0859e-05	0.00046662
c35223_g1	481.178	844.318	-0.81122	1.1022e-05	0.00047248
c45183_g3	70.7892	218.434	-1.6256	1.1175e-05	0.00047791
c37534_g3	100.27	195.39	-0.96246	1.1313e-05	0.00048354
c35821_g1	297.769	575.514	-0.95066	1.138e-05	0.00048581
c36674_g1	377.841	1196.53	-1.663	1.1541e-05	0.00049212
c39835_g7	1.68418	15.2272	-3.1765	1.1575e-05	0.00049326
c41436_g5	178.287	331.381	-0.89429	1.1582e-05	0.00049327
c40059_g1	518.582	909.259	-0.81012	1.1643e-05	0.00049559
c44332_g2	813.071	1400.83	-0.78482	1.1678e-05	0.0004966
c37384_g1	1330.74	2275.77	-0.77412	1.1804e-05	0.00050154
c33618_g4	170.788	317.228	-0.89331	1.1927e-05	0.00050618
c38491_g1	128.619	246.942	-0.94107	1.1997e-05	0.00050884
c21860_g1	185.766	341.182	-0.87705	1.2134e-05	0.00051406
c42460_g1	702.449	1215.11	-0.79062	1.2259e-05	0.00051903
c44713_g1	319.044	566.526	-0.82839	1.2441e-05	0.00052519
c34791_g1	407.066	713.523	-0.8097	1.2475e-05	0.00052602
c37143_g1	6.45352	27.4961	-2.0911	1.2606e-05	0.00053091
c38612_g1	4842	10018.4	-1.049	1.2636e-05	0.00053186
c41575_g2	326.978	580.714	-0.82863	1.2648e-05	0.00053205
c37565_g1	5977.04	10113.2	-0.75873	1.2891e-05	0.00054194
c46171_g1	2841.82	4824.13	-0.76345	1.2909e-05	0.00054207
c43323_g2	1894.38	3217.39	-0.76417	1.3258e-05	0.00055512
c31660_g1	21.1553	56.9672	-1.4291	1.3273e-05	0.00055544
c35136_g1	38.9086	89.0988	-1.1953	1.3406e-05	0.00056068
c46983_g1	2658.15	4505.07	-0.76113	1.3442e-05	0.00056169
c29878_g1	74.3096	151.822	-1.0308	1.3483e-05	0.00056224
c43838_g2	812.786	1395.92	-0.78027	1.3551e-05	0.00056477
c43945_g1	1375.91	2348.38	-0.77128	1.3589e-05	0.00056602
c39582_g2	56.6244	119.471	-1.0772	1.3657e-05	0.00056818
c32903_g1	78.1568	157.259	-1.0087	1.3671e-05	0.00056843
c32549_g1	89.8934	200.365	-1.1563	1.3771e-05	0.00057228
c36809_g2	7.42252	29.2567	-1.9788	1.3982e-05	0.00058069
c30941_g2	17.1453	48.8174	-1.5096	1.4002e-05	0.00058118
c25372_g1	35.35	81.7867	-1.2102	1.4019e-05	0.00058156
c40610_g1	10.1708	34.8158	-1.7753	1.4304e-05	0.00059204
c39138_g3	1.27705	25.1343	-4.2988	1.4363e-05	0.00059386
c46793_g7	321.296	618.245	-0.94428	1.4415e-05	0.00059524
c44581_g3	605.243	1044.92	-0.78781	1.4425e-05	0.0005953
c31231_g1	364.606	641.13	-0.81428	1.4553e-05	0.00059959
c45885_g1	363.195	634.758	-0.80546	1.4682e-05	0.00060456
c38491_g2	74.3738	150.654	-1.0184	1.4753e-05	0.0006071
c18303_g1	448.808	781.799	-0.8007	1.4905e-05	0.00061266
c47281_g2	786.938	1346.56	-0.77496	1.5019e-05	0.00061664
c43240_g1	1159.77	1971.73	-0.76562	1.505e-05	0.00061757
c35491_g3	4988.72	8409.16	-0.75329	1.5076e-05	0.00061831
c39443_g1	1576	2670.33	-0.76075	1.519e-05	0.00062213
c31462_g2	2.92374	18.6075	-2.67	1.5225e-05	0.00062297
c33970_g1	5135.81	8768.58	-0.77175	1.5403e-05	0.00062992
c43204_g3	1.95474	15.9299	-3.0267	1.5434e-05	0.00063083
c34839_g1	35.4725	81.424	-1.1988	1.5618e-05	0.00063761
c40110_g2	157.892	292.978	-0.89186	1.563e-05	0.00063772
c39157_g2	392.014	684.659	-0.80448	1.5669e-05	0.0006386
c44497_g1	418.525	870.858	-1.0571	1.5729e-05	0.00064034
c34605_g3	25.2897	63.6943	-1.3326	1.5794e-05	0.00064226
c45881_g1	840.296	1437.04	-0.77413	1.5827e-05	0.00064286
c37085_g1	312.55	551.101	-0.81823	1.5861e-05	0.00064389
c31638_g1	740.45	1271.3	-0.77983	1.5891e-05	0.00064473
c34843_g1	588.543	1015.04	-0.78631	1.5958e-05	0.00064637
c39986_g1	707.94	1218.41	-0.7833	1.6119e-05	0.00065103
c42258_g3	0	10.9288	#NAME?	1.6196e-05	0.0006538
c8051_g1	1.35538	13.8692	-3.3551	1.6228e-05	0.00065472
c38453_g1	3612.51	6077.47	-0.75047	1.6283e-05	0.00065619
c37135_g4	340.045	688.057	-1.0168	1.6304e-05	0.00065643
c38225_g1	15.7458	218.739	-3.7962	1.6321e-05	0.00065662
c39207_g1	545.014	941.886	-0.78926	1.6416e-05	0.0006597
c29580_g1	67.4481	193.477	-1.5203	1.6769e-05	0.00067314
c33403_g5	27.1695	67.2256	-1.307	1.6817e-05	0.0006747
c41345_g1	3783.9	6354.54	-0.74791	1.6835e-05	0.00067504
c34375_g3	3398.06	5725.27	-0.75263	1.6893e-05	0.00067698
c28253_g1	1782.63	3014.02	-0.75769	1.6907e-05	0.00067717
c39395_g1	40.4335	91.3604	-1.176	1.6976e-05	0.0006793
c47266_g2	170.725	317.108	-0.8933	1.6979e-05	0.0006793
c36386_g1	1150.15	1953.59	-0.76431	1.7179e-05	0.00068596
c41673_g2	108.98	208.289	-0.93452	1.7189e-05	0.00068596
c45934_g1	341.109	600.722	-0.81647	1.7267e-05	0.00068813
c22931_g1	21.6119	56.3756	-1.3832	1.7347e-05	0.00069055
c41036_g1	58.4841	121.945	-1.0601	1.7397e-05	0.00069177
c30186_g1	3.29673	19.2713	-2.5474	1.7451e-05	0.00069315
c34136_g3	28.0654	68.1762	-1.2805	1.7782e-05	0.00070474
c42079_g1	1.99223	29.8716	-3.9063	1.7845e-05	0.00070688
c39457_g3	40.8306	91.7629	-1.1683	1.8147e-05	0.00071725
c37660_g1	525.302	907.285	-0.78841	1.8168e-05	0.00071768
c45175_g2	675.046	1157.54	-0.778	1.867e-05	0.0007351
c45386_g2	214.159	466.405	-1.1229	1.8667e-05	0.0007351
c42380_g1	953.232	1862.36	-0.96623	1.8731e-05	0.00073627
c39499_g7	101.93	269.257	-1.4014	1.9073e-05	0.00074767
c21678_g1	1003.45	1739.36	-0.79359	1.9105e-05	0.00074852
c29332_g1	113.727	326.494	-1.5215	1.9162e-05	0.00075036
c22960_g1	1815.54	3055.61	-0.75106	1.9239e-05	0.00075296
c44970_g4	621.007	1062.4	-0.77465	1.9382e-05	0.00075772
c40672_g3	0.335498	10.1894	-4.9246	1.9499e-05	0.00076189
c22083_g1	1.5409	15.2779	-3.3096	1.9581e-05	0.00076426
c41379_g1	1583.89	2665.88	-0.75114	1.9688e-05	0.00076791
c29983_g1	66.0198	134.619	-1.0279	1.9775e-05	0.00077057
c40097_g1	146.757	270.813	-0.88387	1.9907e-05	0.00077488
c42561_g1	868.083	1534.81	-0.82216	2.0024e-05	0.00077859
c41769_g3	460.673	794.505	-0.78631	2.0187e-05	0.0007828
c44573_g4	11.8242	37.3337	-1.6587	2.018e-05	0.0007828
c37794_g8	544.136	937.28	-0.78451	2.0249e-05	0.00078481
c32726_g1	2.99538	18.2215	-2.6048	2.0325e-05	0.00078649
c38267_g1	700.555	3772.04	-2.4288	2.0324e-05	0.00078649
c38984_g1	24.1868	60.6588	-1.3265	2.0404e-05	0.00078912
c36079_g1	313.588	550.849	-0.81279	2.0499e-05	0.00079237
c27252_g1	1.61589	17.8557	-3.466	2.0702e-05	0.00079979
c37363_g1	445.001	930.5	-1.0642	2.0779e-05	0.00080187
c22898_g1	0.938201	12.9122	-3.7827	2.0876e-05	0.00080433
c46629_g1	785.351	1333.26	-0.76355	2.089e-05	0.00080445
c62597_g1	0.301352	12.0461	-5.321	2.0957e-05	0.00080615
c46538_g2	3708.12	6194.95	-0.7404	2.1e-05	0.00080737
c42603_g1	2737.62	4587.59	-0.74481	2.1215e-05	0.00081476
c47336_g1	281.978	493.108	-0.80632	2.1416e-05	0.00082163
c22152_g1	838.109	1422.71	-0.76343	2.151e-05	0.00082421
c44619_g3	217.266	389.491	-0.84213	2.1893e-05	0.00083635
c36364_g1	1911.75	4774.75	-1.3205	2.2142e-05	0.00084496
c44404_g1	0	8.43909	#NAME?	2.2206e-05	0.00084695
c44041_g1	965.812	1637.69	-0.76185	2.2256e-05	0.00084841
c19546_g1	17.0221	47.8976	-1.4925	2.2528e-05	0.00085696
c35830_g1	97.6914	227.47	-1.2194	2.2602e-05	0.00085932
c26142_g1	3.68451	20.5667	-2.4808	2.2712e-05	0.00086261
c43649_g1	1.30785	16.7368	-3.6778	2.2708e-05	0.00086261
c30839_g1	418.375	728.871	-0.80087	2.3113e-05	0.00087529
c36692_g3	420.602	868.602	-1.0462	2.3469e-05	0.00088668
c43050_g3	58.3905	123.879	-1.0851	2.3838e-05	0.00089871
c35460_g2	154.146	337.686	-1.1314	2.3979e-05	0.00090261
c41276_g2	46.1014	99.223	-1.1059	2.4332e-05	0.00091496
c40443_g5	55.1888	115.516	-1.0656	2.435e-05	0.00091516
c44849_g1	540.225	926.683	-0.77852	2.4406e-05	0.00091677
c19882_g1	74.8125	148.381	-0.98795	2.4679e-05	0.00092445
c62374_g1	1.9447	16.1905	-3.0575	2.4653e-05	0.00092445
c47289_g10	370.385	638.631	-0.78596	2.4841e-05	0.00092922
c39748_g2	163.917	299.655	-0.87034	2.506e-05	0.00093644
c25380_g2	782.443	1321.88	-0.75654	2.5188e-05	0.00094075
c25145_g1	45.1331	150.284	-1.7354	2.5241e-05	0.00094222
c39283_g1	590.704	1008.16	-0.77121	2.5338e-05	0.00094535
c34307_g1	707.745	1206.13	-0.76909	2.542e-05	0.00094794
c41410_g1	980.962	1886.04	-0.94309	2.5439e-05	0.00094813
c38261_g1	3535.14	5863.1	-0.7299	2.5567e-05	0.00095242
c44683_g1	1193.66	1996.57	-0.74213	2.5796e-05	0.00095998
c35522_g1	1015.26	1709.32	-0.75157	2.582e-05	0.00096035
c3141_g1	86.504	167.935	-0.95706	2.5864e-05	0.00096151
c30332_g1	163.731	298.266	-0.86527	2.6001e-05	0.00096559
c42491_g2	17.1145	47.7788	-1.4812	2.6033e-05	0.00096627
c33238_g1	93.5455	179.441	-0.93977	2.6241e-05	0.00097349
c44025_g1	20.5385	337.715	-4.0394	2.6267e-05	0.00097396
c44852_g1	7.61668	28.3904	-1.8982	2.6382e-05	0.00097771
c39584_g1	338.037	588.061	-0.79879	2.6469e-05	0.00098043
c44461_g3	5288.36	8726.42	-0.72257	2.6603e-05	0.00098387
c35751_g1	413.12	713.538	-0.78843	2.6734e-05	0.00098823
c36818_g9	8.13771	29.7964	-1.8724	2.6844e-05	0.00099114
c42154_g3	2.97462	17.9857	-2.5961	2.6868e-05	0.00099114
c45380_g1	543.273	928.755	-0.77362	2.686e-05	0.00099114
c45275_g3	242.055	426.271	-0.81644	2.7231e-05	0.001003
c42271_g2	129.466	240.8	-0.89527	2.7532e-05	0.001013
c42279_g1	1366.46	2284.48	-0.74142	2.7613e-05	0.0010155
c45570_g2	734.155	1236.82	-0.75248	2.7682e-05	0.001017
c46721_g2	977.896	1641.62	-0.74736	2.7855e-05	0.0010223
c41478_g1	4547.44	9087.35	-0.9988	2.7909e-05	0.0010238
c26364_g1	635.202	1160.61	-0.8696	2.8067e-05	0.0010285
c32696_g1	4.0575	28.6775	-2.8213	2.854e-05	0.0010448
c22316_g1	372.022	639.279	-0.78106	2.8606e-05	0.0010467
c35297_g2	3.93358	20.2315	-2.3627	2.876e-05	0.0010507
c41783_g2	461.196	790.012	-0.77649	2.8746e-05	0.0010507
c31252_g2	396.818	679.4	-0.77579	2.9358e-05	0.0010698
c44407_g5	10.0516	45.5806	-2.181	2.9402e-05	0.0010709
c41293_g2	1.00649	19.0787	-4.2446	2.9506e-05	0.0010736
c42796_g2	0.338845	9.7916	-4.8528	2.9676e-05	0.0010792
c35689_g1	683.139	1152.82	-0.75492	2.9984e-05	0.0010893
c46016_g2	11.184	35.4683	-1.6651	3.0113e-05	0.0010935
c29211_g1	102.722	771.483	-2.9089	3.0299e-05	0.0010991
c33855_g1	51.5258	119.566	-1.2144	3.0808e-05	0.0011145
c44234_g1	24359.5	40042.6	-0.71705	3.0816e-05	0.0011145
c35459_g1	52.129	108.669	-1.0598	3.085e-05	0.0011152
c45854_g5	385.517	660.189	-0.77609	3.095e-05	0.0011182
c43439_g4	29.6298	69.6792	-1.2337	3.1039e-05	0.0011209
c36990_g1	780.066	1316.14	-0.75464	3.1176e-05	0.0011253
c38538_g1	346.135	598.574	-0.7902	3.1239e-05	0.0011269
c35306_g2	1112.91	1853.5	-0.73591	3.1488e-05	0.0011337
c30841_g3	144.722	382.166	-1.4009	3.154e-05	0.001135
c30701_g2	1.61589	14.2071	-3.1362	3.1791e-05	0.001142
c40559_g1	1515.77	2513.51	-0.72965	3.1799e-05	0.001142
c38567_g1	6.6276	25.9029	-1.9666	3.2147e-05	0.0011528
c38065_g2	4.31326	30.2903	-2.812	3.2456e-05	0.0011619
c47295_g1	5310.29	8740.32	-0.71889	3.2452e-05	0.0011619
c46119_g3	4006.01	6620.41	-0.72476	3.2548e-05	0.0011642
c34155_g1	362.43	623.32	-0.78227	3.2665e-05	0.0011655
c40334_g1	413.13	701.593	-0.76404	3.2664e-05	0.0011655
c43389_g1	542.281	919.156	-0.76127	3.2653e-05	0.0011655
c43503_g2	99.5256	188.124	-0.91855	3.2619e-05	0.0011655
c31743_g2	2368.14	5362	-1.179	3.2728e-05	0.0011661
c44599_g4	1720.71	2855.29	-0.73063	3.2722e-05	0.0011661
c36119_g1	1523.56	2534.46	-0.73423	3.3012e-05	0.0011744
c41606_g1	666.491	1121.91	-0.7513	3.3176e-05	0.0011797
c39346_g1	3178.63	5937.3	-0.9014	3.3312e-05	0.0011833
c34914_g1	1481.01	2459.12	-0.73156	3.3772e-05	0.0011978
c53607_g1	7.89533	29.5001	-1.9016	3.3782e-05	0.0011978
c39015_g6	1310.06	3088.83	-1.2374	3.388e-05	0.0011994
c39091_g1	35.9273	113.192	-1.6556	3.3907e-05	0.0011994
c40193_g2	76.2999	150.507	-0.98008	3.4184e-05	0.0012072
c42774_g2	1182.52	1964.03	-0.73195	3.4392e-05	0.0012139
c27637_g1	0	8.0829	#NAME?	3.456e-05	0.0012186
c31624_g1	162.99	294.53	-0.85363	3.4617e-05	0.0012199
c37835_g1	405.134	737.642	-0.86452	3.4675e-05	0.0012203
c42396_g1	55.0644	115.153	-1.0644	3.4702e-05	0.0012207
c46950_g1	50.787	105.833	-1.0593	3.4964e-05	0.0012287
c41793_g5	222.237	386.53	-0.79848	3.518e-05	0.0012351
c43477_g2	694.485	1161.57	-0.74206	3.5698e-05	0.0012502
c43718_g1	1392.81	2398.78	-0.7843	3.5889e-05	0.0012563
c38921_g1	3688.32	12347.4	-1.7432	3.604e-05	0.0012603
c35709_g1	1388.37	2309.41	-0.73414	3.6088e-05	0.0012614
c40803_g2	29.3009	68.645	-1.2282	3.6272e-05	0.0012666
c25624_g1	44.0904	94.0098	-1.0923	3.6532e-05	0.0012744
c36545_g1	1914.71	3164.46	-0.72484	3.6864e-05	0.0012841
c37982_g5	109.694	221.313	-1.0126	3.7011e-05	0.0012886
c42275_g4	23.659	58.0298	-1.2944	3.7213e-05	0.0012944
c45827_g6	28.1779	66.1008	-1.2301	3.7203e-05	0.0012944
c42696_g2	139013	270984	-0.96299	3.7235e-05	0.0012946
c16322_g1	980.878	1632.38	-0.73484	3.7264e-05	0.0012949
c34767_g1	2274.28	3755.23	-0.72349	3.7357e-05	0.0012975
c35694_g1	64.9646	159.797	-1.2985	3.7627e-05	0.0013054
c45818_g1	1778.8	2930.23	-0.72011	3.7638e-05	0.0013054
c41137_g7	66.802	133.049	-0.994	3.7692e-05	0.0013061
c43457_g1	171.169	304.333	-0.83023	3.8104e-05	0.001319
c31926_g1	7.84305	34.1478	-2.1223	3.8987e-05	0.0013457
c33868_g2	9111.78	15020.1	-0.72109	3.9022e-05	0.001346
c47210_g1	423.615	720.973	-0.76719	3.9032e-05	0.001346
c37891_g3	99.255	186.729	-0.91173	3.9171e-05	0.0013495
c39499_g4	891.152	1485.83	-0.73753	3.9153e-05	0.0013495
c34962_g4	653.411	1092.9	-0.7421	3.9201e-05	0.0013499
c29029_g1	4.28246	20.6568	-2.2701	3.9893e-05	0.0013717
c35632_g1	1054.15	1748.68	-0.73018	3.9893e-05	0.0013717
c45664_g6	49.1933	107.964	-1.134	4.0254e-05	0.0013809
c41054_g1	841.002	1433.59	-0.76946	4.0507e-05	0.0013882
c44931_g6	1.87975	14.9433	-2.9909	4.0614e-05	0.0013907
c32365_g1	604.599	1016.53	-0.7496	4.0728e-05	0.0013931
c39072_g2	83.3794	159.75	-0.93806	4.1003e-05	0.0014004
c47137_g3	96.7606	182.685	-0.91687	4.1038e-05	0.0014004
c27009_g1	77.0853	150.631	-0.9665	4.1466e-05	0.0014123
c36724_g1	1121.23	1853.89	-0.72547	4.1456e-05	0.0014123
c42051_g1	36.333	80.1676	-1.1417	4.1492e-05	0.0014125
c70419_g1	0	13.2766	#NAME?	4.1512e-05	0.0014126
c40426_g1	43.4067	93.148	-1.1016	4.1621e-05	0.0014149
c43992_g1	426.958	723.571	-0.76104	4.1937e-05	0.0014243
c42527_g1	569.466	955.572	-0.74676	4.2154e-05	0.0014303
c38355_g2	393.469	668.041	-0.76369	4.2553e-05	0.0014425
c39111_g3	780.049	2302.44	-1.5615	4.2651e-05	0.0014451
c33311_g1	3366.79	5503.33	-0.70893	4.3343e-05	0.0014651
c39612_g2	1621.43	2668.52	-0.71877	4.3401e-05	0.0014664
c38980_g1	1442.87	2376.57	-0.71994	4.3517e-05	0.0014696
c41575_g1	285.062	491.439	-0.78574	4.3547e-05	0.0014697
c46676_g1	3152.72	5166.33	-0.71255	4.3561e-05	0.0014697
c39719_g1	676.425	1132.38	-0.74336	4.3696e-05	0.0014722
c42105_g1	422.09	715.492	-0.76138	4.3694e-05	0.0014722
c40753_g1	2806.69	4595.59	-0.71138	4.3772e-05	0.0014741
c44717_g4	0.301352	9.50721	-4.9795	4.415e-05	0.0014839
c44593_g7	178.322	315.843	-0.82472	4.4208e-05	0.0014846
c32823_g1	65.1499	129.226	-0.98806	4.4459e-05	0.0014912
c37363_g2	144.287	340.282	-1.2378	4.4486e-05	0.0014912
c43040_g1	31.94	71.9612	-1.1719	4.4466e-05	0.0014912
c45386_g4	829.903	1380.07	-0.73372	4.4538e-05	0.0014922
c31683_g1	3824.86	6248.64	-0.70813	4.4805e-05	0.0015005
c34720_g1	249.312	431.059	-0.78993	4.4891e-05	0.0015027
c38687_g1	119.017	219.115	-0.88052	4.5147e-05	0.0015105
c46617_g7	20.5237	52.3492	-1.3509	4.5385e-05	0.0015164
c35724_g1	1.01319	11.7773	-3.539	4.5583e-05	0.0015223
c28203_g1	754.457	2354.44	-1.6419	4.5719e-05	0.0015254
c34156_g1	605.185	1010.85	-0.74012	4.6173e-05	0.0015382
c40650_g5	758.289	1334.28	-0.81524	4.621e-05	0.0015382
c46484_g1	392.859	664.267	-0.75775	4.6207e-05	0.0015382
c33239_g3	25.0259	60.2601	-1.2678	4.6306e-05	0.0015404
c36696_g1	249.679	433.049	-0.79446	4.6359e-05	0.001541
c17950_g1	14.5772	41.3902	-1.5056	4.6857e-05	0.0015562
c32885_g1	848.437	1416.59	-0.73954	4.6969e-05	0.0015584
c36361_g1	158.967	285.007	-0.84227	4.7285e-05	0.0015682
c25604_g1	363.161	1275.37	-1.8122	4.7623e-05	0.0015758
c33413_g1	287.928	492.514	-0.77445	4.7622e-05	0.0015758
c25876_g1	202.958	355.116	-0.80711	4.7774e-05	0.0015793
c42324_g2	10440	16962.1	-0.70019	4.7838e-05	0.0015807
c31369_g1	4.43384	33.8239	-2.9314	4.8222e-05	0.0015912
c42149_g2	574.75	1920.57	-1.7405	4.8491e-05	0.0015979
c41436_g2	1903.2	3140.61	-0.72262	4.9057e-05	0.0016136
c33898_g1	462.615	778.24	-0.7504	4.9368e-05	0.0016223
c47306_g1	5427.2	8894.99	-0.71278	4.9455e-05	0.0016244
c28232_g1	283.877	506.129	-0.83424	4.9487e-05	0.0016247
c35599_g4	2.89294	17.1918	-2.5711	4.9572e-05	0.0016268
c37143_g4	8.84285	30.0679	-1.7656	4.9949e-05	0.0016383
c45565_g1	3809.93	6217.6	-0.70659	4.9968e-05	0.0016383
c30820_g1	32.3044	73.4313	-1.1847	5.0294e-05	0.0016448
c43191_g1	1373.12	2256.85	-0.71685	5.0461e-05	0.0016483
c39436_g1	563.512	940.001	-0.73822	5.0768e-05	0.0016555
c42587_g3	22.8629	56.9697	-1.3172	5.0812e-05	0.0016562
c24730_g3	783.206	1298.01	-0.72883	5.146e-05	0.0016746
c32951_g1	47.1801	97.7527	-1.051	5.1443e-05	0.0016746
c44493_g2	132.438	349.758	-1.401	5.1471e-05	0.0016746
c31408_g1	183.335	321.994	-0.81255	5.1514e-05	0.0016752
c43855_g2	730.783	1221.71	-0.74139	5.1607e-05	0.0016775
c26461_g1	309.884	528.086	-0.76904	5.1783e-05	0.0016825
c37308_g2	0	10.1478	#NAME?	5.211e-05	0.0016916
c45751_g1	1704.68	2791.28	-0.71142	5.2361e-05	0.0016974
c47424_g1	11.0046	288.686	-4.7133	5.2796e-05	0.0017076
c38573_g2	511.555	855.147	-0.74128	5.2862e-05	0.001709
c44655_g1	665.677	1102.82	-0.7283	5.3472e-05	0.0017272
c34448_g1	31.3254	102.866	-1.7154	5.4432e-05	0.0017551
c35467_g1	202.67	354.48	-0.80657	5.4881e-05	0.0017687
c35421_g1	552.876	919.252	-0.7335	5.5023e-05	0.0017701
c22855_g1	175.737	308.241	-0.81064	5.5085e-05	0.0017706
c41143_g1	271.591	463.582	-0.77139	5.5125e-05	0.001771
c44518_g1	18.7612	48.8847	-1.3816	5.5197e-05	0.0017725
c41130_g1	1096.6	1802.29	-0.7168	5.5429e-05	0.0017776
c26279_g2	108.18	545.537	-2.3342	5.5962e-05	0.0017901
c37784_g1	1141.52	1871.3	-0.71308	5.6251e-05	0.0017968
c44461_g2	568.113	939.994	-0.72647	5.6253e-05	0.0017968
c30653_g1	37.1956	80.7684	-1.1187	5.6719e-05	0.0018101
c38138_g1	2.92708	26.1386	-3.1586	5.7031e-05	0.0018169
c39035_g1	5055.85	12998.6	-1.3623	5.7014e-05	0.0018169
c21662_g2	4.84432	21.7103	-2.164	5.7487e-05	0.0018265
c36595_g1	306.12	868.9	-1.5051	5.7787e-05	0.0018353
c46560_g2	1554.67	2528.7	-0.70179	5.7816e-05	0.0018354
c44519_g1	8.1525	36.9111	-2.1787	5.7849e-05	0.0018356
c47282_g2	694.072	1147.85	-0.72577	5.7967e-05	0.0018385
c35945_g1	302.463	515.405	-0.76895	5.8565e-05	0.0018534
c35245_g1	129.986	362.473	-1.4795	5.8631e-05	0.0018547
c44217_g6	0.670996	10.4555	-3.9618	5.8827e-05	0.0018593
c38129_g4	24.9361	88.788	-1.8321	5.9015e-05	0.0018644
c39992_g1	0.640196	10.4642	-4.0308	5.9186e-05	0.001869
c37539_g1	667.953	1105.35	-0.72669	5.9378e-05	0.0018715
c44777_g3	415.804	697.238	-0.74575	5.9516e-05	0.0018736
c21842_g1	0.975694	19.7188	-4.337	5.9629e-05	0.0018764
c39446_g6	33.1006	73.1792	-1.1446	6.0268e-05	0.0018931
c47178_g1	679.335	1118.68	-0.7196	6.0303e-05	0.0018934
c37396_g2	783.042	1285.83	-0.71554	6.107e-05	0.0019167
c43558_g1	376.584	1649.36	-2.1309	6.1146e-05	0.0019174
c18551_g1	59.9935	119.171	-0.99016	6.1395e-05	0.0019235
c47287_g1	49.4624	101.384	-1.0354	6.139e-05	0.0019235
c43507_g4	309.37	525.403	-0.76409	6.2551e-05	0.0019563
c24035_g1	81.9041	155.073	-0.92094	6.3116e-05	0.0019714
c38871_g1	449.215	750.293	-0.74005	6.3169e-05	0.0019714
c34547_g1	538.261	894.146	-0.73221	6.3371e-05	0.0019734
c44774_g1	1997.52	3249.11	-0.70183	6.3412e-05	0.0019738
c31157_g1	909.026	1490.35	-0.71326	6.3612e-05	0.0019792
c7098_g1	52.3788	105.88	-1.0154	6.4115e-05	0.001994
c37092_g1	442.788	741.333	-0.74351	6.5229e-05	0.0020242
c12871_g1	140.897	268.993	-0.93293	6.6063e-05	0.0020467
c44452_g1	32118.9	51767.2	-0.68862	6.6067e-05	0.0020467
c44201_g6	71.3281	137.069	-0.94236	6.6368e-05	0.0020543
c46412_g2	671.771	1322.78	-0.97754	6.6571e-05	0.0020597
c32013_g1	19.1476	67.924	-1.8268	6.6791e-05	0.0020647
c37035_g1	784.417	1287.16	-0.71449	6.8182e-05	0.0021023
c67783_g1	195.63	339.29	-0.79439	6.8405e-05	0.0021073
c41803_g3	1295.86	2114.1	-0.70614	6.8896e-05	0.0021216
c29859_g1	6.64574	53.3118	-3.004	6.907e-05	0.002126
c43429_g1	26847.1	138245	-2.3644	7.0492e-05	0.0021624
c38378_g3	1215.42	1979.44	-0.70364	7.1886e-05	0.0022033
c54425_g1	40.493	85.3036	-1.0749	7.1885e-05	0.0022033
c34473_g5	13.8539	87.4573	-2.6583	7.2373e-05	0.0022163
c19705_g1	486.914	804.676	-0.72474	7.4279e-05	0.002266
c40986_g1	2028.6	3344.41	-0.72127	7.4365e-05	0.0022676
c43339_g2	2388.45	3860.17	-0.69259	7.4456e-05	0.0022694
c21147_g1	6.72742	39.6797	-2.5603	7.4989e-05	0.0022838
c45911_g2	727.467	1195.23	-0.71633	7.5079e-05	0.0022855
c40814_g2	709.386	1159.09	-0.70835	7.5359e-05	0.0022931
c42476_g1	457.473	762.13	-0.73635	7.5792e-05	0.0023043
c45910_g1	5848.75	9419.05	-0.68745	7.5946e-05	0.0023071
c44130_g3	80.3217	150.999	-0.91068	7.6633e-05	0.002324
c43497_g1	256.709	5101.1	-4.3126	7.7211e-05	0.0023395
c38693_g1	763.789	2145.98	-1.4904	7.7283e-05	0.0023399
c40691_g1	1284.76	2085.9	-0.69917	7.7287e-05	0.0023399
c45281_g1	5471.39	8769.75	-0.68063	7.7458e-05	0.0023441
c38730_g4	88.3636	164.085	-0.89292	7.7776e-05	0.0023517
c44882_g3	2357.26	4010.41	-0.76664	7.8182e-05	0.002363
c31419_g1	7.75065	27.4783	-1.8259	7.8612e-05	0.002375
c38977_g5	51.6898	104.388	-1.014	7.8648e-05	0.0023751
c28762_g1	6.87405	25.5007	-1.8913	7.908e-05	0.0023871
c33573_g1	542.533	897.474	-0.72616	7.9149e-05	0.0023873
c35075_g1	1441.92	2333.68	-0.69461	7.9153e-05	0.0023873
c30293_g1	123.521	220.316	-0.83482	7.934e-05	0.0023912
c41979_g1	10.8941	33.6091	-1.6253	7.9359e-05	0.0023912
c46484_g2	1300.81	2110.16	-0.69794	7.9379e-05	0.0023912
c42165_g3	183.375	408.319	-1.1549	7.9621e-05	0.0023974
c45193_g2	3875.89	6216.47	-0.68157	7.9831e-05	0.0024028
c30253_g2	2962.78	5274.13	-0.83198	7.9958e-05	0.0024045
c42462_g1	240.337	408.964	-0.76692	8.0138e-05	0.0024089
c31234_g1	5.85417	44.3156	-2.9203	8.0616e-05	0.0024223
c40475_g1	395.865	2356.84	-2.5738	8.067e-05	0.0024229
c41910_g1	1290.51	2098.85	-0.70165	8.0859e-05	0.0024266
c30513_g1	16.704	44.6582	-1.4187	8.0935e-05	0.0024278
c30889_g1	12.0914	52.9744	-2.1313	8.1063e-05	0.0024307
c20415_g1	2941.19	6704.63	-1.1888	8.1176e-05	0.002433
c37063_g1	3378.33	7699.18	-1.1884	8.1615e-05	0.0024396
c42816_g3	425.186	706.287	-0.73216	8.1545e-05	0.0024396
c46650_g1	821.352	4344.03	-2.403	8.166e-05	0.0024396
c30421_g1	398.23	664.478	-0.73862	8.1951e-05	0.0024451
c36696_g3	85.1882	159.269	-0.90274	8.1993e-05	0.0024453
c35345_g1	4359.89	6998.61	-0.68278	8.206e-05	0.0024463
c35067_g1	320.987	537.761	-0.74445	8.2669e-05	0.0024614
c40521_g1	88.2251	265.854	-1.5914	8.3161e-05	0.0024719
c36696_g2	24.4948	57.8489	-1.2398	8.3234e-05	0.0024731
c45404_g5	0	8.80991	#NAME?	8.339e-05	0.0024767
c40979_g1	2140.93	3452.08	-0.68923	8.44e-05	0.0025036
c28552_g1	580.956	960.179	-0.72487	8.4709e-05	0.0025086
c34601_g1	653.796	2290.62	-1.8088	8.4918e-05	0.0025134
c43965_g1	567.037	932.46	-0.7176	8.4941e-05	0.0025134
c36931_g1	10.0141	31.6169	-1.6587	8.5599e-05	0.0025308
c33740_g1	25.1023	61.4954	-1.2927	8.6058e-05	0.0025413
c42460_g2	50.0243	133.001	-1.4107	8.6341e-05	0.0025472
c35106_g2	1307.51	2121.72	-0.69841	8.65e-05	0.0025501
c37836_g1	383.956	681.011	-0.82674	8.6759e-05	0.0025567
c27654_g1	16514	55989.6	-1.7615	8.7379e-05	0.0025728
c33388_g2	3772.99	6049.49	-0.68111	8.7483e-05	0.0025728
c39968_g2	336.176	562.036	-0.74145	8.747e-05	0.0025728
c45986_g1	349.941	583.038	-0.73648	8.7459e-05	0.0025728
c40904_g1	266.134	449.493	-0.75615	8.8088e-05	0.0025895
c45075_g2	6649.82	10627.1	-0.67637	8.8275e-05	0.0025939
c46571_g1	6373.13	10207.5	-0.67956	8.9073e-05	0.0026145
c50227_g1	0.338845	12.4952	-5.2046	8.9083e-05	0.0026145
c37183_g2	150.797	264.971	-0.81323	8.939e-05	0.0026224
c46373_g1	553.784	910.855	-0.7179	8.9813e-05	0.002631
c33204_g1	653.376	5155.89	-2.9802	9.05e-05	0.0026485
c33348_g1	1694.67	2738.06	-0.69215	9.0567e-05	0.0026494
c5537_g1	1.00984	11.1917	-3.4702	9.1333e-05	0.0026685
c27409_g1	73.1589	138.622	-0.92205	9.1802e-05	0.0026798
c44116_g3	72.7358	138.535	-0.92951	9.2002e-05	0.0026837
c21946_g1	68.2135	164.449	-1.2695	9.2171e-05	0.0026876
c39351_g1	128.02	228.226	-0.83409	9.2222e-05	0.002688
c27580_g1	12.4109	44.602	-1.8455	9.2607e-05	0.002697
c35530_g3	1029.28	1669.58	-0.69785	9.3605e-05	0.0027247
c32650_g1	190.213	419.031	-1.1394	9.4382e-05	0.002742
c46181_g1	807.264	1306.7	-0.69481	9.5469e-05	0.0027683
c17949_g1	534.489	875.956	-0.7127	9.7943e-05	0.0028341
c42419_g1	1426.51	2363.24	-0.72828	9.8506e-05	0.002848
c38844_g3	46.2636	97.5402	-1.0761	9.8547e-05	0.0028481
c34066_g1	1.28039	35.6106	-4.7977	9.8673e-05	0.0028506
c25835_g1	7.49751	26.346	-1.8131	9.8872e-05	0.0028552
c36779_g3	277.262	467.684	-0.75428	9.9652e-05	0.0028719
c38826_g2	91.9851	168.31	-0.87165	0.0001009	0.0029044
c20435_g1	43.0786	88.8895	-1.045	0.00010097	0.0029049
c41406_g1	21.7351	55.4164	-1.3503	0.00010104	0.0029049
c7430_g1	178.003	308.122	-0.7916	0.00010103	0.0029049
c43457_g3	466.326	768.541	-0.72078	0.00010109	0.0029051
c46808_g1	661.827	1080.08	-0.70661	0.00010249	0.002942
c37646_g1	434.714	1427.62	-1.7155	0.00010262	0.0029435
c46537_g1	3.63557	17.88	-2.2981	0.00010285	0.0029488
c46500_g1	2102.85	3370.24	-0.68051	0.00010332	0.002961
c36520_g1	364.454	606.326	-0.73436	0.00010422	0.0029844
c35114_g1	45.7057	93.7399	-1.0363	0.00010455	0.0029927
c30154_g1	1221.56	1973.05	-0.6917	0.00010479	0.0029971
c38000_g2	120.82	215.876	-0.83734	0.0001054	0.0030134
c37055_g1	1703.06	2726.17	-0.67874	0.00010561	0.0030182
c27891_g1	9.6772	30.1585	-1.6399	0.00010583	0.0030234
c38628_g1	16.0999	42.0724	-1.3858	0.00010624	0.0030339
c35275_g1	78.2627	171.093	-1.1284	0.00010654	0.00304
c45762_g8	1.94804	13.7516	-2.8195	0.00010718	0.0030569
c45130_g1	73.1672	139.168	-0.92756	0.00010742	0.0030628
c34278_g1	173.979	298.387	-0.77827	0.0001077	0.0030695
c41712_g2	1359.64	3429.33	-1.3347	0.00010787	0.0030731
c72157_g1	0.335498	40.8486	-6.9278	0.00010887	0.0030955
c39744_g3	575.663	1940.51	-1.7531	0.00010909	0.0031005
c39748_g1	1331.47	2145.56	-0.68834	0.00010925	0.0031025
c34869_g3	355.009	723.601	-1.0273	0.00010941	0.0031045
c31543_g1	349.968	583.749	-0.73812	0.00010964	0.0031086
c38180_g1	3937.13	8591.66	-1.1258	0.00011049	0.0031292
c37470_g1	24.7426	57.9447	-1.2277	0.00011397	0.0032202
c31600_g1	4.31995	19.1995	-2.152	0.00011436	0.0032285
c41227_g2	83.0527	154.102	-0.89178	0.00011487	0.0032393
c26651_g1	14.0461	38.4681	-1.4535	0.00011507	0.0032434
c38732_g1	837.42	1347.41	-0.68616	0.00011529	0.0032459
c43725_g1	147.957	283.311	-0.93721	0.00011554	0.0032516
c43381_g4	1202.83	1933.75	-0.68498	0.00011633	0.0032712
c43218_g4	2.89628	16.1933	-2.4831	0.00011723	0.0032955
c34355_g3	34.4299	74.2009	-1.1078	0.00011762	0.003305
c22671_g1	2.8213	16.2386	-2.525	0.00011776	0.0033077
c35023_g1	289.88	484.193	-0.74013	0.00011803	0.0033141
c42794_g5	18.703	308.818	-4.0454	0.00011827	0.0033194
c43226_g2	796.078	1286.9	-0.69292	0.0001187	0.0033303
c47097_g1	26.2313	80.5203	-1.6181	0.00011952	0.0033504
c42149_g1	265.271	940.481	-1.8259	0.00012094	0.0033864
c42898_g1	1640.33	2625.5	-0.67861	0.00012152	0.0034013
c42495_g2	133.011	233.125	-0.80957	0.00012211	0.0034153
c37961_g5	4.87512	20.5936	-2.0787	0.00012245	0.0034207
c35312_g1	24.0621	60.2873	-1.3251	0.00012298	0.0034295
c36910_g1	215.235	363.606	-0.75647	0.00012322	0.0034328
c26378_g1	8048.77	12773.1	-0.66626	0.00012384	0.0034489
c43967_g2	1726.98	2750.56	-0.67147	0.00012397	0.003451
c45736_g2	0	9.09751	#NAME?	0.00012471	0.0034671
c38356_g1	538.819	874.488	-0.69864	0.00012484	0.0034685
c29886_g1	21.0321	51.5682	-1.2939	0.000125	0.0034718
c45762_g7	0.677689	9.76734	-3.8493	0.00012526	0.0034775
c23414_g1	167.164	301.618	-0.85146	0.0001256	0.0034844
c43130_g3	0	7.11727	#NAME?	0.00012616	0.0034958
c38530_g1	1.31119	11.9068	-3.1828	0.00012643	0.0035019
c41959_g4	3.30007	16.8329	-2.3507	0.00012688	0.0035131
c34641_g1	988.059	1584.02	-0.68092	0.0001289	0.0035649
c30632_g1	1888.02	3008.64	-0.67224	0.0001291	0.003569
c33301_g3	257.187	431.573	-0.74678	0.00013004	0.0035924
c44121_g1	61.9945	119.109	-0.94207	0.00013054	0.0036046
c43157_g2	574.116	929.96	-0.69583	0.00013079	0.0036102
c37049_g3	35.3072	82.486	-1.2242	0.00013192	0.0036383
c36948_g1	343.8	567.93	-0.72414	0.00013202	0.0036387
c39601_g1	820.737	1317.89	-0.68324	0.00013211	0.003639
c40873_g1	1145.87	1836.17	-0.68025	0.00013213	0.003639
c39077_g4	75.6074	141.545	-0.90466	0.00013266	0.0036486
c43344_g4	155.132	268.825	-0.79317	0.00013269	0.0036486
c43420_g2	1023.93	1639.88	-0.67947	0.00013317	0.0036576
c47317_g2	33.4375	72.0998	-1.1085	0.00013332	0.003659
c39525_g1	1913.56	3046.33	-0.67081	0.00013368	0.0036675
c36706_g2	386.739	634.472	-0.71419	0.00013399	0.0036745
c47056_g1	1182.17	1896.14	-0.68162	0.00013425	0.0036803
c42143_g3	638.183	1029.91	-0.69048	0.00013444	0.0036841
c39990_g1	0.941548	10.7966	-3.5194	0.00013453	0.0036851
c46617_g1	16645	26262.8	-0.65793	0.00013563	0.0037125
c43328_g2	484.282	784.801	-0.69648	0.00013591	0.0037174
c32776_g2	709.208	1140.22	-0.68503	0.00013623	0.0037247
c34008_g1	499.441	815.481	-0.70734	0.00013657	0.0037325
c33133_g1	443.912	724.06	-0.70584	0.00013718	0.0037462
c40531_g2	742.992	1190.91	-0.68065	0.00013788	0.0037612
c37126_g1	63.0036	211.848	-1.7495	0.00013798	0.0037624
c37069_g1	684.558	1107.68	-0.69429	0.00013813	0.0037652
c44529_g4	1129.07	1810.84	-0.68152	0.00013972	0.0038014
c36767_g1	258.353	430.748	-0.7375	0.00013991	0.0038051
c41558_g1	2270.85	3606.42	-0.66734	0.00014022	0.0038107
c36047_g1	483.23	1054.05	-1.1252	0.00014066	0.0038197
c44833_g2	36.1088	76.5365	-1.0838	0.00014087	0.003824
c33217_g2	369.139	604.921	-0.71258	0.0001413	0.0038311
c48240_g1	48.0796	96.0455	-0.99829	0.0001412	0.0038311
c43315_g2	605.315	1184.68	-0.96874	0.00014245	0.0038566
c25621_g1	201.069	338.296	-0.7506	0.00014252	0.0038571
c44355_g1	56.6438	108.944	-0.9436	0.00014341	0.0038781
c41350_g1	270.042	448.646	-0.73239	0.00014356	0.0038795
c46018_g3	2.32773	15.625	-2.7469	0.00014375	0.003881
c40016_g1	3646.72	5781.59	-0.66487	0.00014443	0.0038956
c45607_g3	89.9315	164.229	-0.86881	0.00014464	0.0038996
c36195_g2	155.209	269.048	-0.79365	0.00014491	0.0039042
c37771_g1	357.974	584.328	-0.70692	0.00014513	0.0039085
c38760_g1	211.739	357.484	-0.75559	0.00014536	0.0039103
c43838_g5	280.518	464.375	-0.72719	0.00014533	0.0039103
c30607_g1	271.739	467.534	-0.78285	0.00014551	0.0039129
c37821_g1	75.8582	156.175	-1.0418	0.00014649	0.0039363
c42466_g2	526.373	855.82	-0.70122	0.0001468	0.0039433
c42546_g1	863.853	1384.3	-0.6803	0.00014696	0.0039444
c46840_g5	50.9128	100.189	-0.97662	0.00014727	0.0039514
c37395_g1	13.3001	36.8295	-1.4694	0.00014799	0.0039677
c34574_g1	23.4723	55.204	-1.2338	0.00014849	0.0039797
c40059_g4	58.6638	197.356	-1.7503	0.00014878	0.0039845
c28510_g1	375.169	1725.89	-2.2017	0.00015006	0.0040156
c41284_g6	11.7458	33.901	-1.5292	0.00015011	0.0040156
c41597_g2	7.68973	26.3406	-1.7763	0.00015061	0.0040276
c36899_g1	208.246	349.65	-0.74762	0.00015078	0.0040307
c34491_g3	24.9903	56.6503	-1.1807	0.00015118	0.0040381
c32709_g1	201.993	340.218	-0.75216	0.00015156	0.0040469
c33146_g1	4.61796	19.531	-2.0804	0.00015319	0.004086
c27824_g1	1088.91	1735.58	-0.67254	0.00015424	0.0041093
c42221_g3	2479.82	3909.87	-0.65689	0.00015567	0.0041428
c31694_g1	25.4571	58.0254	-1.1886	0.00015601	0.0041488
c24154_g1	51.3503	104.901	-1.0306	0.00015628	0.0041545
c39565_g1	1490.31	2362.05	-0.66442	0.00015675	0.0041639
c14905_g1	30.6095	104.256	-1.7681	0.00016205	0.0042871
c43294_g2	185.015	312.895	-0.75804	0.00016224	0.0042907
c24620_g1	166.595	284.209	-0.77061	0.0001629	0.0043019
c31894_g2	115.299	204.158	-0.82431	0.00016279	0.0043019
c37806_g1	1130.1	1797.88	-0.66985	0.0001629	0.0043019
c32739_g1	1687.4	2668.24	-0.66109	0.00016397	0.0043267
c44095_g3	1904.5	3571.59	-0.90716	0.00016408	0.0043282
c32088_g1	5.89501	36.8073	-2.6424	0.00016441	0.0043337
c40524_g3	1.6092	12.4805	-2.9553	0.0001654	0.0043533
c41293_g1	246.976	410.525	-0.7331	0.00016607	0.0043693
c34159_g1	15785.4	35679.2	-1.1765	0.0001671	0.0043916
c2079_g1	6.9015	27.5567	-1.9974	0.00016761	0.0043988
c40561_g2	348.379	568.991	-0.70775	0.00016877	0.0044231
c42082_g1	5176.45	8135.25	-0.65222	0.00016934	0.0044344
c31967_g1	307.845	873.805	-1.5051	0.0001709	0.0044705
c46258_g1	2091.16	3288.46	-0.65311	0.00017204	0.0044969
c37038_g1	120.628	256.815	-1.0902	0.00017224	0.0044999
c46192_g1	34.5746	73.5612	-1.0892	0.00017228	0.0044999
c34794_g1	435.538	705.823	-0.69651	0.00017436	0.0045477
c42766_g1	253.869	1061.93	-2.0645	0.0001746	0.0045523
c33586_g2	131.543	349.04	-1.4079	0.00017475	0.004553
c47134_g2	3.63557	17.2889	-2.2496	0.00017489	0.0045548
c36148_g1	180.752	308.003	-0.76894	0.00017507	0.0045579
c37118_g1	255.881	514.572	-1.0079	0.00017671	0.0045957
c42493_g2	91.8332	165.975	-0.85388	0.00017692	0.0045978
c32769_g1	85.3802	262.827	-1.6221	0.00017714	0.0046018
c35057_g2	1087.13	4383.19	-2.0115	0.00017792	0.0046204
c46143_g3	3019.08	4745.38	-0.65242	0.00017832	0.0046292
c47340_g3	125.832	219.415	-0.80217	0.00017906	0.0046467
c36213_g6	277.928	458.326	-0.72166	0.00017956	0.0046579
c34957_g1	1170.28	1858.19	-0.66704	0.00017966	0.0046585
c46230_g1	1081.05	2069.87	-0.9371	0.00017971	0.0046585
c39063_g1	50.5097	357.048	-2.8215	0.00018122	0.0046909
c21951_g2	0.674343	9.45645	-3.8097	0.00018132	0.0046918
c39762_g1	821.938	1312.37	-0.67507	0.00018139	0.0046918
c43843_g2	3284.4	5154.38	-0.65017	0.00018164	0.0046966
c45368_g4	339.991	556.013	-0.70962	0.00018261	0.0047169
c44915_g4	0	18.9799	#NAME?	0.00018275	0.0047186
c44093_g1	12.9512	35.8483	-1.4688	0.00018294	0.0047212
c4229_g2	1.34534	11.3941	-3.0822	0.00018306	0.0047215
c32733_g1	1229.31	1949.73	-0.66543	0.00018331	0.0047256
c37441_g1	353.941	575.914	-0.70234	0.00018335	0.0047256
c39017_g1	1799.63	2838.63	-0.65749	0.00018361	0.0047281
c41751_g1	0.938201	20.6998	-4.4636	0.00018366	0.0047281
c43700_g2	23.5674	60.6916	-1.3647	0.00018371	0.0047281
c34553_g1	28.5101	78.5336	-1.4618	0.00018515	0.0047618
c63935_g1	90.8461	163.626	-0.84891	0.00018574	0.0047719
c44644_g2	137.483	239.166	-0.79876	0.00018745	0.0048089
c39599_g1	354.168	577.337	-0.70498	0.00018838	0.0048281
c45805_g1	4773.69	7446.72	-0.6415	0.0001893	0.0048477
c33466_g1	791.992	1254.45	-0.66349	0.00018938	0.0048481
c31936_g2	23.3028	53.2398	-1.192	0.00019062	0.0048779
c24472_g1	556.99	894.151	-0.68287	0.00019132	0.0048925
c38794_g6	106.528	188.159	-0.82072	0.00019157	0.0048955
c24275_g3	1.00984	10.3891	-3.3629	0.00019209	0.0049052
c43073_g1	396.911	644.626	-0.69965	0.00019255	0.0049134
c34669_g1	527.193	844.939	-0.68052	0.00019274	0.0049165
c38081_g2	70.483	130.883	-0.89293	0.00019288	0.0049183
c43172_g2	0	6.80317	#NAME?	0.0001941	0.0049466
c41924_g6	450.134	836.806	-0.89454	0.00019478	0.0049598
c45944_g5	154.176	263.642	-0.774	0.00019502	0.0049641
c1307_g1	0	6.78485	#NAME?	0.00019543	0.0049728
c29378_g2	931.465	1476.67	-0.66477	0.00019559	0.0049751
c31030_g1	6.81982	23.9767	-1.8138	0.00019575	0.0049768
c32007_g1	72.2369	133.523	-0.88628	0.00019594	0.0049768
c39658_g1	303.819	691.467	-1.1864	0.0001984	0.0050341
c40342_g1	1825.11	6667.28	-1.8691	0.00019838	0.0050341
c25216_g1	0	6.74003	#NAME?	0.00019874	0.0050379
c47445_g2	3443.5	5400.58	-0.64924	0.00019882	0.0050379
c7234_g1	0	6.72766	#NAME?	0.00019967	0.0050574
c31882_g1	458.978	737.971	-0.68514	0.0002008	0.0050824
c30020_g1	18.9019	48.8717	-1.3705	0.00020096	0.0050827
c64379_g1	0	6.70983	#NAME?	0.00020102	0.0050827
c15283_g1	1709.48	2681.79	-0.64964	0.0002017	0.0050953
c41049_g1	1309.49	2069.92	-0.66058	0.00020173	0.0050953
c39482_g4	14541.5	60683.1	-2.0611	0.00020247	0.0051086
c43328_g1	305.694	497.947	-0.7039	0.00020291	0.005116
c38726_g5	91.3611	206.158	-1.1741	0.00020346	0.0051262
c35382_g2	82.413	149.161	-0.85592	0.00020604	0.0051786
c26774_g1	514.573	1003.32	-0.96334	0.00020709	0.0051978
c46096_g3	269.262	443.547	-0.72007	0.00020752	0.005205
c36171_g1	264.305	434.343	-0.71663	0.00020767	0.0052069
c25586_g1	53.6586	159.107	-1.5681	0.00020992	0.0052523
c34457_g1	73.9023	135.03	-0.86959	0.00021053	0.0052658
c46096_g1	112.427	195.992	-0.8018	0.00021318	0.0053208
c34033_g1	41.3228	83.9714	-1.023	0.00021371	0.0053324
c38288_g2	42.2435	84.7192	-1.004	0.00021629	0.0053872
c30709_g2	79.419	145.002	-0.86852	0.00021638	0.0053878
c43294_g1	409.007	657.359	-0.68456	0.0002183	0.0054299
c38379_g4	64.3751	120.453	-0.9039	0.00021879	0.0054382
c40835_g4	0.301352	8.17623	-4.7619	0.00021933	0.0054497
c36065_g1	839.096	1329.87	-0.66438	0.00021968	0.0054561
c41847_g6	307.032	500.96	-0.70631	0.00021973	0.0054561
c44651_g3	23.568	98.2149	-2.0591	0.00022102	0.0054861
c39788_g3	55.0119	107.412	-0.96535	0.00022155	0.0054954
c25972_g1	557.222	892.275	-0.67924	0.00022168	0.0054968
c32629_g1	4.56373	655.894	-7.1671	0.00022237	0.0055115
c44166_g2	3.19429	16.2052	-2.3429	0.00022256	0.0055129
c27616_g1	268.14	438.726	-0.71033	0.00022266	0.0055136
c38299_g1	1.8456	52.8441	-4.8396	0.00022441	0.0055512
c40395_g1	2.24939	13.86	-2.6233	0.00022704	0.0056124
c29175_g1	130.225	222.839	-0.775	0.00022766	0.0056219
c44070_g3	1518.21	2382.61	-0.65017	0.00022782	0.005624
c40965_g5	1721.69	5829.64	-1.7596	0.00022871	0.0056381
c40968_g1	22.5341	52.5171	-1.2207	0.00022858	0.0056381
c44573_g3	95.3436	169.384	-0.82909	0.00022865	0.0056381
c38860_g1	18.3259	52.7814	-1.5261	0.0002299	0.0056655
c46128_g2	1652.13	3607.69	-1.1267	0.00022998	0.0056656
c45649_g1	5489.14	8536.86	-0.63713	0.00023309	0.0057266
c39877_g1	429.504	690.103	-0.68414	0.00023417	0.0057511
c35134_g1	402.844	650.467	-0.69126	0.00023467	0.0057575
c39146_g4	241.913	399.939	-0.72529	0.00023515	0.0057671
c40086_g3	537.192	857.758	-0.67513	0.00023638	0.0057915
c36072_g1	1655.19	2596.72	-0.64969	0.00023983	0.0058699
c37388_g3	114.304	198.416	-0.79566	0.00024053	0.005885
c37410_g3	353.26	571.544	-0.69414	0.00024198	0.0059187
c38503_g4	587.103	1013.65	-0.78787	0.00024357	0.0059515
c43545_g1	1870.24	2920.32	-0.6429	0.00024419	0.0059625
c42580_g1	214.735	355.823	-0.7286	0.00024474	0.0059739
c36376_g1	6.61494	23.6932	-1.8407	0.00024673	0.0060184
c42683_g3	13.1501	35.7728	-1.4438	0.00024787	0.0060421
c67451_g1	0	10.4458	#NAME?	0.00024828	0.00605
c38953_g2	17.3462	66.3728	-1.936	0.00024945	0.0060723
c40813_g1	71.4848	130.691	-0.87045	0.00025157	0.0061179
c21829_g1	269.925	903.957	-1.7437	0.00025223	0.0061277
c41993_g1	4.95346	19.6097	-1.9851	0.00025333	0.0061501
c30258_g1	1.92059	14.0808	-2.8741	0.00025575	0.0061998
c43172_g1	1060.64	1664.85	-0.65045	0.0002558	0.0061998
c31876_g1	10.6269	121.953	-3.5205	0.000256	0.0062004
c41337_g3	1.31454	11.0924	-3.0769	0.0002565	0.0062082
c40591_g3	206.116	340.905	-0.72591	0.00025692	0.0062153
c36010_g2	4.81018	19.6065	-2.0272	0.00025722	0.0062173
c36185_g2	112.314	194.77	-0.79424	0.00025738	0.0062192
c17102_g1	25.3339	56.5018	-1.1572	0.00025779	0.0062228
c37024_g1	2787.82	4327.34	-0.63434	0.00025778	0.0062228
c29275_g1	57.5144	108.227	-0.91207	0.00025799	0.0062234
c42440_g1	2335.2	3644.79	-0.64229	0.0002586	0.006234
c44749_g3	133.22	283.761	-1.0909	0.00025884	0.0062376
c40731_g1	445.252	888.783	-0.99721	0.00025924	0.0062451
c35765_g2	8.45244	26.7961	-1.6646	0.00026069	0.0062716
c36899_g2	97.8722	172.243	-0.81547	0.00026146	0.006286
c42797_g3	482.792	769.866	-0.6732	0.0002629	0.0063122
c38132_g5	493.918	785.96	-0.67018	0.00026299	0.0063124
c29705_g1	128.792	220.791	-0.77764	0.00026376	0.0063286
c34125_g1	27.3015	282.853	-3.373	0.00026404	0.006329
c35252_g1	125.438	216.276	-0.7859	0.00026404	0.006329
c43966_g1	361.169	581.741	-0.6877	0.00026394	0.006329
c25587_g1	12.6974	134	-3.3996	0.00026441	0.0063336
c39446_g3	21.7633	50.1068	-1.2031	0.00026562	0.0063517
c43181_g1	35.3889	72.828	-1.0412	0.00026569	0.0063517
c45183_g2	16.5935	43.3171	-1.3843	0.00026592	0.0063531
c46375_g2	266.649	510.824	-0.93788	0.00026739	0.0063839
c17829_g1	339.294	548.19	-0.69214	0.00026771	0.0063887
c45875_g3	0	15.9958	#NAME?	0.00026777	0.0063887
c35060_g1	20.7534	48.5976	-1.2275	0.0002681	0.0063901
c45179_g5	2.97127	15.2423	-2.3589	0.00026977	0.0064214
c53216_g1	21.158	56.2681	-1.4111	0.00026995	0.0064236
c38920_g1	1151.23	1802.99	-0.64722	0.00027131	0.0064481
c32274_g2	954.049	1498.61	-0.65149	0.00027157	0.0064515
c33193_g2	8596.84	13306.7	-0.63027	0.00027215	0.0064632
c33649_g1	297.795	481.88	-0.69435	0.00027234	0.006465
c45775_g2	2553.36	3956.7	-0.6319	0.00027324	0.0064795
c40377_g3	495.425	956.678	-0.94937	0.00027366	0.0064862
c43100_g3	5797.71	9019.42	-0.63755	0.00027445	0.0064984
c46044_g1	1524.87	2379.02	-0.64169	0.00027608	0.0065349
c35484_g1	411.469	657.784	-0.67683	0.00027619	0.0065353
c40500_g1	1585.25	2472	-0.64097	0.0002771	0.0065504
c45908_g2	441.534	705.342	-0.6758	0.00027776	0.0065616
c37040_g2	1463.79	2282.78	-0.64108	0.00027883	0.0065848
c46725_g1	404.564	646.379	-0.67601	0.00027928	0.0065933
c35003_g1	31.9355	101.067	-1.6621	0.00028077	0.0066241
c38131_g1	434.741	693.511	-0.67376	0.00028152	0.0066397
c40011_g4	75.8618	137.691	-0.85999	0.00028212	0.0066516
c17319_g1	0.670996	77.3703	-6.8493	0.00028698	0.006744
c35692_g1	208.968	345.965	-0.72734	0.00028719	0.0067467
c33998_g1	249.047	537.115	-1.1088	0.00028769	0.0067551
c38476_g1	67.6725	127.845	-0.91775	0.00028773	0.0067551
c40491_g4	3840.38	5959.38	-0.63391	0.00028808	0.006761
c38382_g5	13.3651	35.525	-1.4104	0.00028914	0.0067815
c43060_g1	138.466	235.438	-0.76581	0.00029059	0.0068134
c42564_g1	18625.6	43766.5	-1.2325	0.00029172	0.0068375
c37577_g2	13.3276	35.3081	-1.4056	0.0002924	0.0068491
c25465_g1	8.55964	42.6166	-2.3158	0.00029277	0.0068532
c45236_g4	82.3957	148.333	-0.8482	0.00029457	0.0068842
c38669_g3	15.5314	38.9204	-1.3253	0.00029629	0.00692
c46221_g1	17612.8	27157.2	-0.62471	0.00029664	0.0069233
c39497_g2	62.6293	116.583	-0.89645	0.00029792	0.0069489
c46545_g1	1429.91	2229.08	-0.64053	0.00029929	0.0069671
c39221_g2	6.92895	23.2917	-1.7491	0.0003007	0.0069934
c40674_g3	23.6564	62.7274	-1.4069	0.00030137	0.0070045
c34801_g2	373.483	598.42	-0.68012	0.00030164	0.0070085
c37549_g1	556.202	878.391	-0.65925	0.00030181	0.0070101
c7491_g1	0	6.46207	#NAME?	0.00030197	0.0070115
c21011_g1	2041.96	3174.72	-0.63667	0.00030404	0.0070573
c41185_g1	7739.38	11947.1	-0.62638	0.00030422	0.0070593
c31399_g2	4.26908	35.8293	-3.0691	0.00030443	0.0070619
c37687_g2	21.5042	238.006	-3.4683	0.00030697	0.0071093
c33514_g2	216.194	540.326	-1.3215	0.00030746	0.0071184
c29067_g2	120.714	208.225	-0.78655	0.00030817	0.007128
c30895_g1	2.21525	13.4979	-2.6072	0.00030968	0.0071582
c35052_g1	300.288	485.988	-0.69457	0.00031036	0.0071694
c46776_g1	2299.1	3555.81	-0.62911	0.00031033	0.0071694
c47013_g1	469.115	746.059	-0.66935	0.00031208	0.0072045
c41075_g1	35.1479	97.1488	-1.4668	0.00031343	0.007231
c38779_g1	1.61254	11.8437	-2.8767	0.00031375	0.007235
c47240_g1	0	6.35957	#NAME?	0.00031385	0.007235
c46582_g1	119.822	205.168	-0.77591	0.00031531	0.0072627
c42262_g1	72.5858	131.503	-0.85733	0.00031844	0.0073278
c41570_g8	4.64207	18.6198	-2.004	0.00032022	0.0073637
c35561_g1	32.5709	67.7237	-1.0561	0.00032129	0.0073838
c41130_g2	1467.37	2278.3	-0.63472	0.00032144	0.007385
c34289_g1	1962.74	3354.12	-0.77306	0.00032191	0.0073887
c43362_g1	712.495	1115.75	-0.64707	0.00032173	0.0073887
c31798_g1	151.909	295.613	-0.9605	0.00032305	0.0074125
c41290_g2	657.17	1032.68	-0.65205	0.00032436	0.0074401
c32858_g1	173.968	289.868	-0.73658	0.00032519	0.0074569
c44145_g3	6982.67	10693.2	-0.61484	0.00032593	0.0074692
c46124_g1	2270.29	3519.78	-0.63261	0.00032608	0.0074702
c64276_g1	0.335498	7.81409	-4.5417	0.00032688	0.0074862
c38653_g1	895.428	1394.76	-0.63936	0.00032868	0.0075202
c40464_g1	524.978	967.633	-0.8822	0.00032965	0.00754
c483_g1	0.301352	7.80815	-4.6955	0.00033093	0.0075619
c31746_g3	20.0502	63.5155	-1.6635	0.00033137	0.007569
c39539_g1	48.176	92.5439	-0.94182	0.00033145	0.007569
c41757_g1	2.58824	24.5374	-3.2449	0.00033646	0.0076641
c43642_g3	40.5667	80.92	-0.9962	0.00033874	0.0077085
c40494_g2	214.35	352.685	-0.71841	0.00034441	0.0078166
c37375_g1	214.677	351.056	-0.70953	0.0003463	0.0078558
c25031_g1	539.378	944.727	-0.8086	0.00035225	0.0079576
c37839_g2	103.832	180.306	-0.7962	0.00035307	0.0079666
c33466_g2	448.883	707.849	-0.6571	0.00035392	0.0079784
c32757_g1	102.154	176.648	-0.79013	0.00035421	0.0079799
c46823_g1	100.796	182.852	-0.85924	0.0003542	0.0079799
c46369_g1	10.5653	30.3637	-1.523	0.00035759	0.0080509
c26149_g1	111.115	190.909	-0.78083	0.0003578	0.0080533
c43340_g3	197.216	321.822	-0.70649	0.00035898	0.0080747
c23755_g2	3.00876	14.8078	-2.2991	0.00036066	0.0081014
c33737_g2	70.4028	326.004	-2.2112	0.00036096	0.0081014
c35161_g2	153.151	255.499	-0.73836	0.00036326	0.008143
c46952_g1	1837.16	2837.34	-0.62706	0.0003649	0.0081746
c40008_g1	23539.3	36043.3	-0.61466	0.00036985	0.0082674
c44413_g6	954.785	1495.21	-0.6471	0.00037017	0.0082721
c9366_g1	585.224	920.786	-0.65388	0.00037091	0.0082834
c44791_g2	2825.1	9535.92	-1.7551	0.00037124	0.0082882
c29887_g1	404.39	639.554	-0.66132	0.00037213	0.0083055
c41912_g2	1388.01	2139.42	-0.6242	0.00037255	0.0083073
c45301_g1	1224.19	1897.53	-0.63229	0.00037255	0.0083073
c39399_g1	7322.33	11228.4	-0.61678	0.00037586	0.0083734
c37210_g5	82.3301	172.376	-1.0661	0.00037781	0.0084089
c44969_g6	83.5541	155.678	-0.89778	0.00037779	0.0084089
c40759_g3	198.811	326.164	-0.7142	0.00037857	0.0084205
c41590_g2	21.2289	48.3466	-1.1874	0.00037965	0.008442
c37356_g1	1.01319	9.82132	-3.277	0.00038022	0.0084495
c46302_g4	182.716	478.077	-1.3876	0.00038233	0.008491
c28802_g1	6.48767	22.413	-1.7886	0.00038257	0.0084937
c22615_g1	3.22174	15.5472	-2.2707	0.00038291	0.008496
c32419_g1	49.8	95.4531	-0.93865	0.00038335	0.0085006
c44217_g9	4.20078	27.4458	-2.7079	0.00038412	0.0085132
c35702_g7	0.938201	9.84831	-3.3919	0.00038449	0.008518
c32175_g4	10.1199	29.1018	-1.5239	0.00038477	0.008519
c45336_g1	2087.57	3206.9	-0.61935	0.00038477	0.008519
c43386_g2	73.6714	132.74	-0.84943	0.00038554	0.0085308
c32914_g1	11512.2	17599.9	-0.61239	0.00038604	0.0085365
c30526_g2	238.108	390.432	-0.71346	0.00038866	0.0085867
c33587_g2	35.871	78.2867	-1.126	0.00039061	0.0086218
c37266_g2	0.602703	8.78019	-3.8647	0.00039145	0.0086349
c29243_g1	435.907	715.501	-0.71493	0.00039211	0.0086443
c35140_g1	1501.74	2322.68	-0.62915	0.00039266	0.0086536
c41570_g10	0	8.90052	#NAME?	0.00039329	0.0086633
c41600_g4	1788.39	2757.2	-0.62455	0.00039334	0.0086633
c46829_g2	12.461	33.2128	-1.4143	0.00039363	0.008667
c37761_g3	12908.9	19731.1	-0.6121	0.00039482	0.0086906
c38399_g1	3.60143	16.1754	-2.1672	0.0003973	0.0087399
c37563_g2	0.972348	12.1271	-3.6406	0.00039768	0.0087455
c32840_g2	634.823	1305.72	-1.0404	0.0003985	0.0087504
c35232_g2	1656.98	2552.15	-0.62315	0.00039861	0.0087504
c38029_g1	1022.98	1586.67	-0.63322	0.00039859	0.0087504
c44785_g1	1218.69	1880.56	-0.62583	0.0003986	0.0087504
c35559_g3	188.989	310.67	-0.71708	0.00039937	0.0087587
c45456_g1	471.092	741.002	-0.65347	0.00040476	0.008866
c40844_g2	29.8066	62.9316	-1.0782	0.00040636	0.0088903
c46038_g2	968.381	1499.59	-0.63092	0.00040635	0.0088903
c45194_g1	708.853	1100.46	-0.63455	0.00040754	0.0089133
c19549_g1	34.6629	86.862	-1.3253	0.00040957	0.0089495
c47317_g1	896.016	1385.3	-0.6286	0.00041232	0.0089987
c36592_g3	315.49	502.975	-0.67289	0.00041345	0.0090206
c37534_g2	192.403	315.902	-0.71534	0.00041395	0.0090288
c41475_g2	2351.46	3971.62	-0.75617	0.00041716	0.0090824
c41851_g1	704.727	1099.36	-0.64153	0.00041788	0.0090926
c35523_g1	33.5239	72.2878	-1.1086	0.00041909	0.0091161
c37360_g1	428.509	933.78	-1.1238	0.00042091	0.0091501
c28020_g1	512.805	802.201	-0.64555	0.00042108	0.0091511
c21849_g1	250.527	402.259	-0.68316	0.00042322	0.0091835
c41679_g6	29.8287	62.3368	-1.0634	0.00042347	0.0091835
c41830_g1	103.278	315.396	-1.6106	0.00042499	0.009211
c34587_g2	2133.72	3901	-0.87047	0.0004261	0.0092296
c36667_g1	2004.79	3068.4	-0.61403	0.00042623	0.0092296
c44443_g2	1493.91	2295.65	-0.61981	0.00042659	0.0092318
c43130_g4	69.0607	125.388	-0.86046	0.00042694	0.0092364
c40812_g2	1840.28	2974.1	-0.69253	0.00042829	0.0092629
c23839_g1	1.2429	14.6168	-3.5558	0.00043027	0.0093029
c34702_g1	290.773	462.735	-0.67029	0.00043145	0.00932
c45089_g1	163.749	270.462	-0.72394	0.00043551	0.0094021
c36350_g2	127.86	217.002	-0.76314	0.00043603	0.0094105
c37498_g6	1.64669	11.4243	-2.7945	0.00043699	0.0094261
c38688_g1	569.341	885.758	-0.63762	0.0004383	0.009451
c35477_g2	153.061	253.141	-0.72584	0.00044376	0.0095458
c22365_g1	12.8548	33.4638	-1.3803	0.00044435	0.0095556
c34956_g1	1043.19	1608.45	-0.62467	0.00044461	0.0095584
c35491_g2	545.813	851.448	-0.64151	0.00044937	0.0096436
c43414_g1	3823.68	6461.1	-0.75682	0.00044972	0.0096482
c36668_g3	766.974	1187.18	-0.63029	0.00045028	0.0096526
c41389_g1	7.17205	23.3128	-1.7007	0.00045156	0.009676
c43201_g2	553.762	864.999	-0.64343	0.00045381	0.0097126
c69880_g1	0	6.79128	#NAME?	0.00045452	0.0097249
c47430_g3	348.39	549.945	-0.65858	0.0004547	0.009726
c39960_g1	8885.32	13525.7	-0.60621	0.00045515	0.0097299
c20594_g1	44.5579	86.4309	-0.95587	0.00045674	0.0097523
c46989_g1	30449	46180.2	-0.60088	0.00045715	0.0097581
c32753_g2	377.762	898.169	-1.2495	0.0004573	0.0097583
c46100_g2	896.9	1389.61	-0.63166	0.00045786	0.0097675
c30188_g1	412.602	649.229	-0.65398	0.00045836	0.0097751
c45033_g2	2887.87	4429.5	-0.61714	0.00045866	0.0097787
c38105_g1	633.901	987.275	-0.63919	0.00046004	0.0097966
c42984_g3	85.7687	157.658	-0.87828	0.00046109	0.009816
c30791_g1	6.8399	22.6974	-1.7305	0.00046397	0.0098655
c70628_g1	0	7.00562	#NAME?	0.00046744	0.0099218
c39962_g2	366.401	603.329	-0.71952	0.00046841	0.0099395
c28048_g1	5.3231	21.6325	-2.0229	0.00047045	0.0099798
c37452_g2	401.668	734.929	-0.8716	0.00047121	0.00999
c35166_g1	36.5716	73.5107	-1.0072	0.00047475	0.010062
c21609_g1	0	6.09077	#NAME?	0.00047563	0.010072
c29446_g1	30.3229	62.8777	-1.0521	0.00048097	0.010173
c17453_g1	0	6.05783	#NAME?	0.00048157	0.010183
c32211_g4	0	6.04868	#NAME?	0.00048325	0.010203
c35770_g3	272.286	1405.16	-2.3675	0.00048315	0.010203
c70205_g1	0	6.04868	#NAME?	0.00048325	0.010203
c29317_g1	228.614	368.702	-0.68954	0.00048351	0.010206
c47345_g1	8961.02	13579.4	-0.59969	0.00048473	0.010228
c33941_g1	148.017	246.312	-0.73473	0.00048504	0.010232
c42181_g1	6745.31	10234.3	-0.60146	0.00048577	0.010235
c42024_g1	1002.34	1546.68	-0.6258	0.00048802	0.010274
c13932_g1	0	6.01253	#NAME?	0.00048994	0.010302
c43318_g5	8.60048	36.2554	-2.0757	0.00049073	0.010312
c45297_g1	1068.99	1641.59	-0.61885	0.00049071	0.010312
c38102_g2	379.895	594.501	-0.64608	0.00049485	0.010379
c41581_g1	738.836	1142.81	-0.62927	0.00049473	0.010379
c42906_g1	2935.2	4467.33	-0.60596	0.00049465	0.010379
c43645_g2	1109.65	1724.32	-0.63592	0.00049681	0.010413
c43224_g2	796.865	1371.32	-0.78316	0.00049853	0.01044
c30316_g1	1.31454	10.4523	-2.9912	0.00049913	0.010446
c31407_g1	6.2921	29.261	-2.2174	0.00049959	0.010453
c37858_g5	6.12137	21.1555	-1.7891	0.00050095	0.010478
c46008_g2	1535.41	2342.55	-0.60946	0.00050111	0.010479
c33618_g1	95.5959	163.913	-0.77791	0.00050169	0.010485
c39098_g1	102.01	174.272	-0.77263	0.00050161	0.010485
c36267_g2	29.9258	62.5807	-1.0643	0.0005026	0.010496
c44023_g4	137.614	228.036	-0.72863	0.0005064	0.010556
c41128_g3	1769.6	5525.45	-1.6427	0.00050899	0.010597
c27376_g1	0.301352	7.36777	-4.6117	0.00051042	0.010622
c37150_g1	9.47232	27.3213	-1.5282	0.00051076	0.010622
c34927_g2	4.91931	60.8637	-3.6291	0.00051273	0.010657
c13196_g1	107.892	183.471	-0.76597	0.00051388	0.010666
c2367_g1	4.50883	30.6794	-2.7664	0.00051361	0.010666
c27630_g1	3.60477	23.5448	-2.7074	0.00051589	0.010693
c35058_g2	371.738	630.854	-0.76302	0.00051577	0.010693
c35764_g2	3.57397	15.8943	-2.1529	0.00051599	0.010693
c35255_g2	10201.2	15421.4	-0.59619	0.00052055	0.010775
c40906_g2	736.265	1132.68	-0.62144	0.00052052	0.010775
c44116_g1	98.7207	169.547	-0.78026	0.00052065	0.010775
c38855_g1	1078.49	1655.61	-0.61836	0.00052136	0.010784
c45577_g2	391.41	610.402	-0.64108	0.00052186	0.01079
c29363_g1	61.2464	111.357	-0.86249	0.00052598	0.010859
c45124_g5	76.0862	147.328	-0.95332	0.00052879	0.010905
c30606_g1	28545.4	43035.1	-0.59226	0.00053105	0.010946
c45016_g1	1063.45	1802.79	-0.76147	0.00053145	0.010951
c33514_g1	200.36	538.85	-1.4273	0.00053412	0.010994
c37149_g1	150.345	249.817	-0.7326	0.00053427	0.010994
c43099_g4	467.114	728.524	-0.6412	0.00053483	0.011002
c44058_g4	963.629	1480.08	-0.61912	0.00053609	0.011024
c32833_g1	1.01653	9.51958	-3.2272	0.00053631	0.011026
c43387_g3	44.7867	87.3297	-0.9634	0.00053708	0.011035
c35282_g1	21.3086	47.9941	-1.1714	0.00053951	0.011082
c29947_g1	986.492	1509.3	-0.6135	0.00054093	0.011102
c33743_g2	28.2851	70.137	-1.3101	0.00054122	0.011103
c42309_g1	106.019	454.907	-2.1012	0.00054152	0.011104
c43453_g1	349.764	550.124	-0.65337	0.00054344	0.011136
c40226_g4	54.8163	100.743	-0.878	0.00054798	0.011216
c42371_g1	580.449	896.528	-0.62718	0.00054932	0.011234
c38441_g3	0.640196	8.50223	-3.7313	0.00055452	0.011326
c40042_g1	100.775	200.321	-0.99118	0.00055447	0.011326
c41383_g1	116.59	195.088	-0.74268	0.00055486	0.011329
c44483_g2	2.32438	12.7855	-2.4596	0.00055613	0.011342
c37129_g4	128.697	1771.8	-3.7832	0.00055644	0.011346
c35101_g2	6.49436	22.093	-1.7663	0.00055823	0.011376
c49042_g1	0.938201	9.4203	-3.3278	0.00055869	0.011382
c39667_g1	615.769	952.236	-0.62893	0.00055929	0.011391
c46489_g1	45.6528	86.7274	-0.92579	0.00056991	0.011564
c46599_g2	0.972348	19.8716	-4.3531	0.00056973	0.011564
c35723_g1	217.195	347.705	-0.67887	0.00057045	0.011571
c41953_g2	1400.04	2137.58	-0.6105	0.00057053	0.011571
c30844_g2	100.766	171.116	-0.76397	0.00057138	0.011581
c39753_g2	55.1406	101.841	-0.88513	0.00057175	0.011585
c35348_g2	476.992	858.411	-0.84771	0.00057382	0.011617
c34171_g4	238.68	380.512	-0.67286	0.00057425	0.01162
c34844_g1	4.46464	28.8077	-2.6898	0.00057515	0.011632
c46700_g1	338.103	532.123	-0.6543	0.00057978	0.011712
c45054_g3	101.799	172.852	-0.76382	0.00058195	0.011752
c35753_g2	248.372	395.545	-0.67134	0.00058245	0.011753
c36013_g5	26.2313	55.5671	-1.0829	0.00058501	0.011798
c39624_g4	118.131	198.445	-0.74836	0.00058638	0.011819
c39432_g1	263.71	434.499	-0.7204	0.00058664	0.01182
c37094_g2	77.6289	135.186	-0.80028	0.00058747	0.011834
c29177_g1	394.327	615.564	-0.64252	0.00058859	0.011853
c28270_g1	99.4039	360.184	-1.8574	0.00058962	0.011871
c40107_g1	538.367	832.803	-0.62939	0.00059192	0.01191
c42862_g1	368.737	597.189	-0.69559	0.00059207	0.01191
c45879_g2	499.932	770.413	-0.6239	0.00059528	0.011968
c54044_g1	1.65338	11.0924	-2.7461	0.00060082	0.012049
c36315_g1	30.9189	63.426	-1.0366	0.00060138	0.012057
c38634_g3	368.256	582.358	-0.6612	0.00060178	0.012061
c29099_g1	149.113	245.41	-0.71878	0.00060289	0.01208
c45938_g1	1341.93	2133.29	-0.66877	0.00060425	0.012097
c40061_g1	69.9233	124.571	-0.83313	0.00060578	0.012125
c33892_g1	1058.3	1616.08	-0.61075	0.0006078	0.012162
c41023_g2	196.384	316.638	-0.68916	0.00060885	0.012173
c38492_g1	994.256	1513.59	-0.60629	0.00061041	0.0122
c38613_g1	420.32	653.475	-0.63664	0.00061067	0.012202
c37644_g2	8362.51	12581.5	-0.58929	0.0006138	0.012256
c32981_g2	363.51	569.155	-0.64682	0.00061549	0.012278
c35109_g1	170.624	398.171	-1.2226	0.0006201	0.012359
c35531_g1	186.155	306.729	-0.72046	0.00062193	0.012386
c21060_g1	561.362	866.981	-0.62707	0.00062407	0.012425
c44607_g1	855.769	1311.54	-0.61596	0.00062558	0.012448
c40252_g1	539.013	837.828	-0.63633	0.00062667	0.012463
c38480_g1	2253.27	3413.86	-0.59938	0.00063011	0.012518
c27535_g1	249.785	568.008	-1.1852	0.00063432	0.012588
c40172_g1	1028.9	1569.52	-0.60922	0.00063582	0.012607
c60495_g1	2.92708	14.1526	-2.2735	0.00063638	0.012612
c41056_g1	31.4333	86.6191	-1.4624	0.00063828	0.012642
c41529_g1	1991.82	3011.47	-0.59638	0.00064311	0.012716
c35236_g1	4005.79	6061.82	-0.59766	0.00064471	0.012744
c43770_g2	352.91	551.581	-0.64427	0.00064642	0.012771
c36330_g3	6821.13	10578.7	-0.63308	0.00064682	0.012775
[truncated: 900 more rows]

## Sheet: 40 up.DEG
gene_id	pscb DAF40_readcount	WT DAF40_readcount	log2FoldChange	pval	padj
c45786_g1	111.226	2.39042	5.5401	5.7902e-39	2.314e-35
c17464_g1	68.1044	0	Inf	1.6665e-32	3.959e-29
c43214_g1	817.528	160.419	2.3494	3.9537e-32	8.8876e-29
c47154_g1	564.86	118.784	2.2496	5.4227e-28	9.5141e-25
c38092_g3	2122.51	520.629	2.0274	8.6558e-28	1.3837e-24
c26363_g1	2761.54	706.257	1.9672	7.8406e-27	1.0445e-23
c40020_g4	71.7066	2.33323	4.9417	2.3042e-26	2.9598e-23
c28633_g1	199.658	32.8512	2.6035	8.471e-25	9.0948e-22
c43619_g1	350.503	74.6753	2.2307	2.4526e-24	2.5569e-21
c39234_g2	91.4252	1.70822	5.742	2.7544e-23	2.508e-20
c46615_g1	738.836	193.069	1.9361	4.1285e-23	3.7122e-20
c38423_g1	42.8871	0	Inf	3.053e-22	2.4133e-19
c41820_g4	430.269	71.3534	2.5922	3.8444e-22	2.9736e-19
c39070_g3	39.5421	0	Inf	1.0893e-20	7.1886e-18
c41769_g2	650.829	182.448	1.8348	1.3731e-20	8.9794e-18
c35168_g2	39.3432	0	Inf	1.4639e-20	9.4868e-18
c17721_g1	126.305	20.4582	2.6262	7.8572e-20	4.7496e-17
c46381_g1	764.723	235.088	1.7017	1.0813e-18	5.6776e-16
c31070_g2	113.195	1.36439	6.3744	3.193e-18	1.6062e-15
c26172_g1	185.996	42.2462	2.1384	5.2318e-18	2.5602e-15
c44440_g4	376.368	107.117	1.813	6.1018e-18	2.9458e-15
c43364_g2	321.307	90.9621	1.8206	3.3985e-17	1.5184e-14
c45457_g2	156.136	35.1413	2.1516	6.0571e-17	2.6248e-14
c45277_g1	1332.83	461.437	1.5303	1.2488e-16	5.284e-14
c43826_g2	368.742	110.982	1.7323	1.614e-16	6.5596e-14
c32074_g1	169.592	40.8398	2.054	1.8619e-16	7.4407e-14
c46944_g2	790.591	267.542	1.5632	2.308e-16	9.0549e-14
c31867_g2	2938.43	1058.7	1.4728	3.0831e-16	1.1797e-13
c36472_g4	30.0269	0	Inf	3.138e-16	1.1943e-13
c35125_g1	239.771	66.341	1.8537	4.0779e-16	1.5439e-13
c41463_g1	555.047	98.5991	2.493	4.2303e-16	1.5932e-13
c45642_g4	475.406	152.809	1.6374	6.3079e-16	2.3389e-13
c43697_g2	5365.26	1976.44	1.4407	6.5352e-16	2.4108e-13
c28238_g1	46.0993	2.03422	4.5022	8.4252e-16	3.0303e-13
c32874_g1	227.182	62.9296	1.852	1.1889e-15	4.2339e-13
c40468_g2	421.856	135.667	1.6367	1.5861e-15	5.5929e-13
c35424_g2	65.9656	8.44231	2.966	1.7151e-15	5.9891e-13
c28973_g2	198.28	54.1773	1.8718	2.5545e-15	8.7292e-13
c45642_g1	335.641	105.816	1.6654	3.4886e-15	1.1782e-12
c42654_g1	821.449	292.791	1.4883	4.8491e-15	1.6224e-12
c40722_g1	414.302	138.245	1.5835	7.1013e-15	2.301e-12
c30868_g1	485.247	164.232	1.563	8.5362e-15	2.717e-12
c35538_g1	269.086	82.699	1.7021	1.3402e-14	4.1376e-12
c44590_g1	279.991	88.0109	1.6696	1.7152e-14	5.2503e-12
c29596_g1	1618.21	597.781	1.4367	2.1556e-14	6.5425e-12
c35168_g1	26.0491	0	Inf	2.4099e-14	7.223e-12
c42973_g2	409.031	139.648	1.5504	3.3315e-14	9.8216e-12
c27419_g1	25.5703	0	Inf	3.66e-14	1.0686e-11
c40468_g3	830.802	306.922	1.4366	4.0414e-14	1.1675e-11
c45624_g3	185.888	52.642	1.8201	4.0805e-14	1.1741e-11
c11151_g1	51.7332	0.977991	5.7251	6.5276e-14	1.82e-11
c46526_g1	18835.2	6963.45	1.4356	6.5201e-14	1.82e-11
c29161_g1	386.502	133.343	1.5353	7.4004e-14	2.0474e-11
c33695_g1	763.698	283.62	1.429	7.8445e-14	2.1456e-11
c36326_g4	34.6188	1.70822	4.341	1.044e-13	2.8339e-11
c37444_g1	924.359	351.826	1.3936	1.0754e-13	2.9081e-11
c45578_g3	331.048	111.974	1.5639	1.1636e-13	3.1349e-11
c31135_g1	48.1921	5.03454	3.2589	1.3835e-13	3.6723e-11
c44937_g2	326.174	112.436	1.5365	2.5727e-13	6.5859e-11
c46461_g1	935.696	362.152	1.3694	2.627e-13	6.6775e-11
c46712_g4	302.965	102.717	1.5605	3.3676e-13	8.4113e-11
c35182_g1	1306.57	517.043	1.3374	3.4515e-13	8.5909e-11
c43157_g1	141.124	38.513	1.8735	3.5264e-13	8.7471e-11
c38708_g2	177.925	53.1572	1.7429	3.5743e-13	8.8354e-11
c36223_g1	95.2271	21.5058	2.1466	5.1637e-13	1.2465e-10
c44617_g3	367.089	131.215	1.4842	6.1515e-13	1.475e-10
c45724_g1	168.491	50.3539	1.7425	6.9621e-13	1.6583e-10
c37184_g2	131.589	35.4804	1.8909	7.6553e-13	1.8055e-10
c37320_g2	583.758	221.968	1.395	9.1003e-13	2.1254e-10
c28973_g1	123.637	32.9312	1.9086	9.2092e-13	2.1439e-10
c43133_g1	530.583	189.899	1.4823	9.624e-13	2.2332e-10
c27951_g1	299.531	77.4523	1.9513	1.0259e-12	2.373e-10
c46777_g1	370.061	133.945	1.4661	1.117e-12	2.5752e-10
c43974_g1	122.81	32.6997	1.9091	1.1957e-12	2.7393e-10
c43378_g2	442.238	164.794	1.4242	1.2815e-12	2.9079e-10
c42376_g2	134.734	37.8248	1.8327	1.4744e-12	3.3247e-10
c46438_g2	529.136	201.844	1.3904	1.4832e-12	3.3342e-10
c46164_g3	289.89	101.427	1.5151	2.0085e-12	4.3859e-10
c46990_g2	403.75	149.982	1.4287	2.012e-12	4.3859e-10
c37196_g2	32.8596	2.00723	4.033	2.1294e-12	4.6e-10
c29903_g1	111.679	28.9874	1.9459	2.1454e-12	4.6206e-10
c34898_g1	192.969	61.6665	1.6458	2.3549e-12	5.0267e-10
c43580_g3	150.164	44.1428	1.7663	2.4981e-12	5.3164e-10
c42781_g1	1919.25	575.445	1.7378	2.772e-12	5.8821e-10
c38714_g1	131.812	27.5043	2.2607	2.8265e-12	5.9801e-10
c46798_g2	227.921	76.5979	1.5732	2.9694e-12	6.2274e-10
c40295_g1	118.118	16.4183	2.8468	3.114e-12	6.5118e-10
c27926_g1	7243.75	2995.72	1.2738	3.8453e-12	7.9484e-10
c40782_g3	1551.86	649.752	1.256	4.1579e-12	8.5456e-10
c40345_g1	617.769	244.757	1.3357	4.7852e-12	9.8068e-10
c40994_g1	232.028	79.3893	1.5473	5.7793e-12	1.1711e-09
c41138_g1	400.235	152.923	1.388	7.374e-12	1.4613e-09
c34094_g1	314.757	116.433	1.4347	8.0655e-12	1.5895e-09
c44477_g1	1858.67	795.675	1.224	9.3396e-12	1.8256e-09
c38450_g2	442.389	171.633	1.366	9.3823e-12	1.829e-09
c40242_g1	349.774	132.415	1.4014	1.0896e-11	2.1127e-09
c5818_g1	46.0203	0	Inf	1.0893e-11	2.1127e-09
c31477_g1	363.298	138.276	1.3936	1.1948e-11	2.298e-09
c37530_g1	6610.46	2892.23	1.1926	1.2703e-11	2.4302e-09
c26600_g1	517.966	205.927	1.3307	1.4473e-11	2.7469e-09
c33633_g1	494.637	196.402	1.3326	1.5649e-11	2.9624e-09
c39238_g1	130.43	38.8357	1.7478	2.1473e-11	3.9914e-09
c26473_g1	608.878	229.406	1.4083	2.2484e-11	4.1471e-09
c28497_g1	164.25	53.1314	1.6283	2.6008e-11	4.7605e-09
c27625_g1	551.599	50.0043	3.4635	2.7329e-11	4.977e-09
c44321_g3	249.728	75.8439	1.7193	3.1215e-11	5.6417e-09
c45279_g1	1512.59	659.219	1.1982	4.0572e-11	7.101e-09
c40636_g1	66.682	14.1321	2.2383	5.239e-11	8.9943e-09
c37746_g2	531.906	127.189	2.0642	5.3281e-11	9.1256e-09
c14267_g1	32.2495	2.68943	3.5839	5.6938e-11	9.7057e-09
c45495_g1	161.153	53.9733	1.5781	6.501e-11	1.0926e-08
c43376_g1	760.071	324.614	1.2274	7.3377e-11	1.2247e-08
c35914_g1	2055.39	915.275	1.1671	7.6545e-11	1.2746e-08
c45561_g2	158.693	52.4933	1.596	8.1528e-11	1.3482e-08
c39037_g3	717.767	306.211	1.229	9.4433e-11	1.5509e-08
c1028_g1	27.2096	0	Inf	1.0773e-10	1.7493e-08
c32069_g1	296.648	115.208	1.3645	1.0945e-10	1.7693e-08
c32285_g2	446.005	183.624	1.2803	1.0927e-10	1.7693e-08
c46942_g2	708.581	262.344	1.4335	1.1019e-10	1.7773e-08
c45509_g4	100.581	28.4956	1.8195	1.2506e-10	1.9991e-08
c44836_g2	1090.91	471.035	1.2116	1.3154e-10	2.0795e-08
c43674_g1	147.109	48.5642	1.5989	1.5556e-10	2.438e-08
c16442_g1	169.798	59.2457	1.519	1.5777e-10	2.4671e-08
c36329_g1	293.931	115.765	1.3443	1.8276e-10	2.8091e-08
c41962_g1	274.581	107.311	1.3554	1.9454e-10	2.9452e-08
c37337_g1	571.849	244.817	1.2239	2.1938e-10	3.274e-08
c14810_g1	57.7341	11.7773	2.2934	2.2278e-10	3.3179e-08
c59195_g1	149.106	50.2335	1.5696	2.2594e-10	3.358e-08
c39040_g1	1939.87	534.628	1.8594	2.2891e-10	3.3881e-08
c35990_g1	126.251	21.9461	2.5243	2.3125e-10	3.4157e-08
c37520_g1	246.731	94.4447	1.3854	2.4616e-10	3.6138e-08
c30662_g1	2284.45	307.475	2.8933	2.5573e-10	3.7313e-08
c42669_g3	945.866	421.023	1.1677	2.8149e-10	4.0906e-08
c33942_g3	205.483	6.49179	4.9843	2.9985e-10	4.3487e-08
c28464_g1	57.0743	6.77023	3.0756	3.059e-10	4.4185e-08
c44107_g1	1037.96	433.979	1.2581	3.2731e-10	4.7093e-08
c47409_g2	422.703	176.416	1.2607	3.3917e-10	4.8699e-08
c40617_g1	157.708	54.7678	1.5259	3.4836e-10	4.9918e-08
c30857_g1	156.818	24.5655	2.6744	3.7503e-10	5.3315e-08
c30583_g1	844.518	222.934	1.9215	4.4095e-10	6.2195e-08
c45830_g3	101.622	30.4026	1.7409	4.9307e-10	6.9005e-08
c38931_g1	941.192	424.134	1.15	5.2549e-10	7.3256e-08
c15707_g1	370.093	142.845	1.3734	5.297e-10	7.3701e-08
c46650_g2	68.9054	16.842	2.0325	5.3291e-10	7.4005e-08
c45701_g1	413.897	174.244	1.2482	5.3938e-10	7.47e-08
c34006_g2	247.256	97.6033	1.341	5.5769e-10	7.7e-08
c38844_g4	384.417	161.714	1.2492	6.0305e-10	8.2944e-08
c22360_g1	26.7315	2.01317	3.731	6.9803e-10	9.4739e-08
c32825_g1	181.451	64.3397	1.4958	7.8713e-10	1.0583e-07
c44531_g1	91.5345	26.7961	1.7723	7.8887e-10	1.0585e-07
c37017_g1	182.762	66.0092	1.4692	8.5617e-10	1.1426e-07
c43475_g1	237.196	91.9607	1.367	9.0713e-10	1.2084e-07
c35601_g2	121.579	40.0625	1.6016	9.2632e-10	1.2317e-07
c42943_g1	1726.39	662.648	1.3814	9.686e-10	1.2808e-07
c43224_g1	826.368	367.18	1.1703	9.7269e-10	1.2838e-07
c30552_g1	112.196	36.2525	1.6299	1.0395e-09	1.3696e-07
c44548_g2	704.366	316.751	1.153	1.1438e-09	1.4959e-07
c33143_g2	98.4997	30.2196	1.7046	1.2343e-09	1.6055e-07
c38705_g1	152.798	55.0597	1.4726	1.2853e-09	1.6599e-07
c30647_g1	397.458	172.694	1.2026	1.4509e-09	1.8505e-07
c42755_g2	487.12	214.328	1.1845	1.4777e-09	1.8747e-07
c43286_g1	417.738	181.27	1.2045	1.4756e-09	1.8747e-07
c45437_g3	80.1592	4.35556	4.2019	1.4991e-09	1.8952e-07
c35246_g1	126.176	43.3958	1.5398	1.5184e-09	1.9162e-07
c43735_g2	844.553	389.26	1.1175	1.8804e-09	2.3566e-07
c40698_g1	398.441	173.438	1.1999	1.932e-09	2.417e-07
c37555_g1	211.939	83.6073	1.3419	2.0504e-09	2.5516e-07
c41343_g3	62.678	6.02442	3.3791	2.0538e-09	2.5516e-07
c45963_g1	2234.62	1062.72	1.0723	2.0524e-09	2.5516e-07
c45133_g1	250.149	101.495	1.3014	2.0625e-09	2.558e-07
c32045_g1	82.3248	23.9259	1.7828	2.1086e-09	2.5978e-07
c42839_g2	118.524	39.5753	1.5825	2.3043e-09	2.8095e-07
c45181_g3	416.975	181.126	1.203	2.3345e-09	2.8318e-07
c34600_g2	774.009	350.681	1.1422	2.5261e-09	3.0488e-07
c47436_g2	197.8	77.203	1.3573	2.7235e-09	3.2651e-07
c42258_g2	762.572	351.83	1.116	3.1938e-09	3.7849e-07
c39173_g1	207.011	64.5804	1.6805	3.3737e-09	3.9849e-07
c38298_g1	453.742	202.695	1.1626	3.5844e-09	4.213e-07
c27682_g1	51.6662	11.1976	2.206	3.5942e-09	4.2144e-07
c38688_g4	157.962	1.65103	6.5801	3.6131e-09	4.2261e-07
c46505_g1	1483.19	706.355	1.0702	3.7008e-09	4.3147e-07
c40178_g2	1538.77	732.524	1.0708	3.7738e-09	4.3926e-07
c45857_g2	448.067	199.674	1.1661	3.9543e-09	4.5658e-07
c47255_g3	62.2436	15.8613	1.9724	4.3263e-09	4.9713e-07
c42745_g2	633.953	292.509	1.1159	4.4792e-09	5.1225e-07
c40507_g1	184.422	72.7248	1.3425	4.8432e-09	5.5038e-07
c36790_g1	284.064	121.149	1.2294	5.1017e-09	5.7884e-07
c44073_g1	772.337	362.56	1.091	5.197e-09	5.8873e-07
c41251_g1	169.297	65.0382	1.3802	5.2872e-09	5.9706e-07
c43390_g1	898.217	425.969	1.0763	5.9155e-09	6.643e-07
c38232_g1	644.467	299.541	1.1054	5.9993e-09	6.7221e-07
c45831_g1	939.387	446.166	1.0741	6.7073e-09	7.4572e-07
c37183_g4	35.1866	5.42689	2.6968	7.0687e-09	7.8348e-07
c31213_g1	68.1812	0.651994	6.7084	7.217e-09	7.9746e-07
c32785_g1	299.621	130.025	1.2044	7.3995e-09	8.1637e-07
c36561_g1	646.816	302.015	1.0987	7.8917e-09	8.6405e-07
c29845_g1	70.7362	20.0739	1.8171	7.9375e-09	8.6774e-07
c45198_g1	856.334	407.234	1.0723	8.0414e-09	8.7776e-07
c40574_g2	339.312	150.322	1.1746	8.3363e-09	9.0858e-07
c47287_g2	489.243	223.847	1.128	8.3587e-09	9.0964e-07
c34419_g4	40.4502	7.44873	2.4411	9.8971e-09	1.0626e-06
c40386_g1	91.5612	29.3075	1.6435	9.9148e-09	1.0629e-06
c34503_g4	355.548	160.26	1.1496	1.0509e-08	1.1183e-06
c33616_g1	1368.74	611.975	1.1613	1.0814e-08	1.1473e-06
c46985_g3	148.318	56.7976	1.3848	1.0993e-08	1.1646e-06
c46394_g1	1269.32	618.539	1.0371	1.1084e-08	1.1725e-06
c4950_g1	89.1765	28.5167	1.6449	1.1328e-08	1.1949e-06
c39209_g1	2044.38	1009.56	1.0179	1.15e-08	1.2112e-06
c33206_g1	335.088	147.844	1.1805	1.1541e-08	1.2137e-06
c44931_g3	519.452	241.193	1.1068	1.1656e-08	1.2241e-06
c32794_g1	3429.38	976.381	1.8124	1.1815e-08	1.2389e-06
c36347_g1	126.57	46.3028	1.4508	1.1906e-08	1.2466e-06
c18261_g1	14.6147	0	Inf	1.3684e-08	1.4142e-06
c34124_g2	357.552	160.132	1.1589	1.373e-08	1.417e-06
c45631_g1	156.749	61.253	1.3556	1.3799e-08	1.4221e-06
c38455_g1	14.5879	0	Inf	1.3823e-08	1.4225e-06
c39881_g1	94.353	31.1429	1.5992	1.4542e-08	1.4839e-06
c38605_g1	834.623	401.126	1.0571	1.489e-08	1.515e-06
c38473_g1	211.254	88.4377	1.2562	1.4984e-08	1.5224e-06
c38567_g7	41.9804	8.51733	2.3012	1.5532e-08	1.5714e-06
c33888_g1	15231.9	7708.86	0.98251	1.5957e-08	1.6099e-06
c41213_g1	858.717	415.06	1.0489	1.6492e-08	1.6615e-06
c37653_g2	533.725	175.014	1.6086	1.6617e-08	1.6718e-06
c39838_g3	283.676	124.726	1.1855	1.7631e-08	1.7615e-06
c46492_g1	122.578	44.7522	1.4537	1.811e-08	1.8043e-06
c40452_g1	792.662	380.049	1.0605	1.823e-08	1.8113e-06
c39838_g4	806.689	390.774	1.0457	1.853e-08	1.8385e-06
c47038_g3	207.559	72.8733	1.5101	1.8814e-08	1.8642e-06
c42099_g1	326.491	147.048	1.1508	1.9489e-08	1.9204e-06
c40743_g5	291.097	128.116	1.184	2.0257e-08	1.9852e-06
c46164_g1	273.511	119.3	1.197	2.0751e-08	2.0281e-06
c47178_g3	468.256	218.608	1.099	2.129e-08	2.078e-06
c40350_g2	1422.73	703.7	1.0156	2.1635e-08	2.1088e-06
c44079_g3	58.3656	15.4868	1.9141	2.1848e-08	2.1267e-06
c32221_g1	250.523	57.6347	2.1199	2.3603e-08	2.279e-06
c47269_g1	164.614	56.0317	1.5548	2.3926e-08	2.3009e-06
c36034_g1	1417.3	296.914	2.255	2.4595e-08	2.3541e-06
c26040_g1	150.473	59.2507	1.3446	2.4758e-08	2.3595e-06
c41288_g1	366.583	153.209	1.2586	2.5386e-08	2.4155e-06
c33540_g2	363.446	166.509	1.1261	2.5482e-08	2.4182e-06
c44144_g1	1462.24	642.049	1.1874	2.6042e-08	2.4552e-06
c27951_g2	266.442	74.1555	1.8452	2.7055e-08	2.544e-06
c28677_g1	64.2318	18.1153	1.8261	2.9018e-08	2.7179e-06
c38202_g1	1509.8	755.706	0.99846	3.1152e-08	2.8952e-06
c37406_g1	335.393	153.136	1.131	3.1439e-08	2.9181e-06
c26366_g1	208.442	88.7873	1.2312	3.2085e-08	2.9743e-06
c44842_g1	423.711	176.141	1.2663	3.2471e-08	3.0062e-06
c43617_g6	31.9288	5.07936	2.6521	3.3693e-08	3.1033e-06
c44321_g1	121.332	38.2511	1.6654	3.4093e-08	3.1362e-06
c15045_g1	84.4703	23.4105	1.8513	3.5716e-08	3.2771e-06
c45712_g1	759.918	372.041	1.0304	3.6829e-08	3.3706e-06
c35736_g1	161.135	66.0269	1.2871	3.7448e-08	3.4229e-06
c35739_g4	50.3953	12.4989	2.0115	3.8357e-08	3.4971e-06
c46050_g6	28.1913	3.36841	3.0651	4.0073e-08	3.6443e-06
c24942_g1	72.6897	16.6542	2.1259	4.0274e-08	3.6579e-06
c28843_g2	156.971	57.0154	1.4611	4.1226e-08	3.7349e-06
c46046_g1	136.851	49.4546	1.4684	4.1345e-08	3.741e-06
c42674_g4	20.9074	0	Inf	4.2298e-08	3.8176e-06
c40249_g1	91.3087	27.2733	1.7433	4.2497e-08	3.8308e-06
c37755_g2	99.0025	34.6772	1.5135	4.2954e-08	3.8671e-06
c42341_g3	188.149	78.5182	1.2608	4.376e-08	3.9348e-06
c37297_g1	392.021	184.739	1.0854	4.4902e-08	4.0074e-06
c42258_g1	276.927	125.247	1.1447	4.4769e-08	4.0074e-06
c46611_g4	88.2471	29.8595	1.5634	4.4899e-08	4.0074e-06
c43856_g1	1432.95	727.141	0.97868	4.7394e-08	4.2141e-06
c42491_g6	149.39	59.84	1.3199	4.8097e-08	4.2714e-06
c40409_g3	12410.6	6425.63	0.94966	4.9507e-08	4.3858e-06
c34894_g2	81.2197	26.6638	1.6069	5.368e-08	4.7379e-06
c47442_g4	283.611	128.955	1.137	5.4417e-08	4.7913e-06
c36456_g2	30.3263	4.72364	2.6826	5.7138e-08	5.0124e-06
c39163_g2	64.0892	18.9367	1.7589	5.9391e-08	5.2037e-06
c42832_g1	70.7328	21.9937	1.6853	6.1501e-08	5.3754e-06
c41619_g1	74.8444	9.48617	2.98	6.5059e-08	5.6658e-06
c45047_g2	106.144	39.0639	1.4421	6.6221e-08	5.76e-06
c28947_g1	104.116	26.0541	1.9986	6.669e-08	5.7938e-06
c46389_g2	112.754	8.85795	3.6701	6.7098e-08	5.8222e-06
c44014_g1	199.074	53.1643	1.9048	6.8409e-08	5.9145e-06
c37317_g7	43.1569	9.76413	2.144	7.0551e-08	6.0779e-06
c31950_g1	57.2981	15.9304	1.8467	7.1427e-08	6.1313e-06
c45414_g1	729.629	360.717	1.0163	7.1427e-08	6.1313e-06
c38798_g4	243.705	92.7301	1.394	7.4597e-08	6.3882e-06
c39267_g1	83.4911	28.0996	1.5711	7.4847e-08	6.402e-06
c13241_g1	43.7288	10.1203	2.1113	7.834e-08	6.6848e-06
c35494_g3	543.576	266.907	1.0261	8.1727e-08	6.9491e-06
c43573_g1	142.445	57.4944	1.3089	8.2159e-08	6.9776e-06
c41196_g2	3236.2	1686.4	0.94036	8.405e-08	7.1297e-06
c33112_g1	230.894	85.8878	1.4267	8.6472e-08	7.3056e-06
c35803_g1	432.184	207.567	1.0581	8.6529e-08	7.3056e-06
c36203_g1	125.568	14.1062	3.1541	8.9879e-08	7.553e-06
c44501_g4	94.5292	33.7866	1.4843	9.1011e-08	7.6214e-06
c39234_g1	98.546	36.3033	1.4407	9.1612e-08	7.6628e-06
c25856_g1	290.546	119.412	1.2828	9.4708e-08	7.8943e-06
c38518_g1	548.644	269.652	1.0248	9.7271e-08	8.0519e-06
c41303_g1	2047.29	1054.11	0.95769	9.8462e-08	8.1411e-06
c45228_g1	4670.46	2445.73	0.9333	1.0046e-07	8.2873e-06
c29108_g1	389.274	186.969	1.058	1.0121e-07	8.33e-06
c40806_g1	3940.49	2066.78	0.93099	1.0429e-07	8.5152e-06
c40211_g8	1062.82	538.786	0.98011	1.053e-07	8.5884e-06
c39823_g3	2512.13	1313.85	0.93511	1.1392e-07	9.2281e-06
c26915_g1	47.053	11.835	1.9912	1.1816e-07	9.5505e-06
c45516_g2	53.9103	14.8531	1.8598	1.2128e-07	9.7911e-06
c31980_g1	3089.28	1424.3	1.117	1.2399e-07	9.9585e-06
c37457_g2	1134.72	543.339	1.0624	1.2395e-07	9.9585e-06
c44468_g1	116.503	45.3193	1.3622	1.268e-07	1.0169e-05
c36042_g1	74.9771	20.5916	1.8644	1.2708e-07	1.018e-05
c40313_g1	2731.16	517.039	2.4012	1.3297e-07	1.0593e-05
c41196_g1	668.34	335.779	0.99307	1.3486e-07	1.0731e-05
c38688_g3	195.438	3.12338	5.9675	1.4604e-07	1.1512e-05
c31192_g1	201.575	80.8956	1.3172	1.465e-07	1.153e-05
c39814_g2	268.151	124.6	1.1057	1.5327e-07	1.1971e-05
c31288_g1	329.482	157.029	1.0692	1.5648e-07	1.2195e-05
c47439_g1	576.484	288.662	0.9979	1.5803e-07	1.2303e-05
c46288_g1	1111.45	573.295	0.9551	1.5936e-07	1.2393e-05
c33183_g1	196.139	87.4002	1.1662	1.6804e-07	1.304e-05
c44394_g5	69.1658	22.2301	1.6375	1.7192e-07	1.3312e-05
c45937_g3	456.084	224.021	1.0257	1.7547e-07	1.3543e-05
c39324_g1	157.789	66.4382	1.2479	1.7672e-07	1.3625e-05
c45773_g1	258.873	120.582	1.1022	1.7878e-07	1.3769e-05
c41017_g1	1079.77	557.14	0.95462	1.79e-07	1.3771e-05
c39946_g1	3144.47	1657.47	0.92383	1.8205e-07	1.3931e-05
c39490_g4	100.474	37.5782	1.4189	1.827e-07	1.3952e-05
c37438_g1	49.2776	13.262	1.8936	1.8431e-07	1.4045e-05
c41022_g1	56.6077	16.4529	1.7827	1.8521e-07	1.4099e-05
c38867_g1	156.122	62.5619	1.3193	1.9388e-07	1.4696e-05
c47542_g1	21.9522	2.30302	3.2528	1.952e-07	1.4765e-05
c45415_g2	2733.81	1259.98	1.1175	1.9689e-07	1.4877e-05
c45023_g1	358.642	169.793	1.0788	2.0475e-07	1.5455e-05
c42043_g2	1090.54	563.372	0.95289	2.0637e-07	1.5561e-05
c46561_g1	273.699	128.592	1.0898	2.0749e-07	1.5629e-05
c46845_g1	117.931	47.3011	1.318	2.0783e-07	1.5638e-05
c40197_g1	586.209	294.21	0.99457	2.0883e-07	1.5697e-05
c32211_g1	317.169	152.026	1.0609	2.1247e-07	1.5904e-05
c36447_g2	1023.14	489.324	1.0641	2.1236e-07	1.5904e-05
c45623_g4	1322.16	691.808	0.93445	2.1199e-07	1.5904e-05
c44479_g4	1648.31	868.898	0.92373	2.1761e-07	1.6272e-05
c35596_g1	473.01	233.669	1.0174	2.2488e-07	1.6781e-05
c35603_g1	3958.47	2119.38	0.9013	2.3928e-07	1.7744e-05
c46709_g4	684.934	349.442	0.97091	2.4179e-07	1.7912e-05
c42459_g1	294.413	140.967	1.0625	2.4262e-07	1.7955e-05
c35354_g1	452.202	199.786	1.1785	2.473e-07	1.8245e-05
c41703_g1	296.439	141.403	1.0679	2.5329e-07	1.8668e-05
c28039_g1	68.7249	1.38817	5.6296	2.5572e-07	1.8809e-05
c41651_g2	648.14	329.972	0.97396	2.702e-07	1.9773e-05
c47049_g1	330.778	160.827	1.0404	2.7512e-07	2.0112e-05
c47148_g1	446.142	222.866	1.0013	2.9115e-07	2.1123e-05
c44761_g1	330.835	160.99	1.0391	3.0634e-07	2.217e-05
c45320_g4	599.139	304.699	0.9755	3.0786e-07	2.2257e-05
c36968_g4	225.799	104.653	1.1094	3.0973e-07	2.2347e-05
c30112_g1	128.693	53.5134	1.266	3.1075e-07	2.2376e-05
c36447_g3	73.0306	16.6034	2.137	3.1175e-07	2.2403e-05
c46327_g3	879.206	455.11	0.94998	3.1169e-07	2.2403e-05
c38542_g1	359.661	176.946	1.0233	3.211e-07	2.3029e-05
c41559_g1	383.596	69.592	2.4626	3.2784e-07	2.3442e-05
c29826_g1	572.904	194.925	1.5554	3.3337e-07	2.372e-05
c46287_g1	315.871	153.597	1.0402	3.3662e-07	2.3903e-05
c36926_g1	120.985	32.4945	1.8966	3.4394e-07	2.4375e-05
c47418_g4	316.543	153.1	1.0479	3.4912e-07	2.4718e-05
c34006_g3	82.8604	30.0771	1.462	3.7015e-07	2.6104e-05
c44657_g1	249.399	117.811	1.082	3.7544e-07	2.6383e-05
c39469_g1	72.583	24.7403	1.5528	3.8018e-07	2.6655e-05
c43182_g1	2592.66	1393.85	0.89536	3.8756e-07	2.7146e-05
c33097_g1	32.9802	5.71674	2.5283	3.8894e-07	2.7189e-05
c16234_g1	205.38	36.7997	2.4805	4.1568e-07	2.8807e-05
c44397_g1	307.614	149.238	1.0435	4.2277e-07	2.9242e-05
c38130_g1	80.3352	22.4082	1.842	4.2697e-07	2.9504e-05
c34590_g1	2998.39	1483.85	1.0148	4.2795e-07	2.9544e-05
c39521_g1	452.429	166.191	1.4448	4.2859e-07	2.9559e-05
c28075_g1	280.069	135.122	1.0515	4.829e-07	3.3178e-05
c9469_g1	23.0678	3.11744	2.8874	4.835e-07	3.3187e-05
c41676_g2	559.141	277.327	1.0116	4.9565e-07	3.3888e-05
c25900_g1	274.109	43.0918	2.6693	4.9796e-07	3.3953e-05
c40867_g1	154.271	66.9832	1.2036	4.9914e-07	3.3972e-05
c43432_g1	478.965	243.497	0.97602	4.9918e-07	3.3972e-05
c42490_g4	94.6101	36.1473	1.3881	5.04e-07	3.4267e-05
c35051_g6	139.261	59.8773	1.2177	5.0534e-07	3.4326e-05
c45735_g5	575.588	296.795	0.95557	5.5154e-07	3.7183e-05
c28543_g1	86.674	25.293	1.7769	5.5536e-07	3.7406e-05
c35371_g3	127.063	53.4498	1.2493	5.5773e-07	3.7489e-05
c32033_g1	336.583	162.575	1.0499	5.624e-07	3.7739e-05
c32252_g1	1003.72	532.108	0.91557	5.6618e-07	3.7921e-05
c27683_g1	346.578	88.6686	1.9667	5.6999e-07	3.8141e-05
c41863_g2	90.6868	34.7975	1.3819	5.7374e-07	3.8356e-05
c32086_g2	40.3089	10.1414	1.9908	5.7525e-07	3.8422e-05
c45396_g5	31.849	6.28133	2.3421	5.7669e-07	3.8482e-05
c35521_g1	184.519	84.1992	1.1319	5.8336e-07	3.8855e-05
c42506_g1	660.406	344.41	0.93923	5.8898e-07	3.9157e-05
c46492_g2	235.082	112.75	1.06	5.9853e-07	3.9755e-05
c39594_g2	174.527	79.0892	1.1419	6.2153e-07	4.1206e-05
c34830_g3	235.211	111.53	1.0765	6.2424e-07	4.1348e-05
c37339_g1	204.853	90.6993	1.1754	6.2885e-07	4.1577e-05
c43211_g1	277.552	135.253	1.0371	6.2998e-07	4.1613e-05
c36609_g1	43.5452	10.1295	2.104	6.3103e-07	4.1644e-05
c33856_g1	170.382	76.9197	1.1474	6.4685e-07	4.2571e-05
c44994_g1	194.136	89.6374	1.1149	6.5956e-07	4.3289e-05
c40654_g1	287.821	140.171	1.038	6.74e-07	4.4197e-05
c31614_g1	117.474	48.6845	1.2708	6.8258e-07	4.4718e-05
c30591_g1	343.751	170.742	1.0095	6.8514e-07	4.4845e-05
c44117_g2	3360.5	1835.14	0.87279	7.0302e-07	4.5799e-05
c33126_g1	80.2868	29.4127	1.4487	7.3105e-07	4.7291e-05
c43550_g1	62.2195	20.6028	1.5945	7.4728e-07	4.821e-05
c36835_g2	227.235	27.8378	3.0291	7.7637e-07	4.9908e-05
c43412_g2	577.301	300.502	0.94195	7.8623e-07	5.0497e-05
c46046_g2	59.514	19.335	1.622	7.9071e-07	5.0739e-05
c41292_g3	183.099	84.544	1.1148	7.981e-07	5.1134e-05
c27939_g1	14.6521	0.694085	4.3999	8.0107e-07	5.1222e-05
c45397_g2	133.071	57.6686	1.2063	8.2642e-07	5.2655e-05
c34365_g1	122.817	34.299	1.8403	8.3272e-07	5.287e-05
c46389_g3	129.531	12.7731	3.3421	8.3143e-07	5.287e-05
c46771_g2	652.45	342.634	0.9292	8.3206e-07	5.287e-05
c46533_g1	212.525	45.8354	2.2131	8.386e-07	5.3149e-05
c45080_g2	157.499	70.9652	1.1502	8.5297e-07	5.3917e-05
c39143_g1	1320.61	716.418	0.88233	8.5919e-07	5.4263e-05
c28617_g1	1031.45	489.943	1.074	8.7912e-07	5.5375e-05
c32898_g1	250.616	121.666	1.0426	8.9749e-07	5.6335e-05
c38173_g1	1365.5	715.368	0.93267	9.0719e-07	5.6845e-05
c35877_g2	230.114	110.954	1.0524	9.0992e-07	5.6967e-05
c29842_g1	141.662	59.2226	1.2582	9.2915e-07	5.7968e-05
c38904_g2	474.642	245.521	0.95099	9.5409e-07	5.9365e-05
c40575_g3	433.438	222.876	0.95959	9.5484e-07	5.9365e-05
c28238_g2	60.6951	5.47171	3.4715	9.5895e-07	5.9569e-05
c39314_g2	731.949	388.85	0.91253	9.9379e-07	6.1415e-05
c44565_g1	1852.93	1014.74	0.8687	1.0018e-06	6.1858e-05
c44360_g1	3381.79	1478.08	1.1941	1.0348e-06	6.3787e-05
c45111_g1	51.675	15.7583	1.7134	1.0374e-06	6.3839e-05
c45258_g2	722.196	386.404	0.90228	1.0558e-06	6.4858e-05
c30955_g3	210.902	100.687	1.0667	1.0672e-06	6.5444e-05
c36147_g1	170.215	47.0827	1.8541	1.0715e-06	6.5595e-05
c46696_g1	601.392	316.998	0.92383	1.0709e-06	6.5595e-05
c39764_g3	110.535	41.5927	1.4101	1.0732e-06	6.5644e-05
c28544_g1	196.772	92.5228	1.0886	1.0754e-06	6.5724e-05
c37451_g1	830.402	442.462	0.90826	1.0835e-06	6.6109e-05
c45726_g3	235.308	104.88	1.1658	1.0952e-06	6.6654e-05
c42770_g2	174.875	81.1364	1.1079	1.0969e-06	6.6696e-05
c36273_g1	4360.69	2268.64	0.94273	1.1e-06	6.6792e-05
c39321_g6	148.909	57.5666	1.3711	1.1003e-06	6.6792e-05
c40882_g2	780.277	416.414	0.90597	1.1084e-06	6.723e-05
c32452_g1	15.7544	1.02008	3.949	1.133e-06	6.8543e-05
c41343_g1	66.9561	23.5427	1.5079	1.1373e-06	6.8751e-05
c47289_g4	36.3137	8.75593	2.0522	1.1524e-06	6.9605e-05
c47144_g2	316.657	158.942	0.99443	1.1851e-06	7.1221e-05
c30354_g1	39.4858	10.2498	1.9457	1.1897e-06	7.1435e-05
c39242_g2	824.101	443.347	0.89439	1.1964e-06	7.1716e-05
c31278_g1	89.3004	34.7673	1.3609	1.2018e-06	7.1983e-05
c44641_g4	124.359	53.9467	1.2049	1.2151e-06	7.2716e-05
c39559_g1	713.186	381.077	0.9042	1.2311e-06	7.3617e-05
c38279_g3	329.984	165.329	0.99706	1.2501e-06	7.469e-05
c38780_g1	5492.87	3066.09	0.84116	1.2529e-06	7.4791e-05
c37727_g3	172.632	80.1095	1.1077	1.2629e-06	7.5263e-05
c25345_g1	42.2462	11.3817	1.8921	1.2643e-06	7.5288e-05
c37875_g1	42.042	11.5748	1.8608	1.2655e-06	7.5298e-05
c31748_g1	421.352	217.235	0.95577	1.2721e-06	7.5561e-05
c28969_g1	228.304	15.9514	3.8392	1.3134e-06	7.7762e-05
c37457_g1	180.663	85.1205	1.0857	1.315e-06	7.7789e-05
c41871_g2	90.4771	35.9471	1.3317	1.3459e-06	7.9508e-05
c43283_g7	78.0436	29.4484	1.4061	1.3646e-06	8.0465e-05
c17139_g1	412.849	152.139	1.4402	1.3695e-06	8.0685e-05
c33950_g1	25.1832	2.02233	3.6384	1.3908e-06	8.1803e-05
c44501_g2	594.819	315.34	0.91554	1.3977e-06	8.2144e-05
c37129_g6	47.3489	10.8149	2.1303	1.4311e-06	8.3833e-05
c38884_g3	150.931	68.1935	1.1462	1.4616e-06	8.5269e-05
c33003_g1	524.035	274.951	0.93049	1.475e-06	8.5981e-05
c28238_g3	46.3377	2.70131	4.1005	1.5331e-06	8.8868e-05
c43880_g3	880.221	350.045	1.3303	1.5628e-06	9.0367e-05
c43167_g2	159.385	73.6793	1.1132	1.6254e-06	9.3764e-05
c46040_g1	165.099	76.2097	1.1153	1.6403e-06	9.4548e-05
c37112_g1	499.608	263.926	0.92066	1.6695e-06	9.5903e-05
c40978_g3	116.968	50.3221	1.2168	1.6685e-06	9.5903e-05
c24983_g1	1291.18	273.947	2.2367	1.678e-06	9.6177e-05
c36281_g1	156.573	71.9035	1.1227	1.6874e-06	9.6563e-05
c43453_g4	242.971	119.322	1.0259	1.7086e-06	9.7467e-05
c34542_g1	120.325	52.3936	1.1995	1.7295e-06	9.8581e-05
c32164_g1	94.9686	30.0372	1.6607	1.7399e-06	9.894e-05
c30376_g1	58.9335	19.8186	1.5722	1.7482e-06	9.9323e-05
c42364_g3	835.034	453.007	0.8823	1.7512e-06	9.9349e-05
c41339_g4	461.622	240.803	0.93886	1.7777e-06	0.00010069
c33846_g1	397.863	207.02	0.9425	1.7868e-06	0.00010105
c44908_g1	277.185	139.133	0.99439	1.8128e-06	0.00010244
c34519_g1	31.3708	1.38222	4.5044	1.8331e-06	0.0001035
c46269_g3	296.998	151.213	0.97387	1.8365e-06	0.00010361
c45343_g1	1073.98	588.034	0.869	1.8765e-06	0.00010554
c45191_g3	213.203	103.527	1.0422	1.9019e-06	0.00010672
c47159_g1	491.933	260.176	0.91897	1.9174e-06	0.00010733
c44715_g2	833.819	454.557	0.87527	2.0499e-06	0.00011431
c40598_g2	367.524	190.305	0.94953	2.1019e-06	0.00011684
c32277_g1	135.993	25.9935	2.3873	2.1209e-06	0.00011781
c46639_g3	44.081	12.8335	1.7802	2.1375e-06	0.00011846
c47212_g1	516.018	274.181	0.91229	2.1376e-06	0.00011846
c44085_g3	300.622	153.235	0.9722	2.1419e-06	0.00011861
c34585_g7	589.878	317.489	0.89371	2.1444e-06	0.00011866
c44055_g1	120.981	52.9602	1.1918	2.1586e-06	0.00011935
c44324_g1	2375.62	1329.89	0.83699	2.1695e-06	0.00011986
c36464_g1	1488.75	826.013	0.84987	2.1909e-06	0.00012083
c71830_g1	18.1538	0.999036	4.1836	2.2225e-06	0.00012223
c40504_g1	852.944	464.169	0.8778	2.2417e-06	0.00012309
c41447_g2	518.485	276.159	0.9088	2.2457e-06	0.00012313
c36291_g4	17.4145	1.70822	3.3497	2.2854e-06	0.00012511
c43204_g1	847.606	463.746	0.87006	2.2976e-06	0.00012568
c45361_g2	459.785	245.056	0.90785	2.3131e-06	0.00012644
c47091_g2	429.969	227.148	0.9206	2.3885e-06	0.00013016
c31867_g1	558.072	298.472	0.90286	2.4075e-06	0.0001311
c35120_g1	1224.77	525.554	1.2206	2.4321e-06	0.00013214
c38914_g1	472.066	251.563	0.90807	2.4805e-06	0.00013467
c35151_g4	206.463	100.691	1.0359	2.5018e-06	0.00013562
c43889_g2	1002.99	477.064	1.072	2.5647e-06	0.00013871
c41699_g1	597.752	323.464	0.88594	2.6363e-06	0.00014205
c35256_g1	59.6513	18.6134	1.6802	2.6683e-06	0.00014356
c25519_g1	14.8945	0	Inf	2.6916e-06	0.00014438
c42857_g4	336.025	174.766	0.94314	2.6969e-06	0.00014456
c27471_g2	26.5038	4.99245	2.4084	2.7551e-06	0.00014746
c45101_g2	106.124	45.3015	1.2281	2.8197e-06	0.00015047
c43221_g1	954.736	527.744	0.85527	2.8357e-06	0.00015121
c34005_g1	947.768	520.001	0.86602	2.9031e-06	0.00015469
c46147_g1	170.356	76.4791	1.1554	2.9292e-06	0.00015573
c33759_g2	42.5556	12.4989	1.7676	3.0019e-06	0.00015866
c34505_g1	467.206	249.488	0.90509	3.0336e-06	0.0001599
c44440_g7	2274.29	1153.16	0.97983	3.0849e-06	0.00016174
c36960_g4	215.067	105.79	1.0236	3.1893e-06	0.00016673
c41987_g4	476.614	254.897	0.90291	3.1999e-06	0.00016716
c32591_g1	86.3909	35.0992	1.2994	3.2388e-06	0.00016907
c39880_g3	20.5806	0	Inf	3.2657e-06	0.00017011
c44015_g2	1337.08	747.421	0.83909	3.2699e-06	0.0001702
c46189_g2	491.751	263.769	0.89865	3.3085e-06	0.00017196
c28899_g1	33.3632	7.12322	2.2277	3.3149e-06	0.00017217
c43207_g1	573.571	311.591	0.88032	3.3257e-06	0.00017261
c36378_g3	21.7392	3.34736	2.6992	3.3578e-06	0.00017402
c40791_g5	624.754	341.869	0.86984	3.4032e-06	0.00017612
c36939_g1	369.959	194.223	0.92965	3.4084e-06	0.00017626
c40823_g1	307.229	158.516	0.95468	3.4292e-06	0.00017708
c35781_g1	211.167	101.019	1.0638	3.4541e-06	0.00017776
c39764_g2	4733.52	1748.74	1.4366	3.4571e-06	0.00017776
c28457_g1	109.753	47.6983	1.2022	3.4834e-06	0.00017886
c39814_g1	271.259	114.501	1.2443	3.5357e-06	0.00018115
c40177_g1	519.043	65.5103	2.9861	3.5959e-06	0.00018397
c39651_g2	35.9058	9.46512	1.9235	3.605e-06	0.00018418
c41759_g1	142.51	65.9038	1.1126	3.6591e-06	0.00018641
c45277_g3	49.9197	12.5496	1.992	3.7384e-06	0.00019005
c36186_g1	141.357	52.745	1.4222	3.763e-06	0.00019089
c43087_g1	817.666	451.85	0.85567	3.7621e-06	0.00019089
c43120_g1	1134.37	346.036	1.7129	3.8283e-06	0.00019407
c21114_g1	23.2975	3.98747	2.5466	3.8463e-06	0.00019471
c34892_g1	101.987	44.0597	1.2109	3.9011e-06	0.00019679
c68246_g1	15.7102	1.35524	3.5351	3.8984e-06	0.00019679
c41200_g2	3127.8	1490.63	1.0692	3.9204e-06	0.00019749
c27024_g1	133.376	61.5121	1.1166	3.9239e-06	0.00019752
c45641_g1	76.9179	30.4571	1.3365	3.9395e-06	0.00019817
c24625_g1	93.4155	39.0558	1.2581	3.946e-06	0.00019836
c36357_g1	368.224	195.76	0.9115	3.9531e-06	0.00019846
c42851_g1	490.563	265.464	0.88592	4.0533e-06	0.00020276
c46984_g2	84.7321	34.288	1.3052	4.0533e-06	0.00020276
c40097_g4	280.326	144.477	0.95626	4.06e-06	0.00020285
c40231_g1	184.676	89.9188	1.0383	4.0715e-06	0.00020325
c41958_g3	66.9847	24.9487	1.4249	4.1464e-06	0.00020613
c26609_g1	29.3511	1.70228	4.1079	4.2215e-06	0.00020904
c37665_g1	102.765	44.526	1.2066	4.2442e-06	0.00020983
c35019_g1	158.038	75.2568	1.0704	4.2615e-06	0.00021025
c36693_g3	213.564	107.37	0.99209	4.2688e-06	0.00021032
c43583_g2	502.225	272.347	0.88289	4.2682e-06	0.00021032
c37377_g1	403.58	216.379	0.89929	4.2901e-06	0.00021108
c32576_g1	1312.27	737.79	0.83078	4.2952e-06	0.00021119
c33951_g1	333.102	175.027	0.92839	4.3301e-06	0.00021261
c46289_g1	284.451	146.644	0.95587	4.3399e-06	0.00021295
c21393_g1	94.5372	39.7657	1.2494	4.3435e-06	0.00021298
c47113_g4	45.206	13.8692	1.7046	4.4623e-06	0.00021851
c43080_g1	286.583	148.578	0.94774	4.5438e-06	0.0002222
c23655_g1	1249.18	702.798	0.8298	4.5709e-06	0.00022337
c47364_g1	736.474	407.991	0.8521	4.6026e-06	0.00022462
c37543_g4	14.3033	1.01414	3.818	4.6149e-06	0.00022506
c44071_g1	2099.03	865.2	1.2786	4.7294e-06	0.00023033
c43154_g3	208.86	104.363	1.0009	4.7948e-06	0.00023305
c44710_g1	721.295	398.197	0.85711	4.8124e-06	0.00023375
c47098_g2	1740.47	988.543	0.8161	4.8439e-06	0.00023511
c43746_g3	22.9821	4.11969	2.4799	4.868e-06	0.00023613
c39528_g2	593.556	246.217	1.2695	4.8932e-06	0.00023719
c30661_g1	282.85	146.227	0.95183	4.9268e-06	0.0002386
c46246_g2	41.9857	12.5528	1.7419	4.9289e-06	0.0002386
c29558_g1	36.7395	9.84237	1.9003	4.9419e-06	0.00023907
c40700_g1	304.374	158.985	0.93695	4.9555e-06	0.00023956
c37424_g3	398.649	214.06	0.8971	4.9958e-06	0.00024102
c4390_g1	125.982	25.523	2.3034	4.9944e-06	0.00024102
c45462_g1	1236.45	697.866	0.82519	5.0339e-06	0.00024254
c42374_g4	314.885	165.008	0.93229	5.0675e-06	0.00024399
c47048_g1	669.55	371.164	0.85114	5.0873e-06	0.00024478
c29233_g1	200.713	99.6929	1.0096	5.1293e-06	0.00024632
c36388_g1	2289.58	1315.8	0.79914	5.1282e-06	0.00024632
c36788_g1	116.274	52.203	1.1553	5.1295e-06	0.00024632
c659_g1	34.5746	9.03663	1.9359	5.1591e-06	0.00024757
c25565_g1	32.4069	8.20917	1.981	5.1932e-06	0.00024904
c34731_g1	191.967	95.3403	1.0097	5.2486e-06	0.00025137
c47202_g1	1064.58	602.434	0.82141	5.2643e-06	0.00025195
c26540_g1	40.004	1.69312	4.5624	5.2962e-06	0.00025331
c17767_g1	28.9105	5.415	2.4166	5.3323e-06	0.00025487
c40337_g1	44.6214	13.9502	1.6775	5.3537e-06	0.00025555
c35812_g4	118.302	53.698	1.1395	5.3925e-06	0.00025719
c34792_g1	92.0608	38.9904	1.2395	5.4038e-06	0.00025743
c43624_g4	192.44	96.4256	0.99692	5.4463e-06	0.00025894
c31627_g1	218.668	91.057	1.2639	5.4574e-06	0.0002593
c39673_g1	60.5272	21.9365	1.4642	5.4619e-06	0.00025934
c28182_g1	60.5198	21.8253	1.4714	5.493e-06	0.00026012
c28366_g1	9.71945	0	Inf	5.4965e-06	0.00026012
c44757_g1	399.722	161.456	1.3079	5.49e-06	0.00026012
c26576_g2	30.513	4.07165	2.9057	5.6406e-06	0.00026609
c44558_g1	252.963	130.255	0.95758	5.8231e-06	0.00027324
c46959_g1	33.7348	8.83739	1.9325	5.8323e-06	0.0002735
c38709_g2	258.089	133.94	0.94628	5.8662e-06	0.00027455
c44560_g3	133.323	61.6212	1.1134	5.9931e-06	0.00027994
c47100_g1	34.6522	9.12129	1.9256	6.0063e-06	0.00028038
c27951_g3	522.956	129.097	2.0182	6.0682e-06	0.0002829
c34040_g1	260.931	84.0975	1.6335	6.0851e-06	0.0002835
c44742_g1	338.957	180.355	0.91026	6.1118e-06	0.00028437
c39696_g1	258.314	133.322	0.95422	6.1335e-06	0.0002852
c42519_g2	715.04	399.14	0.84113	6.1493e-06	0.00028575
c36775_g1	1388.57	753.303	0.88229	6.1766e-06	0.00028684
c34636_g4	11.3454	0.341098	5.0558	6.1959e-06	0.00028755
c42331_g3	58.3253	20.9979	1.4739	6.2376e-06	0.00028911
c39423_g1	351.437	187.122	0.90928	6.258e-06	0.00028968
c30487_g1	1933.83	907.424	1.0916	6.3378e-06	0.00029319
c31071_g1	81.5264	33.5901	1.2792	6.3485e-06	0.0002933
c44014_g2	54.5171	19.3798	1.4922	6.3726e-06	0.00029404
c43775_g3	57.2639	17.6468	1.6982	6.4682e-06	0.00029807
c38629_g1	383.458	188.08	1.0277	6.5294e-06	0.00030033
c42328_g2	548.566	303.005	0.85633	6.532e-06	0.00030033
c20936_g1	151.287	12.0941	3.6449	6.767e-06	0.00031045
c33803_g1	400.106	215.397	0.89338	6.7941e-06	0.00031129
c31008_g1	123.817	42.0326	1.5586	6.8923e-06	0.00031519
c40265_g1	712.995	400.248	0.833	6.9145e-06	0.000316
c43215_g2	1104.29	424.597	1.379	6.9223e-06	0.0003161
c30646_g1	30.5197	6.08209	2.3271	6.9797e-06	0.00031797
c41422_g1	546.215	303.434	0.84809	7.0235e-06	0.00031977
c42543_g1	98.4114	43.3272	1.1836	7.0592e-06	0.00032078
c35611_g1	52.7933	18.1488	1.5405	7.1963e-06	0.00032619
c47441_g2	110.364	49.8071	1.1478	7.2385e-06	0.00032789
c45863_g1	106.069	46.8835	1.1779	7.2539e-06	0.00032839
c28294_g1	110	49.3813	1.1555	7.2971e-06	0.00032992
c46916_g2	208.588	105.916	0.97774	7.3129e-06	0.00033043
c29514_g1	123.482	49.1498	1.329	7.3308e-06	0.00033082
c41943_g2	102.522	41.32	1.311	7.4235e-06	0.00033456
c45542_g1	1808.52	1042.86	0.79427	7.4244e-06	0.00033456
c47085_g2	27.3194	6.11181	2.1603	7.9035e-06	0.00035334
c29007_g1	210.502	5.80686	5.1799	8.0453e-06	0.00035879
c39575_g1	201.669	101.484	0.99074	8.2116e-06	0.00036575
c45628_g3	84.2652	35.0215	1.2667	8.2625e-06	0.00036734
c33752_g1	50.9732	17.6473	1.5303	8.3211e-06	0.00036926
c35825_g1	166.283	82.3679	1.0135	8.3455e-06	0.00037011
c47035_g2	793.643	449.732	0.81942	8.5667e-06	0.00037946
c47459_g2	131.837	46.05	1.5175	8.6796e-06	0.00038398
c30290_g1	13.7755	0.993092	3.794	8.8532e-06	0.00039046
c47240_g3	601.409	337.185	0.83481	8.9114e-06	0.00039255
c46313_g1	376.692	205.311	0.87557	9.1192e-06	0.00040097
c46887_g3	621.25	348.805	0.83275	9.1263e-06	0.00040103
c30132_g1	42.1418	13.0333	1.6931	9.1993e-06	0.00040399
c39572_g1	60.1053	22.3197	1.4292	9.2543e-06	0.00040615
c47234_g1	274.251	145.358	0.91589	9.2598e-06	0.00040615
c42087_g1	484.227	188.33	1.3624	9.4271e-06	0.00041274
c73816_g1	12.536	0.325997	5.2651	9.562e-06	0.00041787
c46872_g1	1219.97	697.982	0.80559	9.6262e-06	0.00041992
c29533_g1	157.824	77.3227	1.0294	9.8056e-06	0.00042723
c46533_g5	54.2999	3.40456	3.9954	9.8147e-06	0.00042737
c46562_g1	459.106	254.181	0.85297	9.8278e-06	0.00042768
c32534_g1	237.354	122.938	0.94911	9.9596e-06	0.00043289
c41872_g2	65.3816	25.3173	1.3688	1.0034e-05	0.00043559
c34108_g1	612.054	343.308	0.83415	1.0094e-05	0.00043796
c41452_g1	2129.24	1237.5	0.78291	1.0318e-05	0.00044685
c47289_g1	76.6766	26.3465	1.5412	1.0312e-05	0.00044685
c38391_g1	500.159	277.491	0.84995	1.0386e-05	0.00044899
c47100_g4	96.344	42.7658	1.1717	1.0377e-05	0.00044899
c35722_g1	35.4383	6.76702	2.3887	1.0454e-05	0.00045164
c34573_g1	566.517	316.494	0.83994	1.0469e-05	0.00045204
c42387_g2	191.994	97.5537	0.9768	1.0489e-05	0.00045263
c43513_g2	25.204	5.45982	2.2067	1.0595e-05	0.00045691
c33272_g1	29.8976	7.45516	2.0037	1.0658e-05	0.00045937
c34416_g1	489.196	271.586	0.849	1.0721e-05	0.00046181
c38662_g1	41.3884	13.2318	1.6452	1.0742e-05	0.00046242
c43593_g1	318.05	170.97	0.89551	1.0787e-05	0.00046408
c39141_g2	715.696	404.71	0.82246	1.094e-05	0.00046982
c33534_g1	451.816	249.435	0.85707	1.0964e-05	0.00047059
c35572_g1	36.8347	10.8144	1.7681	1.0986e-05	0.00047124
c33136_g1	197.58	100.617	0.97356	1.1057e-05	0.00047371
c17793_g1	19.2514	3.00627	2.6789	1.1135e-05	0.00047678
c38429_g2	4447.19	2603.74	0.77231	1.1143e-05	0.00047684
c38825_g1	402.884	222.329	0.85767	1.1322e-05	0.00048364
c31965_g1	287.557	89.6645	1.6812	1.143e-05	0.00048768
c41925_g2	215.754	111.901	0.94717	1.1681e-05	0.0004966
c46532_g2	1346.6	778.163	0.79118	1.1875e-05	0.00050426
c46122_g2	61.5217	23.5303	1.3866	1.2092e-05	0.00051256
c37237_g3	118.212	55.1498	1.1	1.2266e-05	0.00051904
c38893_g2	450.227	250.719	0.84458	1.2307e-05	0.00052045
c36462_g1	252.808	134.304	0.91253	1.2408e-05	0.00052411
c36531_g4	28.9387	7.11406	2.0243	1.2403e-05	0.00052411
c46861_g6	432.39	240.702	0.84508	1.2466e-05	0.00052596
c40612_g1	316.53	170.443	0.89306	1.2511e-05	0.00052721
c45304_g2	121.478	38.4256	1.6606	1.2908e-05	0.00054207
c45329_g1	900.422	517.359	0.79943	1.2918e-05	0.00054216
c17758_g1	778.783	29.3685	4.7289	1.2964e-05	0.00054376
c46863_g1	490.701	0	Inf	1.3148e-05	0.00055114
c46318_g1	626.875	324.316	0.95078	1.3229e-05	0.00055421
c46198_g3	48.9984	17.1859	1.5115	1.3446e-05	0.00056169
c45491_g3	196.997	101.08	0.96268	1.3454e-05	0.00056171
c40739_g1	96.482	43.2242	1.1584	1.348e-05	0.00056224
c43608_g1	276.813	148.346	0.89994	1.3646e-05	0.00056807
c40583_g3	14.5115	1.34013	3.4367	1.4029e-05	0.00058164
c34512_g1	235.241	123.776	0.92641	1.4084e-05	0.00058357
c34921_g1	278.242	150.229	0.88918	1.4125e-05	0.00058494
c39580_g1	1171.18	683.812	0.7763	1.4365e-05	0.00059386
c47450_g3	144.434	70.6853	1.0309	1.4408e-05	0.00059524
c35812_g2	103.813	47.5073	1.1278	1.4523e-05	0.00059874
c37666_g1	76.4337	32.0546	1.2537	1.4524e-05	0.00059874
c46831_g2	41.0448	13.1417	1.643	1.4874e-05	0.00061176
c40879_g1	1120.47	653.959	0.77683	1.4926e-05	0.00061318
c29791_g1	38.8482	7.43685	2.3851	1.5158e-05	0.00062131
c28529_g1	305.496	165.27	0.88632	1.5196e-05	0.00062213
c45206_g1	1631.15	957.796	0.7681	1.5556e-05	0.00063543
c43064_g1	430.685	237.666	0.85769	1.5662e-05	0.0006386
c42980_g2	93.2803	41.796	1.1582	1.5723e-05	0.00064034
c25455_g1	26.3297	6.07294	2.1162	1.5744e-05	0.00064055
c40791_g6	305.201	165.007	0.88724	1.5816e-05	0.00064277
c43910_g1	766.567	427.551	0.84232	1.5914e-05	0.00064532
c34980_g1	200.402	103.548	0.9526	1.5931e-05	0.0006456
c46557_g2	316.055	171.907	0.87855	1.5981e-05	0.00064692
c44274_g4	122.852	43.9549	1.4828	1.6003e-05	0.00064744
c44007_g1	153.371	75.939	1.0141	1.6058e-05	0.0006493
c33712_g3	557.368	314.703	0.82464	1.6097e-05	0.00065053
c38452_g1	248.983	131.351	0.92262	1.6264e-05	0.00065578
c36245_g1	392.068	190.096	1.0444	1.6307e-05	0.00065643
c44209_g1	1194.66	695.209	0.78108	1.6391e-05	0.00065907
c39258_g2	274.991	76.8374	1.8395	1.6661e-05	0.00066919
c31822_g1	119.692	56.6023	1.0804	1.7013e-05	0.00068029
c25995_g2	36.0637	1.70228	4.405	1.7167e-05	0.00068596
c45575_g2	566.046	322.63	0.81104	1.7193e-05	0.00068596
c38354_g1	313.674	172	0.86686	1.7252e-05	0.00068794
c32480_g1	579.443	329.54	0.81421	1.7305e-05	0.00068926
c46965_g1	205.494	106.915	0.94264	1.7357e-05	0.00069057
c28089_g1	74.7974	3.7818	4.3058	1.7445e-05	0.00069315
c45641_g2	53.4704	19.8758	1.4277	1.7472e-05	0.00069362
c28013_g1	195.022	100.515	0.95623	1.7653e-05	0.0007004
c33507_g4	21.3461	4.0927	2.3828	1.7691e-05	0.00070154
c35951_g2	844.668	488.09	0.79124	1.7914e-05	0.00070921
c36335_g1	422.198	235.725	0.84082	1.7977e-05	0.00071131
c33904_g1	86.7218	23.715	1.8706	1.8046e-05	0.00071364
c30351_g1	162.873	82.3439	0.98402	1.8183e-05	0.00071789
c44506_g1	147.08	72.957	1.0115	1.8302e-05	0.00072218
c47164_g1	458.805	258.917	0.82539	1.8367e-05	0.00072435
c36774_g1	129.791	63.3444	1.0349	1.8621e-05	0.00073395
c45088_g1	5184.39	3096.42	0.74357	1.8709e-05	0.00073622
c28261_g1	56.7591	21.7011	1.3871	1.8751e-05	0.00073627
c34121_g2	2752.66	338.421	3.0239	1.8726e-05	0.00073627
c40188_g1	36.1415	10.7664	1.7471	1.8748e-05	0.00073627
c36621_g1	455.523	255.651	0.83335	1.8906e-05	0.00074195
c40538_g2	268.048	125.336	1.0967	1.8928e-05	0.00074242
c45980_g3	192.492	99.8135	0.94749	1.9283e-05	0.00075429
c45910_g2	61.3823	23.9378	1.3585	1.9574e-05	0.00076426
c39553_g1	617.649	354.786	0.79984	1.9696e-05	0.00076791
c39285_g1	219.202	115.76	0.92113	1.9878e-05	0.0007742
c47448_g1	278.006	151.143	0.8792	1.9982e-05	0.00077739
c43647_g1	399.965	224.362	0.83405	2.0035e-05	0.00077859
c37509_g2	17.7714	2.7283	2.7035	2.0083e-05	0.00078006
c630_g1	87.1095	38.8325	1.1656	2.0124e-05	0.00078121
c40214_g1	275.088	148.913	0.88543	2.0321e-05	0.00078649
c44402_g1	236.904	127.271	0.8964	2.0744e-05	0.00080098
c31400_g1	60.7006	21.3822	1.5053	2.0832e-05	0.00080351
c33611_g1	563.206	320.431	0.81365	2.0852e-05	0.00080386
c45034_g3	116.817	55.5028	1.0736	2.0956e-05	0.00080615
c28409_g2	42.0712	1.38817	4.9216	2.1049e-05	0.00080885
c16150_g2	112.54	28.4047	1.9862	2.1355e-05	0.00081973
c30478_g1	62.0584	0.673039	6.5268	2.1518e-05	0.00082421
c45270_g1	730.146	419.909	0.79811	2.1501e-05	0.00082421
c36234_g1	88.0276	39.4283	1.1587	2.1533e-05	0.00082436
c39997_g4	22.8889	4.79272	2.2557	2.1623e-05	0.00082737
c38341_g2	342.06	145.716	1.2311	2.1673e-05	0.00082882
c41058_g2	161.756	82.604	0.96954	2.1685e-05	0.00082884
c42848_g1	34.369	10.054	1.7733	2.201e-05	0.00084039
c39397_g2	135.66	66.9266	1.0193	2.2352e-05	0.00085162
c43110_g2	102.339	47.7417	1.1	2.2378e-05	0.00085216
c25762_g1	9.43483	0	Inf	2.2483e-05	0.00085572
c40353_g1	703.71	407.911	0.78673	2.2796e-05	0.00086535
c29700_g1	38.2188	10.509	1.8627	2.2841e-05	0.0008666
c39510_g1	4399.46	2599.81	0.75892	2.2899e-05	0.00086786
c41990_g6	59.6981	23.2469	1.3606	2.2896e-05	0.00086786
c40937_g2	35.5536	9.30427	1.934	2.3119e-05	0.00087529
c34156_g3	11.7606	0.325997	5.173	2.3193e-05	0.00087764
c40764_g1	73.7355	21.6439	1.7684	2.3275e-05	0.00088026
c36093_g1	48.4137	17.3423	1.4811	2.3404e-05	0.00088466
c31761_g1	20.8191	3.70951	2.4886	2.3778e-05	0.00089741
c43764_g1	2790.72	1668.25	0.7423	2.3771e-05	0.00089741
c46408_g1	249.329	134.708	0.88821	2.3831e-05	0.00089871
c44954_g4	48.7332	17.5151	1.4763	2.3905e-05	0.00090078
c37012_g1	480.817	273.363	0.81467	2.3927e-05	0.00090112
c15597_g1	254.522	137.676	0.88651	2.4257e-05	0.00091262
c43993_g1	393.135	71.8212	2.4525	2.4439e-05	0.00091755
c33126_g2	46.5568	16.5344	1.4935	2.4572e-05	0.00092204
c37031_g5	51.0194	11.2273	2.184	2.4671e-05	0.00092445
c47008_g1	75.1934	32.2284	1.2223	2.4699e-05	0.00092445
c47065_g5	43.9478	15.3232	1.5201	2.47e-05	0.00092445
c28192_g1	526.438	302.109	0.8012	2.491e-05	0.00093133
c33464_g1	147.069	74.3898	0.98332	2.5732e-05	0.00095807
c26259_g1	23.282	2.73425	3.09	2.5996e-05	0.00096559
c33816_g1	104.747	49.3031	1.0872	2.6534e-05	0.00098233
c38891_g1	104.781	49.1837	1.0911	2.6578e-05	0.00098349
c40873_g3	76.5783	27.1255	1.4973	2.6781e-05	0.00098947
c36068_g3	222.726	119.166	0.9023	2.6915e-05	0.00099236
c24368_g1	50.1246	11.2488	2.1557	2.7122e-05	0.00099947
c45439_g4	97.854	45.2832	1.1117	2.7413e-05	0.0010092
c33429_g1	153.128	78.5408	0.96322	2.7668e-05	0.001017
c30373_g1	36.7683	11.4513	1.683	2.7781e-05	0.0010201
c36257_g2	698.82	405.084	0.7867	2.7969e-05	0.0010254
c44586_g3	44.1178	15.1521	1.5418	2.8376e-05	0.0010393
c40773_g8	19.1201	3.40456	2.4896	2.8744e-05	0.0010507
c41951_g4	45.4352	16.277	1.481	2.8896e-05	0.0010551
c21376_g3	11.3286	0.68814	4.0411	2.8938e-05	0.0010561
c39867_g1	1541.21	767.811	1.0052	2.9055e-05	0.0010599
c32133_g1	122.364	59.8675	1.0313	2.9187e-05	0.0010641
c26110_g1	156.612	27.0168	2.5353	2.9494e-05	0.0010736
c27870_g1	9.87752	0.341098	4.8559	2.9748e-05	0.0010813
c44032_g1	1186.95	701.965	0.75779	3.021e-05	0.0010964
c32040_g1	21.7103	0.694085	4.9671	3.0431e-05	0.0011033
c46168_g1	241.036	131.032	0.87933	3.0497e-05	0.0011052
c35174_g2	123.152	60.4019	1.0278	3.0539e-05	0.0011061
c44845_g1	861.917	506.243	0.76772	3.0777e-05	0.0011142
c44646_g1	70.2493	29.7451	1.2398	3.1324e-05	0.0011294
c37494_g1	190.36	100.97	0.9148	3.1362e-05	0.0011302
c34793_g1	61.6576	25.0992	1.2966	3.138e-05	0.0011303
c42174_g1	423.448	159.033	1.4129	3.1644e-05	0.0011381
c46088_g8	18.1793	3.06346	2.5691	3.1731e-05	0.0011407
c44982_g3	759	444.303	0.77256	3.2087e-05	0.0011518
c42234_g2	183.046	23.3883	2.9683	3.2136e-05	0.0011528
c34484_g2	34.4406	10.4102	1.7261	3.2283e-05	0.0011571
c45610_g1	103.041	48.5459	1.0858	3.2466e-05	0.0011619
c41515_g1	54.4882	20.959	1.3784	3.2602e-05	0.0011655
c43357_g1	1502.21	898.802	0.74101	3.2692e-05	0.0011659
c20346_g1	94.4434	43.4455	1.1202	3.2846e-05	0.0011697
c45521_g2	317.704	177.967	0.83608	3.2908e-05	0.0011713
c42293_g3	194.475	102.827	0.91936	3.3266e-05	0.0011823
c39400_g1	1504.28	897.953	0.74436	3.3641e-05	0.0011944
c40747_g1	116.818	57.0422	1.0342	3.3787e-05	0.0011978
c13865_g1	586.483	342.549	0.77578	3.3869e-05	0.0011994
c35429_g1	899.133	531.329	0.75893	3.3876e-05	0.0011994
c39948_g1	23.6363	5.46898	2.1117	3.3915e-05	0.0011994
c38234_g1	125.869	62.8354	1.0023	3.4106e-05	0.0012056
c34621_g2	116.502	56.8182	1.0359	3.4134e-05	0.001206
c42591_g3	95.3885	44.4656	1.1011	3.448e-05	0.0012164
c27820_g1	72.9995	17.5782	2.0541	3.4646e-05	0.0012199
c44606_g1	736.285	318.943	1.207	3.4647e-05	0.0012199
c33174_g1	103.396	48.6825	1.0867	3.4801e-05	0.0012235
c33316_g1	206.875	109.911	0.91242	3.5151e-05	0.0012346
c40156_g6	129.079	47.0253	1.4567	3.5209e-05	0.0012355
c37673_g1	472.206	241.846	0.96533	3.5328e-05	0.001239
c26584_g1	39.735	13.4887	1.5587	3.5394e-05	0.0012404
c41251_g2	143.109	73.028	0.97059	3.5402e-05	0.0012404
c41320_g2	1749.3	1050.27	0.73602	3.5986e-05	0.0012591
c37896_g1	22.0138	4.79272	2.1995	3.6273e-05	0.0012666
c32124_g1	376.507	214.098	0.81441	3.6487e-05	0.0012735
c42435_g2	133.219	66.5769	1.0007	3.6611e-05	0.0012766
c35892_g1	1455.87	876.398	0.73222	3.6714e-05	0.0012796
c43641_g6	28.8723	5.42689	2.4115	3.7532e-05	0.001303
c43352_g1	269.547	133.331	1.0155	3.7694e-05	0.0013061
c19665_g1	117.595	57.7335	1.0263	3.7864e-05	0.0013114
c45450_g2	2387.63	1446.21	0.7233	3.8256e-05	0.0013237
c45396_g1	802.126	248.8	1.6888	3.8284e-05	0.001324
c44491_g2	114.756	55.9882	1.0354	3.8396e-05	0.0013272
c35928_g1	676.049	397.285	0.76695	3.8685e-05	0.0013359
c40374_g2	66.7431	28.2664	1.2395	3.868e-05	0.0013359
c35436_g1	382.327	120.848	1.6616	3.9651e-05	0.0013647
c30775_g1	133.739	58.2411	1.1993	4.0065e-05	0.001377
c34419_g3	31.3388	6.38335	2.2956	4.0183e-05	0.0013804
c32689_g1	65.0212	27.0351	1.2661	4.0229e-05	0.0013806
c44446_g2	461.347	265.777	0.79564	4.0215e-05	0.0013806
c39944_g2	309.227	174.29	0.82718	4.0335e-05	0.001383
c31965_g2	125.311	57.5713	1.1221	4.0617e-05	0.0013907
c39550_g1	486.648	210.298	1.2104	4.0679e-05	0.0013921
c40178_g1	345.465	138.395	1.3198	4.1004e-05	0.0014004
c46325_g2	865.362	507.988	0.76851	4.1025e-05	0.0014004
c54450_g1	9.7228	0.341098	4.8331	4.0977e-05	0.0014004
c44369_g1	139.959	55.145	1.3437	4.1141e-05	0.0014032
c35640_g3	59.8562	24.4175	1.2936	4.1419e-05	0.0014121
c46009_g1	245.752	100.296	1.2929	4.1551e-05	0.0014132
c31920_g1	9.68196	0.325997	4.8924	4.1759e-05	0.0014189
c40154_g2	17.8638	3.00032	2.5739	4.2082e-05	0.0014286
c43407_g2	347.898	198.081	0.81257	4.2442e-05	0.0014394
c36370_g4	66.8783	28.2842	1.2415	4.2716e-05	0.0014467
c27263_g1	301.04	169.837	0.8258	4.2881e-05	0.0014516
c36793_g1	214.204	116.432	0.8795	4.3031e-05	0.0014553
c37959_g2	95.8413	45.368	1.079	4.3015e-05	0.0014553
c43720_g1	1530.63	921.393	0.73224	4.3608e-05	0.0014707
c33517_g1	90.1584	41.7702	1.11	4.3823e-05	0.0014751
c42798_g2	59.0441	20.6142	1.5182	4.4011e-05	0.0014808
c21721_g1	235.543	80.7414	1.5446	4.4165e-05	0.0014839
c33737_g1	204.811	41.5062	2.3029	4.4162e-05	0.0014839
c39973_g3	1070.89	632.541	0.75958	4.4313e-05	0.0014875
c43700_g3	27.3543	7.13784	1.9382	4.5254e-05	0.0015134
c22465_g1	575.299	293.797	0.96949	4.5316e-05	0.0015148
c39974_g1	814.345	484.735	0.74844	4.5637e-05	0.0015234
c41984_g2	422.31	243.874	0.79217	4.6002e-05	0.0015341
c46810_g3	431.154	248.821	0.79309	4.6099e-05	0.0015366
c42904_g1	313.302	175.82	0.83346	4.632e-05	0.0015404
c35164_g2	418.036	240.632	0.7968	4.6497e-05	0.0015449
c21992_g1	186.64	99.2856	0.9106	4.692e-05	0.0015575
c43884_g2	525.249	306.676	0.77629	4.7459e-05	0.0015732
c39004_g1	12.1905	0.999036	3.6091	4.752e-05	0.0015745
c46389_g1	282.85	82.8204	1.772	4.7557e-05	0.001575
c42236_g1	350.757	200.07	0.80997	4.772e-05	0.0015783
c28892_g1	49.1336	18.5233	1.4074	4.7878e-05	0.0015813
c45362_g2	944.965	563.394	0.74612	4.7914e-05	0.0015817
c35156_g1	637.942	375.452	0.7648	4.8344e-05	0.0015945
c38923_g1	69.2623	30.2605	1.1946	4.8451e-05	0.0015973
c33108_g2	518.609	304.033	0.77042	4.8665e-05	0.0016029
c36196_g1	122.609	61.1807	1.0029	4.8763e-05	0.0016054
c45859_g3	259.821	144.272	0.84872	4.8996e-05	0.0016123
c43066_g3	325.605	185.234	0.81377	4.9234e-05	0.0016186
c29862_g1	175.897	93.1981	0.91636	5.0007e-05	0.0016388
c35262_g1	147.06	76.3408	0.94588	5.01e-05	0.0016411
c45090_g2	175.578	93.2585	0.91281	5.0129e-05	0.0016413
c32318_g1	1678.05	1008.22	0.73497	5.0162e-05	0.0016416
c44277_g2	112.572	55.1656	1.029	5.0304e-05	0.0016448
c42778_g1	470.463	274.189	0.77891	5.0439e-05	0.0016483
c45888_g3	2433.86	1484.71	0.71307	5.048e-05	0.0016483
c29588_g1	93.0943	44.1972	1.0747	5.0543e-05	0.0016496
c38947_g1	962.511	559.888	0.78166	5.0745e-05	0.0016555
c28175_g1	576.406	339.565	0.7634	5.1428e-05	0.0016746
c36492_g1	345.402	196.294	0.81526	5.2016e-05	0.0016893
c32566_g1	54.4627	13.5464	2.0074	5.2319e-05	0.0016974
c41647_g2	222.359	121.452	0.87251	5.2357e-05	0.0016974
c22320_g1	248.147	137.943	0.84712	5.2631e-05	0.0017046
c37562_g3	301.667	170.301	0.82487	5.261e-05	0.0017046
c42118_g2	104.02	50.4294	1.0445	5.2695e-05	0.0017059
c43737_g2	63.3451	26.6753	1.2477	5.2747e-05	0.0017069
c45957_g1	763.8	456.556	0.7424	5.3018e-05	0.0017133
c31220_g1	20.7568	4.39492	2.2397	5.3886e-05	0.0017397
c41802_g1	951.711	540.196	0.81704	5.3907e-05	0.0017397
c40119_g1	244.406	124.849	0.96909	5.4202e-05	0.0017484
c36312_g1	631.038	374.867	0.75135	5.5014e-05	0.0017701
c42082_g2	253.196	141.079	0.84375	5.4949e-05	0.0017701
c43607_g2	144.106	74.14	0.95881	5.5004e-05	0.0017701
c39333_g2	32.808	10.1894	1.687	5.5055e-05	0.0017704
c45328_g3	532.967	310.348	0.78016	5.5268e-05	0.0017741
c36427_g1	974.754	583.705	0.7398	5.5305e-05	0.0017744
c41039_g1	1095.84	660.703	0.72997	5.5646e-05	0.0017838
c46113_g1	1986.77	1215.3	0.70911	5.5766e-05	0.0017868
c28409_g1	16.2399	0.682196	4.5732	5.5839e-05	0.0017884
c39556_g1	90.0948	40.6428	1.1484	5.5967e-05	0.0017901
c41532_g2	291.628	165.575	0.81664	5.5965e-05	0.0017901
c46221_g5	858.189	515.376	0.73567	5.6101e-05	0.0017936
c28977_g1	27.9501	0.347042	6.3316	5.6662e-05	0.0018091
c40641_g3	37.9637	12.7493	1.5742	5.6915e-05	0.0018156
c40161_g1	136.078	69.8638	0.96182	5.6992e-05	0.0018169
c38076_g1	475.838	277.328	0.77888	5.7099e-05	0.0018182
c32529_g1	55.0439	14.1618	1.9586	5.7232e-05	0.0018217
c42057_g2	96.6835	46.2072	1.0652	5.7294e-05	0.001822
c46076_g4	37.2137	12.4568	1.5789	5.7289e-05	0.001822
c39535_g8	47.2894	17.8804	1.4031	5.741e-05	0.0018249
c38318_g1	198.053	107.636	0.87972	5.8138e-05	0.0018426
c45069_g2	1390.12	847.195	0.71444	5.8146e-05	0.0018426
c43841_g4	33.288	5.09173	2.7088	5.8464e-05	0.0018519
c31037_g1	137.241	70.6225	0.95852	5.8511e-05	0.0018525
c47087_g2	172.696	91.9466	0.90937	5.8797e-05	0.0018591
c29176_g1	117.634	59.4012	0.98574	5.9238e-05	0.0018696
c42958_g4	208.673	113.08	0.8839	5.9259e-05	0.0018696
c39999_g1	113.878	56.2666	1.0171	5.9298e-05	0.00187
c31495_g1	184.645	98.6163	0.90486	5.9395e-05	0.0018715
c37300_g5	45.1585	16.4291	1.4587	5.9465e-05	0.0018728
c44560_g2	172.577	91.7516	0.91143	5.9715e-05	0.0018783
c42804_g1	1930.62	1183.46	0.70606	6.0012e-05	0.0018867
c41453_g1	581.145	345	0.7523	6.0267e-05	0.0018931
c17652_g1	178.9	95.8061	0.90097	6.112e-05	0.0019174
c43160_g1	301.099	170.774	0.81815	6.1775e-05	0.0019346
c27788_g2	7.83635	0	Inf	6.2211e-05	0.0019474
c39833_g2	934.135	562.569	0.7316	6.2375e-05	0.0019517
c37323_g1	335.738	193.332	0.79626	6.285e-05	0.0019648
c41866_g1	257.093	143.491	0.84133	6.3028e-05	0.0019695
c33179_g1	42.6641	15.5348	1.4575	6.3146e-05	0.0019714
c17585_g1	1079.66	529.309	1.0284	6.3365e-05	0.0019734
c43979_g5	22.0646	5.10089	2.1129	6.3326e-05	0.0019734
c44216_g4	436.427	254.524	0.77794	6.3364e-05	0.0019734
c46974_g1	75.9964	34.4207	1.1427	6.3361e-05	0.0019734
c30195_g1	103.546	40.3999	1.3578	6.4222e-05	0.0019964
c44526_g1	846.201	508.159	0.73572	6.4639e-05	0.0020085
c36599_g2	3737.14	1935.06	0.94955	6.4883e-05	0.0020152
c44099_g1	53.2286	16.4993	1.6898	6.4995e-05	0.0020179
c52599_g1	7.70311	0	Inf	6.5593e-05	0.0020347
c35988_g3	15.6145	2.40231	2.7004	6.5994e-05	0.0020462
c38897_g1	188.805	101.997	0.88837	6.6338e-05	0.0020542
c36913_g1	157.026	75.3221	1.0599	6.6744e-05	0.0020641
c45684_g2	84.7414	39.5637	1.0989	6.6825e-05	0.0020649
c37571_g1	77.4089	17.6148	2.1357	6.6944e-05	0.0020676
c39390_g1	386.157	223.691	0.78768	6.7459e-05	0.0020827
c44712_g3	56.802	21.1226	1.4272	6.7862e-05	0.0020942
c31633_g1	132.103	67.6832	0.96479	6.7902e-05	0.0020945
c34727_g1	84.0993	39.1865	1.1017	6.8374e-05	0.0021073
c46696_g2	107.112	49.0657	1.1263	6.9098e-05	0.002126
c40847_g1	50.317	19.9449	1.335	6.9505e-05	0.0021376
c40786_g1	116.885	58.8301	0.99047	6.9679e-05	0.002142
c46901_g1	342.583	173.911	0.97811	6.9728e-05	0.0021426
c45507_g1	515.938	305.064	0.75809	6.9869e-05	0.002146
c44700_g1	165.429	88.3839	0.90436	7.0065e-05	0.0021511
c45110_g1	113.863	56.6254	1.0078	7.0248e-05	0.0021558
c39638_g2	87.252	41.2477	1.0809	7.2255e-05	0.0022136
c44207_g1	265.371	149.377	0.82905	7.249e-05	0.0022189
c31764_g1	27.6241	7.78116	1.8279	7.2595e-05	0.0022212
c42803_g1	168.01	0	Inf	7.3512e-05	0.0022483
c33032_g1	456.746	242.078	0.91592	7.3656e-05	0.00225
c35005_g1	1866.39	1145.58	0.70418	7.366e-05	0.00225
c38622_g1	359.522	207.445	0.79335	7.3625e-05	0.00225
c38341_g1	167.185	89.5367	0.90089	7.4069e-05	0.0022615
c37718_g1	419.233	243.737	0.78243	7.4135e-05	0.0022626
c37775_g4	85.9139	38.4336	1.1605	7.4626e-05	0.0022737
c46063_g2	1804.79	1109.63	0.70176	7.5461e-05	0.0022952
c41281_g1	462.259	274.503	0.75188	7.5911e-05	0.002307
c47085_g1	55.0093	22.8205	1.2693	7.6337e-05	0.002318
c42109_g1	330.904	190.83	0.79413	7.6451e-05	0.0023204
c34566_g1	501.242	192.675	1.3793	7.6593e-05	0.0023238
c41364_g2	126.076	64.2718	0.97204	7.6674e-05	0.0023243
c47240_g2	157.791	83.854	0.91207	7.7773e-05	0.0023517
c30840_g1	143.891	75.6224	0.92809	7.99e-05	0.0024038
c41859_g2	345.511	199.656	0.79121	8.0842e-05	0.0024266
c37313_g1	1317.66	754.811	0.80379	8.1379e-05	0.0024376
c41037_g1	711.652	428.661	0.73134	8.1395e-05	0.0024376
c41834_g2	446.563	263.147	0.763	8.1539e-05	0.0024396
c42129_g1	21.5551	5.13382	2.0699	8.1658e-05	0.0024396
c45360_g1	32.0205	10.0119	1.6773	8.1665e-05	0.0024396
c31401_g1	8525.36	5056.05	0.75375	8.1797e-05	0.0024415
c45054_g8	117.961	59.6781	0.98303	8.178e-05	0.0024415
c35819_g1	157.403	31.7757	2.3085	8.2212e-05	0.0024498
c43106_g1	491.563	291.768	0.75256	8.2397e-05	0.0024543
c44207_g2	17.8364	3.3954	2.3932	8.2804e-05	0.002464
c45046_g2	117.803	50.2009	1.2306	8.2825e-05	0.002464
c30448_g1	471.357	278.234	0.76052	8.2911e-05	0.0024655
c45791_g2	494.321	294.089	0.7492	8.3785e-05	0.0024874
c41333_g1	142.834	69.9947	1.029	8.3973e-05	0.002492
c35581_g1	23.2486	5.12145	2.1825	8.4445e-05	0.0025039
c47377_g3	67.7348	30.1068	1.1698	8.4521e-05	0.0025051
c44692_g1	1388.83	850.334	0.70777	8.4621e-05	0.0025071
c33530_g1	688.112	414.479	0.73134	8.5326e-05	0.0025238
c36758_g2	26.7984	7.42223	1.8522	8.5807e-05	0.0025359
c33389_g2	595.203	213.939	1.4762	8.6009e-05	0.0025408
c38295_g2	474.608	281.155	0.75537	8.6308e-05	0.0025472
c42886_g2	47.2063	18.0948	1.3834	8.6365e-05	0.0025472
c34002_g1	22.2093	5.43283	2.0314	8.7211e-05	0.002569
c27261_g2	60.749	26.2381	1.2112	8.89e-05	0.0026112
c18080_g1	206.372	113.505	0.86248	8.9435e-05	0.0026227
c37128_g2	312.314	179.621	0.79804	8.9706e-05	0.0026295
c31181_g1	213.837	119.053	0.84491	8.9866e-05	0.002631
c31870_g1	395.575	232.33	0.76777	8.9831e-05	0.002631
c44143_g4	57.23	12.9031	2.1491	9.0719e-05	0.0026528
c40754_g1	352.922	204.726	0.78566	9.1297e-05	0.0026685
c26202_g1	427.662	253.112	0.7567	9.1693e-05	0.002678
c30585_g1	7.56915	0	Inf	9.1831e-05	0.0026798
c41794_g1	44.9108	17.1827	1.3861	9.2304e-05	0.0026893
c40556_g1	138.412	72.373	0.93545	9.3635e-05	0.0027247
c31184_g1	26.1195	3.00032	3.1219	9.4055e-05	0.0027359
c47378_g2	1399.09	865.325	0.69318	9.4217e-05	0.0027395
c36066_g1	48.0734	8.53195	2.4943	9.4316e-05	0.0027412
c31526_g1	1444.24	585.313	1.303	9.4833e-05	0.002754
c42617_g2	383.081	223.387	0.7781	9.4961e-05	0.0027566
c46409_g2	612.269	234.082	1.3872	9.5378e-05	0.0027676
c28656_g1	265.78	151.939	0.80674	9.548e-05	0.0027683
c45601_g1	125.699	65.2962	0.9449	9.7047e-05	0.0028126
c23683_g1	14.9387	0	Inf	9.7101e-05	0.0028131
c32630_g1	274.006	156.693	0.80627	9.716e-05	0.0028136
c33092_g1	127.434	66.2546	0.94366	9.7722e-05	0.0028288
c46588_g1	138.212	72.9981	0.92095	9.8152e-05	0.002839
c31705_g1	255.593	146.321	0.80471	9.9207e-05	0.0028637
c33824_g2	799.64	485.624	0.71951	9.9247e-05	0.0028637
c40855_g1	317.232	183.833	0.78714	9.9523e-05	0.0028705
c28241_g2	47.0778	18.4661	1.3502	9.9598e-05	0.0028715
c46533_g2	276.215	57.9321	2.2534	9.9914e-05	0.0028783
c43980_g1	60.1253	25.7545	1.2232	0.00010064	0.0028982
c35894_g1	263.905	151.459	0.80109	0.00010214	0.0029343
c37740_g1	287.042	165.701	0.79268	0.00010221	0.0029351
c36937_g3	39.5849	14.2702	1.4719	0.0001026	0.0029435
c40384_g1	97.7909	24.7625	1.9815	0.00010336	0.0029611
c39462_g4	266.201	146.712	0.85953	0.00010467	0.0029949
c41847_g3	142.776	75.811	0.91327	0.00010636	0.003036
c40607_g1	823.39	499.212	0.72192	0.00010826	0.0030831
c32434_g1	22.0921	5.31845	2.0545	0.00010839	0.0030842
c41427_g1	1358.48	251.277	2.4346	0.00010837	0.0030842
c46923_g1	366.079	216.568	0.75734	0.00010853	0.0030869
c35344_g1	465.624	276.364	0.75259	0.00010916	0.0031012
c39070_g1	36.7442	12.882	1.5122	0.00010945	0.0031045
c45975_g1	198.319	110.404	0.84503	0.00010937	0.0031045
c42739_g1	129.088	56.9262	1.1812	0.00010988	0.0031144
c44327_g1	78.0689	36.422	1.0999	0.00010999	0.0031162
c46172_g4	548.563	329.865	0.73378	0.00011078	0.0031362
c30060_g1	29.0464	3.70035	2.9726	0.00011107	0.003143
c26683_g1	19.7061	4.42464	2.155	0.00011299	0.0031963
c39846_g1	175.168	96.2691	0.8636	0.00011361	0.0032124
c43452_g1	992.78	612.304	0.69723	0.00011396	0.0032202
c41818_g1	288.99	97.9711	1.5606	0.00011405	0.003221
c27438_g1	107.795	54.3349	0.98834	0.0001145	0.0032311
c45694_g2	50.317	20.5575	1.2914	0.00011482	0.0032389
c37566_g7	59.35	25.7787	1.2031	0.00011511	0.0032434
c33627_g1	41.7559	15.3514	1.4436	0.00011523	0.0032455
c35464_g2	451.971	14.6863	4.9437	0.00011614	0.0032672
c41040_g1	3236.7	2028.46	0.67414	0.00011879	0.0033314
c41004_g1	247.303	63.7136	1.9566	0.00012	0.0033628
c27852_g1	22.8147	4.42785	2.3653	0.0001201	0.0033642
c41868_g1	1109.37	686.379	0.69266	0.00012178	0.0034071
c39340_g1	84.0356	40.165	1.0651	0.00012226	0.0034179
c35388_g1	129.913	67.7271	0.93974	0.00012234	0.0034188
c39256_g1	43.9846	17.0168	1.37	0.00012253	0.0034216
c37331_g1	178.677	98.7518	0.85547	0.00012269	0.0034247
c37053_g2	243.378	139.299	0.80501	0.00012299	0.0034295
c42131_g1	1635.65	1025.08	0.67413	0.000123	0.0034295
c36074_g1	5786.77	2963.31	0.96555	0.00012317	0.0034328
c36032_g1	387.876	229.924	0.75444	0.00012403	0.0034513
c29594_g1	81.2171	38.7438	1.0678	0.00012474	0.0034671
c37202_g1	736.295	415.25	0.8263	0.00012467	0.0034671
c40611_g2	995.953	614.709	0.69617	0.00012541	0.0034806
c39364_g1	1125.53	694.757	0.69603	0.00012587	0.0034904
c27384_g1	65.3888	16.1928	2.0137	0.00012607	0.0034946
c47368_g2	406.643	242.436	0.74616	0.0001272	0.0035205
c45248_g1	8.74041	0.341098	4.6794	0.00012784	0.0035369
c24317_g2	63.3844	4.81056	3.7199	0.00012953	0.0035796
c29495_g1	150.818	81.6604	0.8851	0.00013196	0.0036383
c39472_g1	1906.84	1194.05	0.67532	0.00013186	0.0036383
c34934_g1	133.4	48.0011	1.4746	0.0001322	0.0036395
c43993_g4	52.8061	22.3289	1.2418	0.00013248	0.0036456
c33070_g2	81.6269	39.2286	1.0571	0.00013291	0.0036534
c33711_g1	37.5399	9.5191	1.9795	0.00013316	0.0036576
c39686_g1	633.608	385.761	0.71588	0.00013332	0.003659
c43675_g1	2702.87	1696.15	0.67222	0.00013529	0.0037045
c45958_g2	233.579	133.571	0.8063	0.00013591	0.0037174
c45200_g1	82.8096	40.1608	1.044	0.00013681	0.0037377
c37228_g2	168.5	87.0845	0.95226	0.00013745	0.0037521
c47191_g2	156.114	85.0964	0.87543	0.0001375	0.0037521
c43314_g1	78.5303	37.414	1.0697	0.00013855	0.0037751
c16769_g1	186.146	103.003	0.85375	0.00013896	0.0037848
c25508_g1	33.5031	11.3758	1.5583	0.00013912	0.0037879
c34663_g1	86.4719	42.2559	1.0331	0.0001396	0.0037994
c40155_g4	257.518	88.2402	1.5452	0.00014007	0.0038079
c42391_g2	87.1862	32.2964	1.4327	0.00014039	0.0038136
c36436_g1	176.309	97.747	0.85098	0.00014125	0.0038311
c16179_g1	17.1848	1.69312	3.3434	0.00014154	0.0038364
c33149_g1	203.987	96.2264	1.084	0.00014233	0.0038549
c44741_g3	1263.02	785.81	0.68463	0.00014228	0.0038549
c39321_g3	114.91	52.7774	1.1225	0.00014288	0.0038653
c40420_g1	170.072	77.4615	1.1346	0.00014353	0.0038795
c35092_g1	139.418	75.118	0.89219	0.00014371	0.003881
c40247_g3	357.271	211.991	0.75302	0.00014378	0.003881
c42026_g1	38.2703	13.8687	1.4644	0.00014386	0.0038817
c37589_g2	215.146	122.247	0.81552	0.00014491	0.0039042
c45794_g1	165.645	91.3432	0.85873	0.00014533	0.0039103
c35220_g5	222.666	126.632	0.81423	0.00014636	0.0039343
c39323_g3	270.796	156.533	0.79074	0.00014689	0.0039442
c39957_g1	50.5076	9.7042	2.3798	0.00014767	0.0039606
c40727_g1	100.122	50.6821	0.98221	0.00014871	0.0039842
c38379_g5	211.227	86.4265	1.2892	0.0001494	0.0039997
c44381_g3	41.7553	15.924	1.3908	0.00015111	0.0040378
c27493_g1	496.918	300.98	0.72334	0.00015265	0.0040745
c46263_g1	5829.3	3698.8	0.65626	0.00015271	0.0040746
c16445_g1	25.6928	1.37628	4.2225	0.00015328	0.0040867
c43746_g4	17.9455	3.6793	2.2861	0.00015379	0.0040988
c31345_g1	24.3582	6.77296	1.8465	0.0001548	0.0041227
c21825_g1	66.9967	30.5234	1.1342	0.00015564	0.0041428
c33165_g1	171.292	94.8762	0.85234	0.00015576	0.0041438
c38209_g1	2457.88	1552.73	0.66261	0.00015641	0.0041563
c4390_g2	14.6013	2.39042	2.6108	0.00015732	0.004176
c44868_g1	142.254	44.9631	1.6617	0.00015731	0.004176
c21911_g1	11.9199	0.694085	4.1021	0.00015743	0.0041764
c32774_g2	34.7319	12.1664	1.5134	0.00015745	0.0041764
c33783_g1	164.84	90.6689	0.86239	0.00015771	0.0041816
c46141_g1	425.827	256.375	0.73201	0.00015833	0.0041965
c11051_g1	22.0111	4.75063	2.212	0.00015856	0.0042011
c38919_g1	489.145	296.92	0.72019	0.00015863	0.0042015
c31552_g1	535.69	140.345	1.9324	0.00015883	0.0042052
c37504_g1	192.35	107.995	0.83278	0.00016092	0.0042588
c36019_g4	65.9126	30.0226	1.1345	0.00016269	0.004301
c34757_g2	43.8212	17.1891	1.3501	0.00016307	0.0043046
c43324_g1	203.782	115.407	0.82029	0.00016417	0.0043289
c39832_g2	456.544	275.409	0.72918	0.00016493	0.0043457
c40631_g3	101.098	51.3891	0.97622	0.00016509	0.0043485
c29021_g1	341.182	157.158	1.1183	0.00016521	0.00435
c36370_g3	266.468	155.424	0.77775	0.00016623	0.004372
c42245_g1	87.9692	43.2393	1.0247	0.00016708	0.0043916
c45660_g2	165.217	91.8925	0.84635	0.00016727	0.0043945
c30900_g1	3546.94	460.458	2.9454	0.00016735	0.004395
c45858_g2	1785.56	1124.91	0.66657	0.00016747	0.0043966
c46051_g1	386.476	231.808	0.73745	0.00016828	0.0044146
c34526_g1	27.4916	8.39379	1.7116	0.00016855	0.0044203
c37456_g1	10165.7	6453.17	0.65563	0.00016878	0.0044231
c1169_g1	58.1578	8.17897	2.83	0.00016904	0.0044281
c33422_g1	30.8237	7.70292	2.0006	0.0001698	0.0044447
c37467_g2	55.0174	23.9556	1.1995	0.00017011	0.0044513
c44361_g1	2222.65	426.561	2.3815	0.00017202	0.0044969
c40644_g1	317.435	183.662	0.78941	0.00017269	0.0045085
c41475_g5	103.192	16.8064	2.6182	0.00017273	0.0045085
c45488_g3	482.612	293.55	0.71726	0.00017428	0.0045472
c40476_g1	336.878	187.992	0.84155	0.00017474	0.004553
c46351_g2	933.376	583.557	0.67758	0.00017577	0.0045745
c39410_g1	36.7898	13.594	1.4363	0.00017626	0.0045856
c41887_g1	315.381	186.837	0.75532	0.00017688	0.0045978
c40800_g1	643.738	395.891	0.70137	0.00017999	0.004664
c41562_g1	389.676	179.289	1.12	0.00018009	0.0046649
c47406_g4	1555.24	977.212	0.67039	0.00018034	0.0046698
c28481_g3	36.8064	2.71047	3.7633	0.00018194	0.0047026
c39241_g4	83.5087	41.034	1.0251	0.00018262	0.0047169
c46917_g3	44.418	17.8324	1.3166	0.00018298	0.0047212
c39897_g1	43.5204	9.40198	2.2107	0.00018365	0.0047281
c13827_g1	8.44575	0.347042	4.605	0.00018439	0.004744
c41663_g1	304.101	179.889	0.75744	0.00018541	0.0047666
c45379_g2	953.695	594.623	0.68155	0.00018572	0.0047719
c9460_g1	16.7857	3.30527	2.3444	0.00018623	0.0047826
c40536_g2	138.425	74.2119	0.89938	0.00018654	0.0047888
c31256_g1	21.0192	5.10362	2.0421	0.00018665	0.0047901
c31481_g1	81.3482	39.2384	1.0518	0.00018767	0.0048127
c30039_g1	107.687	56.1635	0.93915	0.0001884	0.0048281
c15142_g1	328.149	27.2037	3.5925	0.00018867	0.0048334
c43861_g1	768.812	479.629	0.68071	0.00019131	0.0048925
c33709_g1	44.3769	13.2707	1.7416	0.00019156	0.0048955
c32950_g2	130.675	69.8828	0.90298	0.000192	0.0049045
c30815_g2	292.095	165.14	0.82275	0.00019219	0.0049058
c43151_g7	32.4651	11.1075	1.5474	0.00019413	0.0049466
c39515_g2	14.9891	2.70131	2.4722	0.00019421	0.0049471
c31594_g1	383.708	230.591	0.73467	0.00019592	0.0049768
c34931_g2	187.445	105.818	0.82489	0.00019583	0.0049768
c31012_g1	797.505	471.728	0.75754	0.00019837	0.0050341
c30438_g1	29.3411	6.09398	2.2675	0.00019883	0.0050379
c44553_g5	28.644	9.24114	1.6321	0.00019881	0.0050379
c38394_g2	45.1833	18.2334	1.3092	0.00020057	0.0050783
c37413_g1	645.39	400.108	0.68978	0.00020091	0.0050827
c36642_g1	29.23	9.46512	1.6268	0.0002011	0.0050828
c37601_g1	164.016	92.1236	0.8322	0.00020205	0.0051015
c43236_g2	165.119	92.0085	0.84366	0.00020226	0.005105
c31085_g2	95.4855	48.6424	0.97307	0.00020279	0.0051149
c38509_g1	932.268	581.753	0.68034	0.00020335	0.0051253
c43895_g2	284.985	168.152	0.76112	0.00020373	0.0051314
c39418_g2	53.3009	22.9662	1.2146	0.00020445	0.0051476
c39056_g1	58.2009	25.8997	1.1681	0.00020478	0.0051543
c40725_g1	820.372	87.6184	3.227	0.00020556	0.0051721
c36950_g2	36.254	13.2021	1.4574	0.00020593	0.0051786
c45211_g2	443.018	269.655	0.71625	0.000206	0.0051786
c44213_g1	150.77	82.9001	0.8629	0.00020619	0.0051805
c30851_g1	248.62	140.582	0.82253	0.00020635	0.0051828
c40645_g1	173.22	97.3641	0.83115	0.00020688	0.0051944
c40638_g3	538.366	330.963	0.70192	0.00020726	0.0052002
c31183_g1	62.4182	19.2023	1.7007	0.00020808	0.0052142
c45549_g1	1439.31	907.882	0.6648	0.00020811	0.0052142
c46518_g1	1794.85	1136.25	0.65958	0.00020861	0.0052251
c38257_g1	130.696	70.9923	0.88048	0.00020931	0.0052406
c47393_g1	309.686	184.584	0.74653	0.00020939	0.0052408
c40361_g5	261.88	154.825	0.75827	0.00021174	0.0052941
c37950_g1	2918.12	1802.46	0.69507	0.00021204	0.0052997
c15272_g1	104.048	23.7655	2.1303	0.00021222	0.0053024
c24293_g1	114.416	51.0782	1.1635	0.0002125	0.0053076
c40263_g4	53.9216	18.831	1.5178	0.00021289	0.0053156
c29470_g1	1253.46	376.603	1.7348	0.00021402	0.0053382
c43653_g1	405.707	245.558	0.72437	0.00021427	0.0053422
c44136_g1	1413.77	891.781	0.66479	0.00021433	0.0053422
c33942_g1	34.8745	12.4682	1.4839	0.00021508	0.0053591
c34138_g1	43.171	17.1621	1.3308	0.00021757	0.0054155
c36344_g1	67.6806	31.665	1.0959	0.00021802	0.0054248
c45255_g1	421.327	228.745	0.8812	0.00021843	0.0054313
c39319_g1	359.482	216.419	0.73209	0.00022111	0.0054865
c45043_g6	1707.92	1075.49	0.66724	0.00022242	0.0055115
c44137_g3	238.304	139.016	0.77756	0.00022348	0.0055319
c34904_g1	152.277	79.4694	0.93822	0.00022369	0.0055353
c45595_g1	1250.81	788.618	0.66546	0.00022571	0.0055814
c39464_g1	99.4981	51.3492	0.95433	0.00022725	0.0056156
c37388_g2	42.0158	16.4438	1.3534	0.00022757	0.0056217
c37022_g1	23.1495	6.45886	1.8416	0.00022852	0.0056381
c38092_g2	32.1296	11.1496	1.5269	0.00023035	0.0056716
c38446_g1	154.396	85.7306	0.84875	0.00023039	0.0056716
c29568_g2	60.7363	19.6275	1.6297	0.0002306	0.0056731
c45107_g5	633.018	348.36	0.86167	0.00023054	0.0056731
c41859_g1	385.912	229.161	0.75191	0.00023151	0.0056936
c46462_g1	312.704	186.434	0.74614	0.00023206	0.0057052
c39710_g4	9.52723	0.68814	3.7913	0.00023276	0.0057203
c42526_g2	71.9563	34.5104	1.0601	0.00023427	0.0057516
c29946_g1	16.5701	3.37757	2.2945	0.00023464	0.0057575
c41600_g3	100.109	41.2861	1.2778	0.00023549	0.0057736
c43503_g4	2982.05	1906.62	0.64529	0.00023585	0.0057805
c35264_g1	23.6564	6.72766	1.8141	0.00023785	0.0058254
c42782_g1	108.486	56.5505	0.93989	0.00023923	0.0058573
c28835_g1	29.443	9.75497	1.5937	0.00024311	0.0059443
c44964_g1	65.2015	30.3788	1.1018	0.00024348	0.0059512
c45166_g1	140.81	77.2217	0.86667	0.00024398	0.0059593
c34615_g2	12.5293	1.66019	2.9159	0.00024547	0.0059898
c43220_g4	411.387	251.285	0.71117	0.00024786	0.0060421
c46799_g1	608.709	378.04	0.68722	0.00024924	0.0060713
c41328_g1	541.698	334.837	0.69403	0.00024933	0.0060715
c22164_g1	12.2929	0.325997	5.2368	0.0002496	0.006074
c36501_g4	313.077	187.083	0.74283	0.00025005	0.0060829
c31005_g1	34.5698	12.5528	1.4615	0.00025198	0.0061236
c42153_g3	270.046	160.666	0.74914	0.00025196	0.0061236
c21853_g1	32.1851	2.42335	3.7313	0.00025232	0.0061278
c45906_g3	88.5611	44.4358	0.99495	0.00025363	0.0061554
c39574_g4	131.96	71.6792	0.88048	0.00025386	0.0061588
c47105_g4	290.353	172.528	0.75097	0.00025414	0.0061636
c35497_g1	66.2756	30.8533	1.1031	0.00025596	0.0062004
c44363_g1	157.457	58.365	1.4318	0.00025649	0.0062082
c34435_g2	10.5096	1.02008	3.365	0.00025696	0.0062153
c31949_g1	424.544	260.114	0.70677	0.00025709	0.0062162
c34771_g2	1169.91	739.75	0.66129	0.00025779	0.0062228
c33124_g1	155.743	86.6554	0.84581	0.00025808	0.0062234
c46882_g4	327.282	196.978	0.7325	0.00025796	0.0062234
c45220_g3	642.904	402.266	0.67645	0.00025984	0.0062577
c42441_g1	236.906	89.4497	1.4052	0.00026018	0.0062636
c47380_g1	1883.42	1176.82	0.67847	0.00026035	0.0062656
c18217_g1	38.2429	14.4187	1.4073	0.00026123	0.0062827
c39262_g5	206.484	119.496	0.78906	0.00026197	0.0062961
c42558_g2	19.9941	4.99839	2	0.00026246	0.0063059
c34637_g1	1753.7	421.287	2.0575	0.00026286	0.0063122
c53847_g1	8.28768	0.325997	4.668	0.00026438	0.0063336
c45883_g2	970.68	613.53	0.66186	0.00026477	0.0063402
c35780_g1	2613.89	1671.48	0.64507	0.00026487	0.0063406
c42831_g2	268.822	159.805	0.75034	0.00026496	0.0063406
c41785_g1	231.787	122.564	0.91927	0.0002655	0.0063512
c33059_g1	578.162	334.83	0.78804	0.00026593	0.0063531
c40752_g1	578.818	359.321	0.68784	0.00026605	0.006354
c41311_g1	162.795	66.756	1.2861	0.00026804	0.0063901
c41447_g1	76.2529	37.5862	1.0206	0.00026805	0.0063901
c33284_g1	321.727	185.822	0.79192	0.00026893	0.0064079
c34368_g1	536.808	332.965	0.68904	0.00026966	0.0064214
c43854_g2	1115.67	706.877	0.65838	0.00026968	0.0064214
c44501_g5	38.7826	8.4693	2.1951	0.00027089	0.0064438
c40194_g2	112.505	60.1207	0.90405	0.0002711	0.0064467
c31378_g1	15.6553	3.06073	2.3547	0.00027134	0.0064481
c40520_g1	251.538	148.121	0.764	0.00027241	0.006465
c38606_g1	517.621	320.495	0.69159	0.00027268	0.0064694
c46568_g1	905.483	570.972	0.66527	0.00027329	0.0064795
c23928_g1	56.8135	11.5906	2.2933	0.00027378	0.0064869
c42332_g1	135.533	74.3338	0.86656	0.00027402	0.0064903
c41964_g1	721.146	449.712	0.68129	0.00027647	0.0065384
c47354_g3	230.208	134.641	0.77382	0.0002765	0.0065384
c32276_g1	167.311	94.8673	0.81855	0.00027762	0.0065606
c37553_g1	524.85	277.978	0.91693	0.00027966	0.0066002
c38815_g2	309.7	186.369	0.73271	0.0002832	0.0066748
c43493_g9	5122.24	3178.9	0.68825	0.00028358	0.0066794
c46584_g2	3239.82	2089.08	0.63305	0.00028354	0.0066794
c25475_g1	132.522	62.8014	1.0774	0.00028392	0.0066852
c46376_g4	471.682	291.162	0.69599	0.00028407	0.0066867
c42364_g2	48.3093	20.6275	1.2277	0.0002847	0.0066992
c32934_g1	396.66	155.971	1.3466	0.00028481	0.0066997
c41792_g2	29.8903	10.1144	1.5633	0.00028509	0.0067028
c46761_g1	1461.01	932.572	0.64768	0.00028513	0.0067028
c33930_g1	106.467	46.8164	1.1853	0.00028822	0.0067622
c33726_g2	26.8085	8.45098	1.6655	0.00029192	0.00684
c44328_g3	278.397	165.803	0.74768	0.00029275	0.0068532
c33327_g1	26.1549	8.07374	1.6958	0.00029342	0.0068664
c36676_g4	118.089	7.42496	3.9914	0.00029397	0.0068768
c43493_g2	27.3127	8.79481	1.6348	0.00029413	0.0068783
c31022_g1	28.4124	9.4738	1.5845	0.00029441	0.0068828
c26422_g1	94.8131	48.7218	0.96052	0.00029524	0.0068976
c46651_g2	2870.33	1466.31	0.96903	0.00029643	0.006921
c37418_g1	54.4822	24.3933	1.1593	0.00029672	0.0069233
c32935_g1	34.3227	8.91835	1.9443	0.00029839	0.0069577
c33856_g2	388.843	238.136	0.7074	0.0002986	0.0069603
c20253_g1	24.5812	7.41901	1.7283	0.00029883	0.0069634
c41544_g1	358.288	217.572	0.71963	0.00029899	0.0069649
c42280_g2	909.515	575.382	0.66058	0.00029937	0.0069671
c45092_g3	25.2415	7.76606	1.7005	0.00029927	0.0069671
c67032_g1	318.867	192.39	0.72892	0.00030038	0.0069883
c35331_g1	455.344	280.391	0.69951	0.00030088	0.0069952
c28305_g1	36.4517	12.1006	1.5909	0.00030596	0.0070951
c38290_g1	548.419	340.759	0.68653	0.0003061	0.007096
c38918_g1	312.905	188.967	0.72759	0.00030645	0.0071001
c40728_g1	761.499	479.39	0.66764	0.00030647	0.0071001
c34001_g1	224.373	131.51	0.77073	0.00030764	0.0071203
c47456_g2	6099.67	3794.54	0.68481	0.00030788	0.0071236
c34845_g1	255.195	150.887	0.75813	0.00030957	0.0071579
c44885_g1	287.967	173.231	0.73321	0.00031169	0.0071979
c47207_g2	579.554	361.432	0.68122	0.00031262	0.0072145
c40802_g1	750.563	472.685	0.66709	0.00031391	0.007235
c41561_g1	568.072	353.634	0.68382	0.00031492	0.0072562
c34285_g1	2399.96	930.881	1.3663	0.00031561	0.0072673
c32604_g2	128.401	58.6418	1.1307	0.00031767	0.0073124
c26501_g1	14.5979	2.72236	2.4228	0.0003199	0.007359
c45601_g2	61.0662	24.1094	1.3408	0.00032031	0.0073637
c47125_g1	915.405	488.08	0.90729	0.00032189	0.0073887
c41550_g3	877.963	556.514	0.65774	0.00032554	0.0074626
c36777_g2	558.923	349.729	0.67641	0.00032754	0.0074963
c41077_g1	2854.47	1838.02	0.63507	0.00032751	0.0074963
c47158_g1	868.191	550.638	0.65691	0.00032991	0.0075434
c34776_g1	417.466	257.299	0.69821	0.00033085	0.0075619
c36050_g1	345.748	210.344	0.71697	0.00033242	0.0075889
c40444_g2	352.779	215.569	0.71062	0.00033258	0.0075899
c34777_g2	329.746	200.328	0.71899	0.00033372	0.0076137
c38435_g3	99.5557	52.141	0.93309	0.00033504	0.0076414
c39032_g1	514.151	319.73	0.68534	0.00033536	0.0076462
c41294_g1	30.6236	10.7993	1.5037	0.00033569	0.0076512
c29381_g1	38.0354	9.5493	1.9939	0.00033622	0.0076609
c38421_g1	1598.3	1030.51	0.63318	0.00033659	0.0076644
c44079_g4	16.7824	3.67336	2.1918	0.00033714	0.0076746
c34730_g1	44.4882	18.5411	1.2627	0.00033986	0.0077316
c45758_g2	1174.15	685.104	0.77722	0.00034071	0.0077485
c36036_g1	6.41268	0	Inf	0.0003417	0.0077675
c39258_g4	97.9898	31.6675	1.6296	0.00034176	0.0077675
c45227_g2	242.852	144.73	0.74672	0.00034247	0.0077812
c42554_g1	333.067	202.42	0.71846	0.00034285	0.0077873
c44652_g1	89.7892	45.9557	0.9663	0.00034313	0.0077912
c38296_g3	235.213	139.11	0.75774	0.00034446	0.0078166
c45213_g1	396.448	244.208	0.69902	0.00034713	0.007872
c37242_g2	190.884	109.817	0.79759	0.00034734	0.0078744
c45655_g2	190.377	110.185	0.78893	0.00034767	0.0078794
c43749_g1	90.6934	46.829	0.9536	0.00034802	0.0078823
c45038_g1	109.527	49.4774	1.1464	0.00034791	0.0078823
c38593_g1	210.008	123.55	0.76535	0.00034844	0.0078894
c29671_g1	29.1664	10.1835	1.5181	0.00034902	0.0078968
c30206_g1	70.5387	34.5099	1.0314	0.00034891	0.0078968
c37072_g1	1600.49	654.917	1.2891	0.0003491	0.0078968
c39545_g1	28.1994	9.48665	1.5717	0.00035021	0.0079176
c42320_g2	6986.24	4526.07	0.62626	0.00035024	0.0079176
c33881_g1	27.7507	9.0339	1.6191	0.00035162	0.0079464
c34485_g1	2202.09	1415.24	0.63783	0.00035234	0.0079576
c21405_g1	90.5782	46.7372	0.95459	0.00035293	0.0079666
c37543_g1	75.6254	37.502	1.0119	0.00035318	0.0079666
c45430_g1	194.686	113.156	0.78284	0.00035307	0.0079666
c41960_g3	290.609	175.238	0.72977	0.00035332	0.0079672
c37822_g4	178.572	103.803	0.78265	0.00035668	0.0080331
c29910_g1	68.0817	33.2188	1.0353	0.0003582	0.0080597
c38503_g2	11.1023	1.37034	3.0183	0.00035951	0.0080841
c31909_g1	37.3168	14.437	1.3701	0.00035993	0.0080911
c31187_g1	123.811	36.9337	1.7451	0.00036026	0.0080959
c34852_g1	530.319	331.209	0.67912	0.00036094	0.0081014
c41038_g1	189.068	109.172	0.7923	0.00036084	0.0081014
c43312_g1	3532.54	2298.99	0.61971	0.00036122	0.0081047
c44019_g1	1070.56	37.5754	4.8324	0.00036167	0.0081123
c31935_g1	52.5303	10.1322	2.3742	0.00036247	0.0081277
c40132_g1	1550.63	997.719	0.63615	0.00036387	0.0081541
c37900_g1	5662.35	3690.73	0.61749	0.00036557	0.008187
c43308_g1	363.768	189.358	0.9419	0.00036611	0.0081966
c35628_g3	86.4511	44.1903	0.96815	0.00036656	0.0082042
c44907_g1	1242.71	798.807	0.63758	0.00036736	0.0082196
c35150_g1	117.33	25.5968	2.1965	0.00036787	0.0082258
c42000_g4	67.5875	32.8987	1.0387	0.00036785	0.0082258
c32826_g1	65.6385	16.8302	1.9635	0.00037055	0.008278
c43893_g1	278.278	167.36	0.73357	0.00037246	0.0083073
c30128_g1	10.0308	1.02008	3.2977	0.00037279	0.0083099
c43691_g1	102.789	54.5928	0.9129	0.00037587	0.0083734
c32454_g1	144.27	81.4186	0.82534	0.000376	0.0083737
c46994_g1	1218.72	781.728	0.64062	0.00037838	0.0084189
c13395_g1	933.705	598.914	0.64062	0.00038022	0.0084495
c40156_g2	262.121	156.327	0.74567	0.00038044	0.0084517
c21887_g1	289.843	176.277	0.71743	0.00038269	0.0084937
c41402_g1	182.287	105.645	0.78699	0.00038335	0.0085006
c41625_g7	13.0148	0	Inf	0.00038416	0.0085132
c43807_g1	569.679	357.417	0.67254	0.0003854	0.0085302
c38205_g1	177.182	102.025	0.79631	0.00038576	0.0085329
c40477_g1	394.601	241.87	0.70616	0.0003862	0.0085375
c46651_g3	224.186	98.0307	1.1934	0.00038675	0.008547
c10452_g1	15.9841	3.38351	2.24	0.0003888	0.0085871
c45394_g1	1278.68	823.114	0.63549	0.00039062	0.0086218
c28665_g1	228.904	136.001	0.75112	0.0003911	0.0086298
c46790_g1	678.511	429.416	0.65999	0.0003916	0.0086357
c39793_g1	273.396	165.408	0.72496	0.00039521	0.0086965
c35756_g2	122.8	67.9564	0.85363	0.00039875	0.0087504
c40020_g1	78.1045	34.6977	1.1706	0.00039842	0.0087504
c46267_g1	851.992	542.282	0.6518	0.00039867	0.0087504
c46808_g2	491.251	307.855	0.67421	0.00039928	0.0087587
c44899_g1	203.303	119.627	0.76509	0.00040011	0.0087721
c34321_g1	199.38	116.823	0.77119	0.00040214	0.008814
c29757_g1	433.613	269.883	0.68407	0.00040378	0.0088472
c30346_g1	237.196	140.903	0.75137	0.0004053	0.0088752
c42958_g1	419.313	217.467	0.94723	0.00040581	0.0088837
c36397_g1	604.035	381.033	0.66471	0.00040855	0.0089326
c46858_g2	418.079	259.635	0.68729	0.00040904	0.0089407
c37427_g1	269.495	162.691	0.72812	0.00041008	0.008958
c19530_g1	14.399	2.73473	2.3965	0.00041046	0.0089635
c43278_g2	691.889	439.311	0.6553	0.00041159	0.0089856
c39036_g4	230.283	129.724	0.82797	0.00041493	0.0090474
c45896_g1	690.775	368.277	0.90743	0.00041568	0.0090612
c43601_g2	803.616	512.664	0.64849	0.00041596	0.0090645
c41259_g1	594.807	376.632	0.65926	0.00041639	0.0090711
c37749_g1	4761.93	3110.09	0.61459	0.00041701	0.0090819
c35636_g1	191.324	111.936	0.77335	0.00041768	0.0090909
c32518_g1	419.037	255.722	0.7125	0.00042065	0.0091473
c38888_g1	280.771	170.918	0.71609	0.00042176	0.0091613
c46716_g1	1689.15	1101.72	0.61654	0.00042181	0.0091613
c43161_g1	161.653	92.6249	0.80343	0.00042343	0.0091835
c44412_g1	437.888	274.498	0.67376	0.00042305	0.0091835
c46161_g1	57.5968	26.6849	1.11	0.00042313	0.0091835
c40920_g3	122.529	68.0945	0.84751	0.00042403	0.009193
c33039_g1	84.327	43.6257	0.95082	0.00042575	0.0092247
c35130_g1	16.4977	3.7365	2.1425	0.00042646	0.0092317
c40822_g7	773.638	492.964	0.65018	0.00043071	0.0093069
c43459_g1	49.0653	21.6526	1.1802	0.00043063	0.0093069
c45073_g1	2272.86	1482.89	0.6161	0.00043507	0.0093955
c41314_g2	432.655	270.338	0.67845	0.00043701	0.0094261
c38493_g6	74.2813	31.8885	1.22	0.00043861	0.0094549
c30151_g1	1334.17	856.482	0.63945	0.00043885	0.0094572
c47071_g1	95.4957	50.9336	0.90682	0.00043952	0.0094689
c28955_g1	17.3395	4.06844	2.0915	0.0004419	0.0095173
c41283_g2	710.306	343.8	1.0469	0.00044211	0.009519
c43673_g3	102.02	54.4315	0.90634	0.0004427	0.0095288
c34302_g1	144.402	82.3562	0.81014	0.00044349	0.009543
c35453_g1	385.529	233.775	0.72172	0.00044602	0.0095859
c30868_g2	70.8178	34.8913	1.0212	0.00044649	0.0095931
c31458_g1	392.488	243.757	0.68721	0.00044665	0.0095937
c47195_g1	901.425	578.377	0.6402	0.00044765	0.0096123
c46423_g1	622.661	396.971	0.64941	0.00044809	0.0096188
c33285_g1	54.3999	24.8769	1.1288	0.00045033	0.0096526
c46411_g3	179.527	105.969	0.76055	0.00045013	0.0096526
c29714_g1	282.896	111.289	1.346	0.00045198	0.0096821
c36030_g1	405.898	252.578	0.68439	0.00045269	0.0096937
c46942_g1	56.2682	25.972	1.1154	0.00045279	0.0096937
c26586_g1	123.832	51.5221	1.2651	0.00045508	0.0097299
c21376_g2	11.4927	0	Inf	0.00045551	0.0097332
c33940_g1	123.702	13.1778	3.2307	0.00045572	0.0097332
c37695_g1	89.3983	46.3396	0.948	0.00045561	0.0097332
c40793_g2	15.0218	3.05751	2.2966	0.00045956	0.0097949
c46858_g1	787.492	502.479	0.6482	0.00045972	0.0097954
c40997_g2	163.781	18.7671	3.1255	0.00045992	0.0097966
c31916_g1	502.976	314.856	0.6758	0.00046191	0.0098298
c36351_g1	658.364	419.042	0.65179	0.00046202	0.0098298
c22533_g1	79.7832	40.4268	0.98077	0.00046349	0.0098583
c38839_g1	49.7143	22.1724	1.1649	0.0004647	0.0098782
c35647_g2	2060.03	1328.01	0.6334	0.00046532	0.0098885
c41307_g1	511.803	322.66	0.66557	0.00046577	0.0098922
c47091_g1	217.118	129.462	0.74595	0.00046566	0.0098922
c33948_g1	127.303	70.9502	0.84339	0.00046661	0.0099071
c46157_g2	278.763	169.426	0.71838	0.00047105	0.0099894
c28481_g2	8.86293	0.673039	3.719	0.00047512	0.010067
c29833_g1	436.736	270.156	0.69297	0.00047542	0.01007
c35197_g1	334.904	207.321	0.69188	0.00047696	0.010094
c39908_g1	36.2118	10.4884	1.7877	0.00047697	0.010094
c39112_g2	459.83	289.931	0.66539	0.00047901	0.010134
c39142_g3	58.6147	27.7768	1.0774	0.00048174	0.010183
c35532_g1	158.705	91.2654	0.7982	0.0004831	0.010203
c35812_g3	247.166	99.5072	1.3126	0.00048523	0.010233
c37694_g1	348.259	214.912	0.69642	0.00048563	0.010235
c39863_g1	160.981	92.8122	0.7945	0.00048551	0.010235
c41444_g1	377.246	234.157	0.68803	0.00048598	0.010237
c43103_g1	637.227	406.686	0.64789	0.00048645	0.010244
c36410_g3	8.75045	0.68814	3.6686	0.00048832	0.010275
c45997_g1	151.456	86.7965	0.80319	0.00048835	0.010275
c43376_g2	6.22716	0	Inf	0.00048987	0.010302
c28678_g1	242.699	147.202	0.72137	0.00049082	0.010312
c29129_g1	230.783	138.011	0.74176	0.00049139	0.01032
c46314_g2	802.752	514.329	0.64226	0.00049304	0.010352
c34198_g1	1340.94	870.643	0.62309	0.00049488	0.010379
c33290_g2	18.494	4.66645	1.9867	0.00049637	0.010407
c36472_g3	52.3983	23.9653	1.1286	0.00049707	0.010415
c26121_g1	95.2185	42.4029	1.1671	0.00049734	0.010418
c46772_g2	243.644	147.837	0.72076	0.00049901	0.010446
c31353_g1	240.652	144.754	0.73334	0.00050196	0.010487
c32377_g1	78.4152	17.8379	2.1362	0.00050265	0.010496
c39047_g3	520.396	329.572	0.65902	0.00050361	0.010513
c43882_g1	51.3709	17.5361	1.5506	0.00050537	0.010545
c44541_g2	19.1543	5.09768	1.9098	0.00050544	0.010545
c22174_g1	10.661	1.37628	2.9535	0.00050564	0.010546
c46583_g1	894.75	577.277	0.63222	0.00050604	0.010551
c30344_g1	19.1509	5.07984	1.9146	0.00050667	0.010558
c32260_g1	123.466	69.0245	0.83893	0.0005068	0.010558
c46207_g2	144.675	82.8612	0.80404	0.00050867	0.010594
c26796_g1	32.3599	4.07759	2.9884	0.00051046	0.010622
c31240_g1	44.8061	3.41371	3.7143	0.00051065	0.010622
c39857_g1	106.852	58.0412	0.88046	0.00051227	0.01065
c40536_g1	1400.46	910.517	0.62115	0.00051328	0.010665
c37058_g1	1378.65	896.938	0.62017	0.00051369	0.010666
c41814_g1	1474.41	958.485	0.62131	0.00051392	0.010666
c36502_g4	64.8857	3.04836	4.4118	0.00051488	0.010683
c35256_g3	69.2174	34.5653	1.0018	0.00051525	0.010687
c47470_g2	112.246	61.4403	0.86941	0.00051869	0.010746
c38893_g3	2580.77	1697.17	0.60467	0.00051951	0.01076
c35594_g1	465.546	293.857	0.66381	0.00052141	0.010784
c44867_g1	117.729	65.0013	0.85693	0.00052212	0.010793
c33243_g1	46.5614	18.0552	1.3667	0.00052322	0.010812
c34630_g1	381.945	237.558	0.68509	0.00052387	0.010822
c32395_g1	234.118	141.711	0.72428	0.00052432	0.010829
c45267_g1	56.7583	23.3338	1.2824	0.00052607	0.010859
c35030_g3	216.296	120.637	0.84233	0.00052701	0.010875
c26902_g1	74.6118	6.42913	3.5367	0.00052793	0.010891
c45438_g2	193.948	115.203	0.75149	0.00052909	0.010908
c42660_g1	952.531	617.203	0.62602	0.00053227	0.010964
c46475_g1	53.0739	24.3096	1.1265	0.00053429	0.010994
c47330_g5	30.7146	11.1555	1.4612	0.0005342	0.010994
c30580_g1	565.606	360.298	0.65061	0.00053664	0.011029
c24403_g1	978.57	635.529	0.62272	0.00054013	0.011091
c45337_g1	1379	831.674	0.72953	0.00054026	0.011091
c34939_g3	128.575	72.4501	0.82755	0.0005413	0.011103
c33600_g2	174.093	101.623	0.77663	0.00054237	0.011119
c36766_g4	122.017	67.7697	0.84837	0.00054355	0.011136
c45387_g1	1574.08	1022.72	0.6221	0.00054397	0.011142
c37009_g2	569.084	363.209	0.64784	0.00054804	0.011216
c6922_g1	13.937	2.76445	2.3339	0.00054797	0.011216
c42166_g1	68.3569	33.5605	1.0263	0.00054842	0.01122
c32547_g1	35.8133	2.05848	4.1208	0.00054955	0.011234
c47452_g1	588.112	373.624	0.6545	0.00054956	0.011234
c46039_g4	118.855	65.8315	0.85235	0.00055383	0.011318
c45613_g1	609.592	389.229	0.64723	0.00055515	0.011329
c47096_g3	80.1155	41.6066	0.94527	0.00055514	0.011329
c40604_g1	194.82	115.899	0.74927	0.00055585	0.01134
c41892_g1	440.693	276.469	0.67265	0.00055725	0.011359
c36665_g1	29.3867	10.4916	1.4859	0.00055955	0.011393
c33486_g1	12.3385	2.02233	2.6091	0.00056036	0.011406
c31003_g1	12.2836	2.04932	2.5835	0.00056335	0.011464
c46528_g1	1632.22	1074.14	0.60365	0.00056498	0.011492
c46605_g1	21.0655	4.67561	2.1717	0.00056506	0.011492
c45322_g1	323.117	200.17	0.69083	0.00056637	0.011515
c44083_g2	194.11	115.316	0.75129	0.0005668	0.011521
c35341_g2	382.626	238.382	0.68266	0.00056794	0.011541
c43785_g3	15.9614	3.67336	2.1194	0.00056824	0.011544
c40446_g2	525.608	333.275	0.65727	0.00056873	0.01155
c34418_g1	430.988	269.804	0.67573	0.0005696	0.011564
c33203_g1	364.675	228.542	0.67415	0.00057134	0.011581
c44983_g3	29.358	5.43877	2.4324	0.00057288	0.011605
c37465_g1	167.793	98.2068	0.77279	0.00057393	0.011617
c44815_g1	439.073	276.967	0.66474	0.00057378	0.011617
c33414_g2	32.7424	12.5556	1.3828	0.00057538	0.011632
c43977_g1	170.672	96.6999	0.81964	0.00057549	0.011632
c46356_g4	41.0154	17.6084	1.2199	0.00057542	0.011632
c37137_g1	2635.24	1729.68	0.60743	0.00057651	0.011649
c40315_g1	644.799	412.157	0.64565	0.00058208	0.011752
c42829_g1	8797.77	5806.92	0.59936	0.00058241	0.011753
c29897_g1	227.823	137.609	0.72734	0.00058282	0.011757
c30389_g1	142.007	81.527	0.80061	0.00058544	0.011803
c32569_g1	69.9626	23.7715	1.5574	0.00059169	0.011909
c42993_g3	39.3444	12.8816	1.6109	0.00059357	0.011937
c33457_g1	139.166	79.5641	0.80662	0.00059616	0.01198
c36386_g3	610.812	389.644	0.64857	0.00059624	0.01198
c42709_g1	650.947	416.833	0.64307	0.00059667	0.011986
c43277_g3	52.8508	24.3928	1.1155	0.00059717	0.011992
c37144_g1	596.195	381.572	0.64383	0.00059835	0.012013
c38808_g1	903.821	588.641	0.61865	0.00059885	0.012019
c36625_g2	63.1395	30.8586	1.0329	0.00060048	0.012045
c37659_g1	917.851	593.312	0.62947	0.00060045	0.012045
c38353_g1	274.895	169.26	0.69964	0.00060317	0.012083
c37750_g2	138.575	78.881	0.81291	0.0006034	0.012084
c40319_g3	117.433	65.5714	0.8407	0.00060834	0.012166
c44181_g2	151.575	87.3657	0.7949	0.0006082	0.012166
c32275_g1	23.1113	4.73875	2.286	0.00061112	0.012208
c32322_g1	18.3152	4.6724	1.9708	0.00061388	0.012256
c36451_g1	290.556	179.703	0.6932	0.00061404	0.012256
c44936_g1	483.508	305.351	0.66307	0.00061508	0.012273
c27421_g1	121.806	20.2152	2.5911	0.00061565	0.012278
c41076_g5	67.4695	33.5534	1.0078	0.00061911	0.012344
c39002_g2	654.358	421.239	0.63544	0.00062022	0.012359
c40228_g1	934.957	607.036	0.62312	0.00062082	0.012367
c31978_g1	197.874	118.218	0.74314	0.00062529	0.012446
c37566_g3	562.825	359.806	0.64547	0.0006262	0.012457
c39323_g2	600.584	384.163	0.64465	0.00062742	0.012474
c38039_g2	94.8571	32.3435	1.5523	0.00062829	0.012488
c37841_g1	2746.68	1801.18	0.60875	0.0006289	0.012497
c45699_g2	115.245	64.0758	0.84686	0.00063171	0.012546
c34579_g1	30.3731	11.1766	1.4423	0.00063226	0.012553
c40655_g1	102.046	55.123	0.88849	0.00063438	0.012588
c42559_g1	278.251	172.031	0.69371	0.00063481	0.012594
c43554_g5	29.074	7.65762	1.9248	0.00063515	0.012597
c37714_g1	145.561	84.2578	0.78874	0.00063642	0.012612
c38918_g4	542.532	301.35	0.84827	0.00063792	0.012638
c29834_g1	592.79	34.4063	4.1068	0.00063953	0.012663
c32141_g1	266.282	102.05	1.3837	0.00063982	0.012665
c42049_g1	2149.71	1411.68	0.60672	0.00064001	0.012665
c35447_g1	1435.75	936.514	0.61643	0.0006405	0.012671
c38026_g2	2966.91	1953.81	0.60267	0.00064304	0.012716
c42521_g1	999.26	650.813	0.61862	0.00064623	0.012771
c46395_g1	868.262	562.911	0.62523	0.00064725	0.01278
c44806_g4	33.2995	12.8216	1.3769	0.00064986	0.012829
c34624_g1	24.0227	7.73585	1.6348	0.00065186	0.012861
c38566_g1	1775.53	1167.69	0.60459	0.00065263	0.012873
c29990_g1	546.757	287.549	0.92709	0.00065503	0.012916
c26046_g2	97.2923	50.2093	0.95437	0.00065684	0.012949
c35939_g3	50.7523	23.7326	1.0966	0.00065735	0.012955
c34227_g2	154.115	89.7352	0.78026	0.00065784	0.012958
c41445_g1	96.7083	52.3034	0.88673	0.00065803	0.012958
c21993_g1	83.6314	5.82469	3.8438	0.00066034	0.012989
c34695_g1	29.3948	10.7874	1.4462	0.00066456	0.013061
c41935_g3	188.553	112.391	0.74645	0.00066434	0.013061
c35933_g6	206.693	123.883	0.73851	0.0006653	0.013069
c37575_g2	130.896	74.434	0.81438	0.00066942	0.013135
c36064_g1	761.391	492.367	0.6289	0.00067137	0.013166
c41218_g2	1222.15	803.044	0.60586	0.00067141	0.013166
c46341_g2	729.272	472.006	0.62765	0.00067152	0.013166
c34372_g1	343.639	215.05	0.67623	0.00067408	0.013212
c40575_g7	167.434	98.9386	0.75899	0.0006784	0.013275
c20033_g1	71.5244	36.6087	0.96625	0.00068043	0.013304
c18827_g1	8.48324	0.68814	3.6238	0.00068263	0.013344
c37009_g1	89.4593	47.0367	0.92744	0.00068345	0.013356
c34857_g1	114.846	64.0179	0.84315	0.00068498	0.013379
c41806_g2	52.0762	24.1888	1.1063	0.00068538	0.013383
c38212_g1	279.464	82.4203	1.7616	0.00068684	0.013404
c40512_g1	371.857	234.405	0.66574	0.00068706	0.013405
c33632_g1	291.066	156.544	0.89478	0.00068761	0.013412
c47426_g2	85.9857	45.6065	0.91486	0.0006878	0.013412
c44106_g2	1239.85	790.796	0.64879	0.0006944	0.013519
c33656_g1	14178.6	8369.33	0.76054	0.00069586	0.013532
c39755_g2	189.299	113.428	0.73889	0.00069668	0.013541
c41929_g1	95.0141	51.5009	0.88354	0.00070238	0.013641
c45804_g1	354.092	223.803	0.66189	0.0007036	0.013661
c44840_g2	296.792	183.95	0.69014	0.00070449	0.013674
c29074_g1	9.48974	1.00819	3.2346	0.00070605	0.013698
c24317_g1	79.2176	2.7283	4.8597	0.0007068	0.013707
c35382_g3	81.0523	42.6775	0.92538	0.00070779	0.013712
c45392_g1	173.936	102.932	0.75687	0.00070769	0.013712
c38818_g1	44.705	12.1692	1.8772	0.00071388	0.013816
c45256_g5	49.599	22.6494	1.1308	0.00071425	0.013819
c18884_g1	104.315	57.3687	0.86261	0.00071513	0.013829
c45158_g1	269.52	155.705	0.79158	0.00071621	0.013842
c35957_g1	1313.97	821.303	0.67795	0.00072015	0.013903
c46796_g1	39.1825	16.4712	1.2503	0.00072243	0.013936
c34981_g2	4347.95	2879.24	0.59465	0.00072308	0.013945
c38950_g3	5.96664	0	Inf	0.00072469	0.013972
c46322_g2	45.4605	20.2077	1.1697	0.0007256	0.013982
c32734_g1	692.73	341.001	1.0225	0.00072727	0.014011
c43243_g3	389.862	247.748	0.65409	0.00072806	0.014018
c39618_g1	174.253	102.98	0.75881	0.00072844	0.014022
c41501_g1	88.8539	47.6407	0.89924	0.00072979	0.014043
c33475_g2	286.079	178.451	0.68089	0.00073016	0.014044
c45933_g1	669.81	436.029	0.61933	0.00073529	0.01412
c46319_g1	74.4247	38.6662	0.94471	0.00073488	0.01412
c22288_g1	913.511	402.11	1.1838	0.00073619	0.01413
c47042_g2	421.929	268.421	0.6525	0.00074144	0.014215
c45104_g1	138.468	79.5587	0.79946	0.00074238	0.014229
c39086_g1	197.579	118.706	0.73504	0.00074435	0.014256
c42820_g3	25.6025	7.73858	1.7261	0.00074602	0.014271
c32540_g1	302.074	131.318	1.2018	0.00074782	0.014295
c22781_g1	5.88497	0	Inf	0.00074828	0.0143
c36825_g1	122.136	69.5237	0.81291	0.00074912	0.014313
c41080_g1	6480.43	1154.57	2.4887	0.00075106	0.014338
c41831_g1	209.86	127.768	0.7159	0.00075304	0.014372
c27150_g2	5.86086	0	Inf	0.00075547	0.014415
c24759_g1	33.3095	12.4352	1.4215	0.00075573	0.014416
c33764_g1	46.654	9.41709	2.3086	0.00075622	0.014422
c34658_g1	5.85417	0	Inf	0.00075749	0.014438
c44852_g5	384.454	243.665	0.65791	0.00075817	0.014447
c29576_g1	276.258	155.209	0.8318	0.00075888	0.014457
c29772_g1	50.0496	14.7717	1.7605	0.00076092	0.014488
c47172_g2	127.835	68.0353	0.90993	0.00076191	0.014503
c40886_g1	764.282	285.328	1.4215	0.00076324	0.014525
c35013_g2	813.541	217.999	1.8999	0.00076384	0.014528
c26572_g1	118.768	66.7398	0.83153	0.00076537	0.014554
c46134_g1	463.167	282.82	0.71165	0.00076626	0.014567
c43745_g1	157.675	76.1853	1.0494	0.00076732	0.014576
c26987_g1	85.1325	45.2617	0.91142	0.0007678	0.014581
c37263_g2	94.0192	31.3746	1.5834	0.00076875	0.014595
c45880_g1	324.627	179.496	0.85483	0.00076916	0.014599
c38719_g3	47.8638	7.48809	2.6763	0.0007738	0.014669
c46225_g3	626.885	403.409	0.63596	0.00077473	0.014677
c43678_g1	1294.99	849.946	0.6075	0.00077796	0.014735
c47218_g1	966.864	634.724	0.60718	0.00077978	0.014765
c34863_g7	14.3716	3.02137	2.2499	0.00078019	0.014769
c45741_g1	220.781	80.6773	1.4524	0.00078213	0.014798
c37381_g1	475.743	305.182	0.64051	0.00078377	0.014821
c40556_g2	67.3143	34.1487	0.97908	0.00078465	0.014833
c37272_g3	1221.61	801.84	0.6074	0.00078545	0.014841
c38547_g1	915.829	597.346	0.61651	0.00079013	0.014922
c29999_g1	228.742	27.8449	3.0382	0.00079108	0.014928
c35975_g1	23.197	7.39476	1.6494	0.00079086	0.014928
c32315_g1	474.687	304.227	0.64183	0.00079199	0.014941
c43265_g2	20.6737	6.10587	1.7595	0.00079652	0.015015
c42805_g1	1087.02	713.939	0.6065	0.00079706	0.015021
c37938_g2	578.843	374.247	0.62918	0.00080075	0.015067
c43874_g1	1170.56	766.615	0.61062	0.00080131	0.015069
c43276_g3	313.296	196.894	0.6701	0.00080312	0.01508
c39640_g1	172.713	102.091	0.75852	0.00080432	0.015095
c18044_g3	19.1784	5.39347	1.8302	0.0008052	0.015107
c46596_g1	295.582	185.554	0.67171	0.00080983	0.015186
c34196_g1	876.071	571.871	0.61536	0.00081107	0.015201
c38126_g1	1511.51	998.843	0.59766	0.00081199	0.015215
c42789_g1	31.5269	12.1994	1.3698	0.00081421	0.015253
c29685_g1	51.9436	23.8898	1.1206	0.00081551	0.015269
c47253_g1	2719.81	1811.59	0.58625	0.00081645	0.015283
c44112_g1	43.2808	19.1359	1.1774	0.00081854	0.015314
c32197_g1	289.126	180.634	0.67863	0.00081942	0.015322
c40160_g3	1693.2	1094.72	0.62919	0.00081999	0.015329
c45699_g1	281.881	175.998	0.67953	0.00082305	0.015382
c44002_g1	158.238	92.9694	0.76727	0.00082602	0.015429
c39509_g1	489.657	314.857	0.63707	0.00082642	0.015433
c42441_g2	238.813	146.547	0.70451	0.00083009	0.015481
c33019_g1	51.9637	24.7198	1.0718	0.00083075	0.015482
c39008_g1	120.9	66.7228	0.85756	0.00083048	0.015482
c39304_g2	1698.56	1126.71	0.5922	0.00083079	0.015482
c43453_g2	371.016	235.096	0.65823	0.00083192	0.015499
c42039_g2	790.852	516.19	0.6155	0.000834	0.01553
c44477_g2	61.9502	27.0909	1.1933	0.00083692	0.015576
c31133_g1	342.166	214.631	0.67283	0.00083937	0.015614
c40618_g1	4034.54	1428.87	1.4975	0.00084004	0.015622
c28239_g1	100.373	55.6291	0.85145	0.00084328	0.015667
c22461_g2	180.782	108.552	0.73586	0.00084379	0.015672
c35610_g1	356.514	226.096	0.65703	0.00084566	0.015699
c25945_g1	16.019	2.01912	2.988	0.0008485	0.015739
c39861_g4	61.6154	30.2585	1.026	0.00084976	0.01575
c42399_g8	582.988	375.692	0.63392	0.00084968	0.01575
c36789_g1	359.433	227.591	0.65928	0.00085395	0.01582
c42645_g2	56.5052	27.4179	1.0433	0.00085783	0.015883
c35688_g1	131.762	75.7467	0.79867	0.00086132	0.01594
c38897_g2	298.594	187.972	0.66767	0.00086308	0.015964
c37189_g1	354.494	162.589	1.1245	0.00086406	0.015978
c42644_g2	323.076	203.55	0.66649	0.00086599	0.01601
c44193_g1	1221.18	808.044	0.59577	0.00086931	0.016055
c17964_g1	40.1501	17.2733	1.2169	0.00087093	0.016078
c30172_g1	94.2734	51.8116	0.86358	0.00087176	0.016082
c38781_g1	138.235	80.5211	0.77969	0.00087236	0.016082
c45495_g2	342.59	190.366	0.84771	0.00087236	0.016082
c41876_g1	33.1636	12.9761	1.3537	0.00087693	0.016154
c37111_g1	145.108	80.4849	0.85033	0.00087922	0.016184
c12424_g1	14.681	3.34142	2.1354	0.00088014	0.016197
c29141_g1	14.6682	0.347042	5.4014	0.00088231	0.016202
c35017_g1	129.478	74.5664	0.79611	0.00088118	0.016202
c35180_g1	129.393	74.6043	0.79443	0.00088159	0.016202
c39755_g1	59.1885	29.2189	1.0184	0.00088083	0.016202
c42019_g1	210.606	128.329	0.71469	0.00088246	0.016202
c46180_g2	418.207	246.79	0.76093	0.0008822	0.016202
c21502_g1	61.3984	26.4005	1.2176	0.00088457	0.016228
c33606_g2	191.398	115.978	0.72272	0.0008859	0.016248
c41828_g1	72.5443	37.357	0.95748	0.00088687	0.016262
c46475_g3	244.852	151.221	0.69526	0.00088744	0.016265
c25662_g1	35.3273	14.4699	1.2877	0.00088828	0.016275
c45213_g7	150.759	88.8787	0.76233	0.0008926	0.016346
c45285_g1	1386.65	698.626	0.98901	0.00089289	0.016348
c29512_g1	121.494	69.8275	0.79902	0.00089391	0.016358
c37432_g1	141.353	82.3934	0.7787	0.00089442	0.016363
c30440_g1	36.2982	12.6738	1.518	0.00089585	0.016381
c43227_g1	248.223	153.322	0.69507	0.00089617	0.016382
c46962_g1	970.779	638.063	0.60544	0.00089823	0.016416
c34083_g1	319.263	201.209	0.66605	0.00090774	0.01656
c31609_g1	91.0395	49.4784	0.87969	0.0009151	0.016678
c36835_g1	1204.49	328.932	1.8726	0.00091707	0.016705
c35515_g1	52.1223	24.6356	1.0812	0.00092025	0.016755
c38856_g1	816.555	536.782	0.60521	0.00092333	0.016802
c44470_g3	24.255	8.0829	1.5853	0.00092394	0.016809
c45943_g1	712.247	463.82	0.61881	0.00092516	0.016827
c36422_g1	305.028	192.25	0.66596	0.0009255	0.016829
c23504_g1	28.7579	10.7842	1.415	0.00093162	0.016923
c34875_g1	170.045	44.5248	1.9332	0.00093515	0.016979
c21192_g1	13.3376	2.71641	2.2957	0.00093806	0.017023
c33082_g3	1088.84	720.825	0.59507	0.00093998	0.017051
c36941_g1	38.863	16.5188	1.2343	0.00094008	0.017051
c45323_g3	1177.13	485.283	1.2784	0.00094151	0.017072
c31738_g1	23.5258	7.7871	1.5951	0.0009426	0.017088
c45047_g3	72.626	37.6711	0.94703	0.00094346	0.017099
c42753_g2	76.4321	24.0343	1.6691	0.0009443	0.017107
c41573_g1	948.46	621.266	0.61038	0.00094554	0.017124
c33914_g3	23.1005	6.09992	1.9211	0.00094605	0.017125
c46014_g2	523.397	339.295	0.62537	0.00094608	0.017125
c25907_g2	87.6743	24.6891	1.8283	0.00094802	0.017143
c33306_g1	23.4816	7.7569	1.598	0.0009483	0.017144
c45470_g4	125.187	72.1149	0.79571	0.00094972	0.017165
c46110_g1	1858.3	1233.35	0.5914	0.00094999	0.017166
c44229_g2	92.4827	50.6314	0.86915	0.00095359	0.017218
c40288_g1	28.1144	10.5035	1.4204	0.00095514	0.017241
c46555_g4	4341.93	2912.2	0.57623	0.00095557	0.017245
c25459_g1	9.96255	1.38222	2.8495	0.00095634	0.017254
c31251_g1	206.67	103.754	0.99416	0.00096175	0.017341
c43918_g1	239.669	147.802	0.69738	0.00096187	0.017341
c32127_g1	2691.45	1222.96	1.138	0.000963	0.017353
c38801_g2	164.751	98.6163	0.74038	0.00096403	0.017363
c41965_g2	189.599	111.137	0.77061	0.00096382	0.017363
c11855_g1	8.18189	0.673039	3.6037	0.00096677	0.017408
c43424_g2	8.17855	0.673039	3.6031	0.00096766	0.017419
c38962_g1	966.978	638.24	0.59938	0.00096811	0.017423
c20364_g1	35.0622	7.86534	2.1563	0.00097146	0.017475
c43964_g2	33.4542	13.4915	1.3101	0.00098099	0.017616
c40703_g1	1157.56	766.225	0.59525	0.00098219	0.017628
c42003_g4	84693.3	57005.1	0.57116	0.00098649	0.017692
c39004_g3	328.565	40.5158	3.0196	0.00098845	0.017723
c43779_g1	27.3717	10.0901	1.4397	0.0009937	0.017796
c7563_g2	18.9554	5.36648	1.8206	0.00099377	0.017796
c29511_g1	137.409	80.0327	0.77982	0.00099419	0.017799
c37615_g1	668.169	437.813	0.6099	0.0009972	0.017844
c31290_g1	110.303	62.5597	0.81817	0.00099823	0.017858
c52326_g1	7.68304	0	Inf	0.00099987	0.017883
c44286_g1	165.301	81.5692	1.019	0.0010007	0.017894
c41999_g1	66.9306	34.418	0.9595	0.0010121	0.018065
c39850_g2	69.7096	36.3307	0.94017	0.0010153	0.018109
c45829_g2	166.884	100.164	0.73649	0.0010176	0.018141
c39133_g1	601.09	389.19	0.62711	0.0010185	0.018153
c25175_g1	29.9318	11.4605	1.385	0.0010217	0.018197
c37796_g1	59.4953	29.7181	1.0014	0.0010217	0.018197
c42966_g1	141.406	83.6602	0.75723	0.001023	0.018214
c39564_g2	611.711	397.62	0.62146	0.0010247	0.01824
c42584_g2	237.565	147.775	0.68492	0.0010263	0.01826
c21901_g1	415.014	200.014	1.0531	0.0010274	0.018276
c44928_g3	129.879	75.8464	0.77601	0.0010311	0.018328
c39028_g2	386.063	247.827	0.63951	0.0010327	0.018351
c38277_g1	110.624	62.6807	0.81957	0.0010395	0.018454
c33877_g1	99.4693	55.641	0.8381	0.0010422	0.018493
c44720_g1	1264.52	840.275	0.58966	0.0010471	0.018563
c40169_g3	109.435	61.646	0.828	0.001052	0.018617
c44562_g1	108.934	62.0486	0.81199	0.0010533	0.018629
c35218_g2	31.9281	12.9932	1.2971	0.0010545	0.018646
c39072_g3	213.136	131.705	0.69447	0.0010558	0.018665
c44906_g2	44.519	20.2795	1.1344	0.0010572	0.018681
c30352_g1	36.7683	15.4717	1.2488	0.0010595	0.018707
c44052_g4	110.359	62.5062	0.82013	0.0010615	0.018729
c44532_g1	364.811	234.068	0.64022	0.0010646	0.018775
c45802_g1	257.092	160.619	0.67864	0.0010664	0.018792
c41357_g1	34.304	14.1467	1.2779	0.0010701	0.018843
c19747_g1	34.2217	14.1677	1.2723	0.0010734	0.018896
c37576_g1	242.852	151.573	0.68006	0.0010749	0.01892
c35327_g1	88.6652	46.4691	0.9321	0.0010758	0.01893
c37814_g1	42.3995	19.0149	1.1569	0.0010761	0.018931
c35418_g1	2538.18	605.377	2.0679	0.0010781	0.018961
c43314_g2	123.81	71.8074	0.78593	0.0010805	0.018999
c30021_g1	12.9252	0.341098	5.2439	0.0010814	0.019009
c38826_g6	606.982	395.794	0.6169	0.0010816	0.019009
c40156_g1	31.5611	12.5231	1.3336	0.0010826	0.019022
c40808_g1	38.308	12.4174	1.6253	0.0010829	0.019022
c44733_g1	28.6292	9.83642	1.5413	0.0010884	0.019097
c37582_g1	427.334	277.878	0.62091	0.0010923	0.01915
c33116_g1	209.127	128.466	0.70299	0.0010943	0.019176
c41457_g2	21.0782	6.5101	1.695	0.0011071	0.019359
c46119_g1	588.223	384.062	0.61503	0.001107	0.019359
c37852_g2	642.714	421.99	0.60697	0.0011108	0.019399
c41856_g1	59.9305	29.5973	1.0178	0.0011144	0.019442
c31714_g1	118.434	68.2403	0.79539	0.0011205	0.019531
c42063_g1	146.066	86.6724	0.75297	0.0011338	0.019738
c25248_g2	63.6806	32.2776	0.98032	0.0011345	0.019741
c46751_g3	991.617	658.63	0.59032	0.0011355	0.019748
c31195_g1	15.289	3.69441	2.0491	0.0011361	0.01975
c45243_g1	294.144	186.577	0.65675	0.0011383	0.019783
c43068_g1	37.4059	16.2386	1.2038	0.0011438	0.019869
c44297_g4	50.0329	23.7985	1.072	0.0011451	0.019882
c33212_g1	28.0955	8.47797	1.7285	0.0011512	0.019973
c45920_g2	176.849	106.884	0.72648	0.0011523	0.019979
c45236_g1	61.4843	31.5192	0.96399	0.0011561	0.02004
c22673_g1	51.3796	24.6744	1.0582	0.0011578	0.020064
c37506_g1	46.3579	21.6197	1.1005	0.0011632	0.020143
c45231_g1	412.648	265.368	0.63692	0.0011646	0.020163
c39349_g2	97.0042	54.1864	0.84012	0.0011721	0.020278
c43588_g2	67.0839	34.8067	0.9466	0.0011741	0.020297
c47223_g4	132.088	77.9475	0.76092	0.0011812	0.020405
c34697_g1	1953.69	336.512	2.5375	0.0011826	0.020417
c39367_g1	22.3318	7.43685	1.5863	0.0011847	0.020446
c31756_g1	906.874	602.572	0.58977	0.0011881	0.020495
c18163_g1	10.5485	1.67208	2.6573	0.0011886	0.020499
c7264_g1	62.8818	31.8706	0.98042	0.0011913	0.020536
c29869_g1	140.754	84.0286	0.74422	0.0011924	0.020544
c43746_g1	811.394	535.482	0.59956	0.0011921	0.020544
c22231_g2	83.0345	44.5844	0.89717	0.0011928	0.020547
c35178_g3	91.2988	50.7183	0.84809	0.0011956	0.02059
c43383_g2	491.745	320.455	0.61779	0.0011983	0.020626
c21286_g1	5.40284	0	Inf	0.0012106	0.020803
c43817_g1	17.2511	4.75979	1.8577	0.0012176	0.020898
c28005_g2	85.1679	46.1312	0.88457	0.0012189	0.020906
c34249_g1	95.89	53.6532	0.83772	0.0012186	0.020906
c45019_g1	1866.94	778.34	1.2622	0.0012201	0.020922
c41659_g1	584.181	386.308	0.59667	0.0012205	0.020923
c44663_g2	1274.37	851.556	0.58161	0.0012207	0.020923
c17931_g1	188.067	57.4618	1.7106	0.0012237	0.020959
c41190_g2	2405.14	1618.46	0.5715	0.0012236	0.020959
c42909_g4	168.734	102.256	0.72256	0.001224	0.020959
c45257_g2	956.34	635.808	0.58893	0.0012245	0.020962
c34518_g2	93.0601	51.912	0.84209	0.0012316	0.021074
c41343_g2	270.847	170.745	0.66564	0.0012342	0.021103
c39258_g3	1900.63	1275.24	0.57572	0.001241	0.021204
c32251_g1	110.523	7.147	3.9509	0.001243	0.02122
c46691_g1	450.839	293.193	0.62076	0.0012436	0.021223
c23804_g1	34.1486	13.567	1.3317	0.0012444	0.021226
c41884_g2	453.173	295.461	0.61709	0.0012466	0.021252
c42108_g3	175.281	49.7377	1.8173	0.0012467	0.021252
c43406_g2	1019.13	679.655	0.58446	0.0012465	0.021252
c43790_g1	214.295	132.999	0.68818	0.0012476	0.021261
c38216_g2	7736.43	4634.84	0.73915	0.0012526	0.021342
c47284_g3	1014.52	676.064	0.58556	0.0012533	0.021348
c39892_g1	180.341	110.34	0.70878	0.001255	0.021372
c39284_g1	25.3781	9.12129	1.4763	0.0012595	0.021423
c42444_g2	59.4283	26.4723	1.1667	0.0012634	0.021475
c46322_g1	170.975	46.5936	1.8756	0.0012645	0.021484
c34551_g1	1844.79	1241.09	0.57186	0.0012705	0.021569
c45701_g4	178.264	109.469	0.7035	0.0012769	0.021659
c45407_g2	3247.88	2189.83	0.56868	0.0012833	0.021761
c45448_g2	248.081	152.136	0.70544	0.0012836	0.021761
c37960_g1	441.301	286.937	0.62103	0.0012846	0.021763
c42029_g1	509.534	334.827	0.60576	0.0012843	0.021763
c43193_g4	298.439	190.589	0.64697	0.0012921	0.021859
c40016_g3	147.056	87.8911	0.74258	0.0012947	0.021893
c40694_g1	36.7462	14.4457	1.347	0.0012989	0.021948
c29485_g1	218.962	130.388	0.74788	0.0013013	0.021983
c34058_g4	102.962	58.5306	0.81485	0.0013058	0.022036
c40666_g2	13.6724	0.341098	5.3249	0.0013059	0.022036
c36867_g1	50.0398	22.1998	1.1725	0.0013072	0.022047
c37320_g3	2363.46	1600.22	0.56263	0.0013169	0.022191
c36272_g9	168.354	102.254	0.71934	0.0013197	0.022226
c36653_g2	131.651	77.7749	0.75934	0.0013199	0.022226
c38866_g3	149.336	89.9121	0.73198	0.0013221	0.022255
c31047_g1	301.93	192.222	0.65144	0.0013242	0.022277
c27323_g1	188.173	116.004	0.69788	0.0013275	0.022324
c40804_g2	40.7186	18.3775	1.1477	0.0013283	0.022324
c44929_g1	11.3594	2.02233	2.4898	0.0013281	0.022324
c26254_g1	660.89	437.538	0.595	0.0013292	0.022335
c33139_g1	471.926	308.955	0.61116	0.0013316	0.02237
c36395_g1	190.198	117.298	0.69732	0.0013369	0.022448
c27731_g1	10.436	0.325997	5.0006	0.0013394	0.02248
c32287_g1	510.416	334.445	0.60991	0.0013398	0.022481
c45305_g3	207.157	128.629	0.68751	0.0013436	0.022534
c19508_g1	3884.8	2643.42	0.55543	0.0013445	0.022538
c39924_g1	112.714	65.0688	0.79263	0.0013449	0.02254
c38378_g2	956.284	638.007	0.58387	0.0013479	0.022574
c40501_g2	202.422	125.95	0.68452	0.0013481	0.022574
c46028_g1	407.314	214.398	0.92585	0.0013495	0.022591
c44365_g5	56.4563	28.0364	1.0098	0.0013502	0.022598
c36666_g1	47.278	22.3078	1.0836	0.0013536	0.022638
c34177_g1	351.68	227.699	0.62713	0.0013545	0.022643
c39562_g1	586.207	386.9	0.59945	0.0013548	0.022643
c45459_g1	462.688	303.116	0.61017	0.001361	0.022723
c41301_g1	167.6	101.97	0.71688	0.0013667	0.022805
c36935_g1	66.9232	35.1569	0.9287	0.0013687	0.022828
c29541_g1	154.754	93.111	0.73296	0.0013715	0.022868
c40892_g1	36.5601	15.7103	1.2186	0.0013721	0.022868
c33563_g1	188.61	115.405	0.7087	0.0013822	0.023016
c41564_g2	318.651	204.556	0.63948	0.0013926	0.023167
c45245_g1	9276.72	6311.56	0.55562	0.0013932	0.023167
c47382_g1	135.695	81.0612	0.74328	0.0013929	0.023167
c36643_g2	1297.04	874.069	0.5694	0.001395	0.02319
c36571_g1	2683.28	1823	0.55769	0.0013998	0.023265
c43957_g2	14.2075	3.41644	2.0561	0.0014019	0.023294
c43405_g1	3253.38	2223.11	0.54936	0.0014059	0.023351
c29119_g1	111.603	50.1548	1.1539	0.0014081	0.023381
c37988_g5	990.004	662.423	0.57968	0.0014181	0.023543
c34250_g1	1401.56	673.602	1.0571	0.0014206	0.023567
c42389_g3	1651.65	1117.53	0.56359	0.0014225	0.023588
[truncated: 545 more rows]

## Sheet: pscb DAF60 vs WT DAF60.DEG
gene_id	pscb DAF60_readcount	WT DAF60_readcount	log2FoldChange	pval	padj
c35278_g1	0.664435	2146.69	-11.658	1.9804e-85	1.4895e-80
c44953_g1	3.3975	753.482	-7.793	2.2346e-57	8.4038e-53
c33502_g1	3.09382	495.022	-7.322	1.9021e-49	4.7689e-45
c33928_g1	11.957	978.421	-6.3545	2.4872e-42	4.6769e-38
c39856_g1	0.341577	232.539	-9.411	6.1105e-42	9.192e-38
c29011_g1	0	208.641	#NAME?	1.4102e-41	1.7678e-37
c45979_g5	0	206.104	#NAME?	3.7002e-41	3.9758e-37
c45955_g1	751.5	548838	-9.5124	5.1855e-41	4.8753e-37
c42921_g1	3.7578	318.821	-6.4067	1.1328e-39	9.4673e-36
c28983_g2	0.569937	438.375	-9.5871	4.8971e-37	3.6833e-33
c33009_g1	2.03074	235.841	-6.8597	5.529e-37	3.7805e-33
c21374_g1	10.9706	442.896	-5.3353	1.5929e-36	9.984e-33
c38907_g2	1.23437	191.827	-7.2799	2.8338e-35	1.6395e-31
c33249_g1	2.48746	382.134	-7.2633	3.7417e-35	1.8762e-31
c38540_g1	2.16461	1123.22	-9.0193	3.6712e-35	1.8762e-31
c45979_g3	0.341577	196.327	-9.1668	4.7057e-35	2.2121e-31
c41793_g7	25.1322	689.23	-4.7774	2.1466e-34	9.4973e-31
c43885_g1	24.3362	612.074	-4.6525	5.3439e-33	2.233e-29
c36498_g1	0.664435	181.028	-8.0899	7.9783e-33	3.1583e-29
c41793_g13	0	130.795	#NAME?	4.6961e-32	1.7661e-28
c41707_g1	5.90561	193.293	-5.0326	1.5003e-26	5.3736e-23
c43429_g1	1126.62	34824.3	-4.95	3.1388e-26	1.0731e-22
c41837_g4	2.04991	124.606	-5.9257	5.9624e-26	1.9498e-22
c45377_g4	1.29098	110.722	-6.4223	6.5307e-26	2.0467e-22
c34420_g1	54.1515	743.929	-3.7801	9.7746e-26	2.9408e-22
c35353_g1	0	84.2892	#NAME?	1.4692e-25	4.2501e-22
c34235_g2	4.68996	183.433	-5.2895	2.6816e-24	7.4701e-21
c36413_g1	4.09983	176.224	-5.4257	2.4957e-23	6.704e-20
c29211_g1	104.408	1174.44	-3.4917	8.5933e-23	2.2287e-19
c42279_g3	0.664435	68.0408	-6.6781	2.6651e-20	6.6817e-17
c31121_g2	0.721044	68.2957	-6.5656	5.8982e-20	1.4311e-16
c23012_g1	1044.32	90.7264	3.5249	1.7767e-19	4.1298e-16
c31977_g1	0.284968	188.395	-9.3687	1.8119e-19	4.1298e-16
c44231_g1	21.182	273.941	-3.693	2.2969e-19	5.0811e-16
c43254_g4	33.0296	518.61	-3.9728	6.4647e-19	1.3892e-15
c35459_g7	15.8521	199.942	-3.6568	9.5276e-19	1.9906e-15
c33728_g1	98.8128	3.49695	4.8205	4.0993e-18	8.1137e-15
c40044_g3	18.0148	208.077	-3.5299	4.0553e-18	8.1137e-15
c29503_g1	2.82904	83.5093	-4.8836	5.2667e-18	1.0157e-14
c36996_g1	1.06262	62.6959	-5.8827	7.3702e-18	1.3859e-14
c45786_g1	81.3975	2.84605	4.838	9.9374e-18	1.823e-14
c39582_g2	1521.42	133.002	3.5159	1.1041e-17	1.9773e-14
c27552_g2	0	94.7721	#NAME?	1.9698e-17	3.4454e-14
c36413_g2	0.569937	52.1457	-6.5156	2.3597e-16	4.0336e-13
c40020_g4	79.5556	4.17362	4.2526	5.7415e-16	9.5964e-13
c37822_g5	0	42.3347	#NAME?	6.6726e-16	1.091e-12
c44185_g3	29.607	246.774	-3.0592	7.5415e-16	1.2069e-12
c38882_g3	1.38548	4225.72	-11.575	8.9626e-16	1.4044e-12
c46906_g1	0.854905	48.8288	-5.8358	4.1709e-15	6.4023e-12
c39582_g1	294.111	28.5362	3.3655	4.6777e-15	7.0365e-12
c36638_g2	1.67045	55.7506	-5.0607	4.8569e-15	7.1629e-12
c42071_g7	0	39.2766	#NAME?	5.2955e-15	7.6595e-12
c20047_g1	75.7049	4.31445	4.1331	1.2651e-14	1.7953e-11
c27552_g1	0.341577	508.55	-10.54	2.7766e-14	3.8673e-11
c28811_g2	0	168.418	#NAME?	4.6713e-14	6.3881e-11
c39624_g7	0	43.6732	#NAME?	5.4579e-14	7.3306e-11
c20223_g1	154.294	2935.87	-4.25	8.4659e-14	1.1171e-10
c37687_g2	0	77.8447	#NAME?	3.1439e-13	4.0771e-10
c22824_g1	272.86	1461.2	-2.4209	7.079e-13	9.0244e-10
c39505_g3	9.35927	91.2714	-3.2857	1.9046e-12	2.3875e-09
c41820_g4	425.95	64.9363	2.7136	2.2024e-12	2.7156e-09
c36941_g3	0.284968	70.3901	-7.9484	2.9314e-12	3.5562e-09
c28628_g2	70.5241	5.97374	3.5614	4.1523e-12	4.9574e-09
c17183_g1	0.284968	31.4466	-6.786	4.9741e-12	5.8456e-09
c36472_g4	27.2981	0	Inf	1.0558e-11	1.2217e-08
c39070_g3	27.1274	0	Inf	1.1021e-11	1.2559e-08
c30989_g1	9.22394	162.826	-4.1418	1.6566e-11	1.8597e-08
c26819_g1	0	26.1041	#NAME?	3.8071e-11	4.211e-08
c57154_g1	0	25.5589	#NAME?	4.76e-11	5.1887e-08
c40170_g1	9.20862	1040.3	-6.8198	5.0935e-11	5.4729e-08
c38953_g1	256.361	1133.52	-2.1446	5.5703e-11	5.901e-08
c24383_g1	0.284968	51.9173	-7.5093	5.7518e-11	6.0085e-08
c30869_g2	136.964	619.327	-2.1769	1.5357e-10	1.5823e-07
c11151_g1	33.6373	0	Inf	1.864e-10	1.8945e-07
c44732_g1	3.94827	94.8709	-4.5867	2.2894e-10	2.296e-07
c34235_g1	1.47998	34.0782	-4.5252	2.9032e-10	2.8732e-07
c30395_g1	2.75179	40.5198	-3.8802	3.8791e-10	3.7891e-07
c32448_g1	2.06863	865.174	-8.7082	4.0006e-10	3.8511e-07
c32942_g1	1.91753	58.9845	-4.943	4.0449e-10	3.8511e-07
c21218_g1	11.2562	84.225	-2.9035	4.1861e-10	3.8871e-07
c41389_g1	11.1611	80.4716	-2.85	4.1713e-10	3.8871e-07
c34811_g1	104.514	16.1383	2.6951	4.2785e-10	3.9244e-07
c31876_g1	1.59467	45.2933	-4.828	5.3321e-10	4.8319e-07
c28072_g1	0.341577	35.8461	-6.7135	5.7559e-10	5.0932e-07
c29794_g1	2.46682	153.418	-5.9587	5.7355e-10	5.0932e-07
c31121_g1	0	63.7639	#NAME?	7.9518e-10	6.9545e-07
c25991_g2	112.109	18.7144	2.5827	8.5102e-10	7.3574e-07
c31943_g1	2.92354	40.6731	-3.7983	9.9703e-10	8.5217e-07
c22898_g1	0	21.3782	#NAME?	1.0801e-09	9.1278e-07
c33655_g1	28.7389	264.453	-3.2019	1.1976e-09	1.0009e-06
c17802_g1	3.72184	45.7808	-3.6207	1.515e-09	1.2522e-06
c31665_g1	4.36415	79.7079	-4.1909	1.7259e-09	1.411e-06
c43657_g1	28.532	2113.61	-6.211	2.2044e-09	1.7828e-06
c39729_g1	49.0702	351.04	-2.8387	2.2393e-09	1.7917e-06
c23598_g1	0	45.0683	#NAME?	2.3451e-09	1.8567e-06
c46888_g1	255.493	992.132	-1.9572	2.5823e-09	2.0232e-06
c15787_g1	0	44.6019	#NAME?	3.0454e-09	2.3614e-06
c48670_g1	1201.49	294.525	2.0284	3.1207e-09	2.3951e-06
c46622_g2	3.3975	40.1709	-3.5636	3.2067e-09	2.4362e-06
c33560_g1	0	39.2713	#NAME?	3.257e-09	2.4498e-06
c33950_g1	36.75	2.6223	3.8088	3.7065e-09	2.7602e-06
c35502_g1	1.00601	53.8604	-5.7425	4.0657e-09	2.998e-06
c29853_g1	5.65808	51.8179	-3.1951	5.7315e-09	4.1853e-06
c37356_g1	0	19.3786	#NAME?	6.6044e-09	4.7764e-06
c22397_g1	12.2803	245.042	-4.3186	6.8076e-09	4.8764e-06
c27570_g1	111.06	21.5863	2.3632	7.1158e-09	5.0491e-06
c45082_g3	0	64.1276	#NAME?	8.8039e-09	6.1886e-06
c39112_g3	0	35.2745	#NAME?	1.1078e-08	7.7153e-06
c27082_g2	4.17663	41.3115	-3.3061	1.2262e-08	8.461e-06
c35157_g11	1.53806	48.9978	-4.9935	1.6576e-08	1.1334e-05
c31816_g1	86.8939	13.7515	2.6597	1.8406e-08	1.2472e-05
c40652_g10	18.4862	0	Inf	2.0241e-08	1.3593e-05
c26878_g1	176.019	37.185	2.2429	2.2615e-08	1.5052e-05
c16782_g1	33.8969	1.10775	4.9355	2.3628e-08	1.5589e-05
c38455_g1	17.5983	0	Inf	2.623e-08	1.7155e-05
c30779_g1	33.6414	156.174	-2.2148	2.6579e-08	1.7234e-05
c37140_g3	0.341577	19.7675	-5.8548	2.9562e-08	1.9004e-05
c40380_g1	11.4845	120.461	-3.3908	3.3043e-08	2.1062e-05
c44791_g2	385.302	1372.28	-1.8325	3.4633e-08	2.189e-05
c32872_g1	429.248	1473.48	-1.7793	3.7998e-08	2.3817e-05
c34218_g5	55.1806	8.74151	2.6582	4.5503e-08	2.8285e-05
c45404_g1	63.6509	11.2308	2.5027	5.6124e-08	3.4601e-05
c21897_g1	3.26364	32.8524	-3.3314	6.4053e-08	3.9168e-05
c32996_g2	101.034	386.785	-1.9367	7.1107e-08	4.3131e-05
c30914_g1	0.284968	85.4894	-8.2288	7.1831e-08	4.3222e-05
c40902_g2	5.48633	600.452	-6.7741	7.6868e-08	4.5886e-05
c45875_g3	0	16.5326	#NAME?	8.07e-08	4.7793e-05
c30899_g1	34.217	262.938	-2.9419	8.5627e-08	5.0164e-05
c32369_g1	3.77697	36.3891	-3.2682	8.6036e-08	5.0164e-05
c40863_g2	142.541	494.712	-1.7952	8.7009e-08	5.0341e-05
c57926_g1	0	16.0053	#NAME?	1.1506e-07	6.6065e-05
c45955_g2	132.024	36320.6	-8.1038	1.2382e-07	7.0021e-05
c71830_g1	16.2856	0	Inf	1.2319e-07	7.0021e-05
c1920_g1	1.95542	36.749	-4.2322	1.3513e-07	7.5847e-05
c24558_g1	8.44821	62.803	-2.8941	1.4064e-07	7.8354e-05
c38693_g1	1799.2	5848.76	-1.7008	1.6367e-07	9.0517e-05
c41713_g2	64.4822	233.387	-1.8558	1.6926e-07	9.2923e-05
c33817_g1	0	37.4461	#NAME?	1.7715e-07	9.6554e-05
c24891_g1	6.56812	46.8861	-2.8356	1.8213e-07	9.855e-05
c39742_g2	34.5834	136.828	-1.9842	2.2356e-07	0.00012011
c28684_g1	45.4344	1.92918	4.5577	2.4341e-07	0.00012985
c37803_g1	198.209	641.472	-1.6944	3.7762e-07	0.00020002
c27336_g1	900.323	2698.57	-1.5837	4.3604e-07	0.00022935
c29735_g1	2.04991	77.2407	-5.2357	4.8379e-07	0.00025269
c17464_g1	14.314	0	Inf	4.9734e-07	0.00025798
c35464_g2	150.941	42.5787	1.8258	6.0687e-07	0.00031264
c38693_g4	11.1602	90.6742	-3.0223	6.1776e-07	0.00031608
c38688_g4	43.855	7.04079	2.6389	6.2415e-07	0.0003172
c40342_g1	591.483	1871.32	-1.6616	6.4615e-07	0.00032617
c40957_g2	350.431	1051.5	-1.5852	6.9066e-07	0.00034631
c45046_g2	103.822	26.2692	1.9827	9.3443e-07	0.00046545
c27565_g1	0	37.6456	#NAME?	1.0444e-06	0.00051681
c24305_g2	3.89166	70.3831	-4.1768	1.2201e-06	0.00059979
c44186_g2	72.363	235.291	-1.7011	1.2349e-06	0.00060312
c40965_g5	2020.08	9679.43	-2.2605	1.3484e-06	0.0006543
c52622_g1	0.341577	26.9756	-6.3033	1.4081e-06	0.00067892
c35526_g1	866.014	274.783	1.6561	1.4603e-06	0.00069959
c35521_g1	307.66	94.9264	1.6965	1.504e-06	0.00071594
c30670_g1	164.493	492.822	-1.583	1.5921e-06	0.00075312
c27082_g1	5.58128	46.841	-3.0691	1.6929e-06	0.00079581
c35269_g1	72.1286	16.0718	2.166	1.7075e-06	0.00079771
c34058_g2	15.6227	67.332	-2.1076	1.8346e-06	0.00085177
c18360_g1	23.3858	1.92918	3.5996	1.9794e-06	0.00091335
c21737_g1	63.1367	13.3462	2.242	2.0141e-06	0.00092372
c35424_g2	67.8631	15.8066	2.1021	2.1229e-06	0.00096769
c33260_g1	72.2423	16.4285	2.1366	2.2055e-06	0.00099932
c25991_g1	21.7149	1.85876	3.5463	2.2604e-06	0.0010181
c31984_g1	215.535	71.8042	1.5858	2.2758e-06	0.0010189
c31135_g1	52.6961	10.7161	2.2979	2.3569e-06	0.0010489
c32450_g1	0.721044	16.869	-4.5481	2.5424e-06	0.0011248
c40603_g1	73.8908	17.2085	2.1023	2.5608e-06	0.0011263
c33454_g1	27.6373	100.747	-1.866	2.7222e-06	0.0011904
c34846_g1	41.663	6.73728	2.6285	2.8628e-06	0.0012446
c36676_g5	0.911514	18.7066	-4.3591	3.0531e-06	0.0013197
c12759_g1	0	12.359	#NAME?	3.0926e-06	0.0013292
c33754_g1	254.768	732.669	-1.524	3.2188e-06	0.0013755
c37490_g1	107.856	613.264	-2.5074	3.4418e-06	0.0014625
c4593_g1	12.5461	0	Inf	3.5913e-06	0.0015175
c18850_g1	57.8757	11.1996	2.3695	4.0765e-06	0.001694
c40426_g1	46.2608	148.752	-1.685	4.0586e-06	0.001694
c7340_g1	95.4791	26.2778	1.8613	4.0387e-06	0.001694
c41625_g7	14.7305	0	Inf	4.2876e-06	0.0017719
c42674_g4	15.8142	0.751013	4.3962	4.4622e-06	0.001834
c38423_g1	17.3331	0.983362	4.1397	4.5219e-06	0.0018484
c46033_g3	0	13.2429	#NAME?	4.6744e-06	0.0019005
c43242_g1	24.8127	143.213	-2.529	5.1682e-06	0.0020899
c42138_g1	385.96	1079.88	-1.4843	5.3295e-06	0.0021436
c34156_g3	11.9019	0	Inf	5.4439e-06	0.0021779
c41757_g1	3.87294	51.8812	-3.7437	5.5942e-06	0.0022263
c32788_g4	2.01203	33.4501	-4.0553	5.9761e-06	0.0023657
c69880_g1	0	22.0409	#NAME?	6.1315e-06	0.0024145
c37577_g1	0	18.9272	#NAME?	7.1625e-06	0.0028058
c9460_g1	15.5282	0.522591	4.8931	7.3306e-06	0.0028568
c44266_g1	740.895	5137.35	-2.7937	8.1759e-06	0.0031698
c36410_g3	16.9492	1.01231	4.0655	9.9819e-06	0.0038501
c36236_g1	153.967	417.049	-1.4376	1.0078e-05	0.0038674
c26363_g1	1846.75	676.214	1.4494	1.0163e-05	0.0038802
c15813_g1	35.1724	2.05749	4.0955	1.098e-05	0.0041708
c42591_g3	165.587	50.7197	1.707	1.1536e-05	0.0043603
c42184_g4	0	11.0728	#NAME?	1.2831e-05	0.0048253
c34218_g1	227.771	56.8955	2.0012	1.3058e-05	0.0048745
c44099_g1	61.8994	15.0838	2.0369	1.3091e-05	0.0048745
c31994_g1	26.2326	3.97881	2.7209	1.4096e-05	0.0052228
c31399_g2	1.76495	43.0832	-4.6094	1.4638e-05	0.005397
c45056_g3	62.0919	456.235	-2.8773	1.5135e-05	0.0055528
c28991_g1	18.944	1.37297	3.7864	1.5382e-05	0.0056163
c39921_g2	0.626546	14.1129	-4.4935	1.5588e-05	0.0056638
c36137_g3	0	10.9649	#NAME?	1.6244e-05	0.0058738
c39363_g1	30.7887	105.507	-1.7769	1.6485e-05	0.0059324
c44145_g4	0.284968	26.4944	-6.5387	1.678e-05	0.00601
c36326_g4	30.8084	5.5802	2.4649	1.7059e-05	0.0060523
c57276_g1	4.42416	28.5505	-2.69	1.7053e-05	0.0060523
c24925_g2	0.341577	12.5162	-5.1954	1.7189e-05	0.0060698
c31973_g1	16.2669	0.261295	5.9601	1.8056e-05	0.0063283
c32999_g1	1600.23	67.1052	4.5757	1.8089e-05	0.0063283
c37140_g1	637.898	1636.52	-1.3592	1.8768e-05	0.0065351
c38177_g1	80.1503	220.441	-1.4596	1.9595e-05	0.0067919
c30694_g1	0.683155	77.119	-6.8187	2.0512e-05	0.0070771
c29256_g2	0.341577	12.4544	-5.1883	2.104e-05	0.0071929
c35368_g1	23.3485	224.313	-3.2641	2.0972e-05	0.0071929
c39742_g4	15.5105	60.8661	-1.9724	2.1135e-05	0.0071929
c47299_g1	615.538	1575.47	-1.3559	2.1284e-05	0.0072111
c33376_g1	1.76495	18.964	-3.4256	2.1516e-05	0.0072571
c29952_g1	79.8456	227.648	-1.5115	2.2086e-05	0.0073831
c33633_g1	412.143	146.887	1.4884	2.1999e-05	0.0073831
c43270_g3	191.551	703.197	-1.8762	2.2466e-05	0.0074766
c36036_g1	10.4967	0	Inf	2.4702e-05	0.0081846
c46615_g1	705.15	269.961	1.3852	2.5416e-05	0.0083842
c43160_g3	72.3646	19.5148	1.8907	2.5948e-05	0.0085224
c34066_g1	13.0216	53.4575	-2.0375	2.6312e-05	0.0085641
c34820_g1	15.4722	105.301	-2.7668	2.6416e-05	0.0085641
c38681_g1	128.596	39.7923	1.6923	2.6301e-05	0.0085641
c32211_g3	6.47068	32.451	-2.3263	2.7614e-05	0.0089141
c37129_g1	12.0338	50.1053	-2.0579	2.8874e-05	0.0092809
c33748_g1	6.53068	45.5421	-2.8019	3.0348e-05	0.0097133
c58959_g1	48.4919	7.25201	2.7413	3.1053e-05	0.0098966
c28734_g1	691.412	172.77	2.0007	3.2291e-05	0.010248
c30172_g1	80.8314	24.2446	1.7373	3.3872e-05	0.010704
c44250_g1	656.139	3134.87	-2.2563	3.545e-05	0.011156
c44184_g3	50.8765	151.358	-1.5729	3.6624e-05	0.011478
c14768_g1	0.284968	18.3045	-6.0052	3.7199e-05	0.01161
c30829_g1	1.34759	16.5865	-3.6216	3.7945e-05	0.011793
c13667_g1	0.379467	22.0095	-5.858	3.8497e-05	0.011867
c22174_g1	17.3695	1.63034	3.4133	3.8362e-05	0.011867
c17764_g1	0	10.1317	#NAME?	3.9901e-05	0.012249
c70628_g1	0	11.5125	#NAME?	4.071e-05	0.012447
c36738_g2	25.6041	4.07818	2.6504	4.2301e-05	0.012881
c14814_g1	2.31571	19.7353	-3.0913	4.3086e-05	0.013041
c37064_g1	40.5112	8.58669	2.2381	4.3173e-05	0.013041
c30811_g1	43.665	132.72	-1.6038	4.3713e-05	0.01313
c31523_g1	0.949404	14.5784	-3.9407	4.4093e-05	0.01313
c37896_g1	33.411	6.11458	2.45	4.3865e-05	0.01313
c39147_g1	20.6321	69.9604	-1.7616	4.4166e-05	0.01313
c41171_g2	201.966	519.323	-1.3625	4.7775e-05	0.014147
c40743_g3	312.251	775.348	-1.3121	4.8583e-05	0.01433
c37341_g1	188.545	65.9646	1.5151	5.074e-05	0.014908
c33942_g3	40.8149	9.53325	2.0981	5.1095e-05	0.01493
c44224_g2	31.2007	2.21942	3.8133	5.1212e-05	0.01493
c37199_g1	11.6956	47.5934	-2.0248	5.3762e-05	0.015613
c28029_g1	16.7808	2.11613	2.9873	5.5025e-05	0.015918
c28324_g1	796.184	298.784	1.414	5.554e-05	0.016005
c34271_g2	32.151	1728.49	-5.7485	5.578e-05	0.016013
c22608_g1	0	9.21799	#NAME?	5.6103e-05	0.016045
c26232_g1	65.4056	18.4242	1.8278	5.6616e-05	0.01613
c53384_g1	37.0329	108.275	-1.5478	5.7443e-05	0.016304
c43753_g5	0.854905	16.6108	-4.2802	5.8543e-05	0.016554
c32639_g1	5.80817	29.2936	-2.3344	6.3691e-05	0.017942
c29358_g1	44.9305	12.1062	1.8919	6.6839e-05	0.018758
c32875_g1	50.9798	10.3797	2.2962	6.7219e-05	0.018795
c34125_g1	0.341577	66.4839	-7.6046	6.7814e-05	0.018891
c29379_g1	19.7014	62.5067	-1.6657	7.3858e-05	0.020499
c20597_g1	155.237	54.8628	1.5006	7.5037e-05	0.020678
c45089_g3	146.556	50.9599	1.524	7.5055e-05	0.020678
c1148_g1	24.6547	3.5345	2.8023	7.5889e-05	0.020832
c31044_g1	46.9612	131.613	-1.4868	7.96e-05	0.021771
c35500_g5	12.7366	0.522591	4.6072	8.0215e-05	0.02186
c18912_g2	78.5001	16.7799	2.226	8.2848e-05	0.022345
c33722_g1	37.4902	8.26358	2.1817	8.3244e-05	0.022345
c36617_g2	477.866	1163.78	-1.2841	8.348e-05	0.022345
c39064_g1	667.203	1625.08	-1.2843	8.3463e-05	0.022345
c42079_g1	1.57595	19.8465	-3.6546	8.3097e-05	0.022345
c28741_g2	34.9265	7.12688	2.293	8.5189e-05	0.022721
c9469_g1	19.4007	3.22387	2.5892	8.6609e-05	0.023018
c37901_g3	3.89166	74.9634	-4.2677	9.0476e-05	0.023961
c22091_g1	74.3261	23.7087	1.6485	9.3648e-05	0.024714
c25565_g1	71.517	14.0582	2.3469	9.4507e-05	0.024854
c38847_g1	1.38548	16.0171	-3.5312	9.8224e-05	0.025742
c29999_g1	459.82	133.785	1.7812	9.8593e-05	0.025749
c36767_g4	425.891	1322.59	-1.6348	0.0001022	0.026598
c3930_g1	0	12.9449	#NAME?	0.00010542	0.027341
c30470_g3	566.412	73.5745	2.9446	0.00010961	0.02833
c16854_g1	0	8.81586	#NAME?	0.00011851	0.030421
c40294_g1	78.5181	202.14	-1.3643	0.00011847	0.030421
c46020_g1	60.6275	17.3705	1.8033	0.00012009	0.030723
c39321_g5	29.0262	116.32	-2.0027	0.0001206	0.030748
c25724_g1	0	8.75796	#NAME?	0.00012111	0.030775
c33668_g12	15.7187	52.932	-1.7517	0.000123	0.03115
c32191_g1	50.5853	166.39	-1.7178	0.00012733	0.032139
c37356_g3	1.44209	16.9386	-3.5541	0.00012869	0.032373
c45841_g1	177.911	432.469	-1.2814	0.00012919	0.032389
c33271_g1	1.97414	50.9513	-4.6898	0.00013182	0.032779
c38130_g1	77.7565	17.1146	2.1837	0.00013205	0.032779
c47929_g1	211.542	5.31816	5.3139	0.00013136	0.032779
c15537_g1	87.0306	12.5334	2.7957	0.0001338	0.033104
c44442_g2	206.326	488.471	-1.2433	0.00013686	0.033749
c25410_g1	0	8.94491	#NAME?	0.00013903	0.034173
c33352_g1	6.64493	84.1638	-3.6629	0.00014099	0.034541
c31722_g1	76.7416	23.3012	1.7196	0.00014902	0.036198
c37666_g1	63.8035	20.6772	1.6256	0.0001485	0.036198
c44250_g2	1935.26	8180.59	-2.0797	0.00014967	0.036198
c44267_g2	205.748	628.319	-1.6106	0.0001494	0.036198
c41025_g6	94.9527	245.47	-1.3703	0.00015139	0.036496
c33514_g2	17.8617	379.28	-4.4083	0.00015283	0.036724
c41241_g5	8.78889	67.4893	-2.9409	0.00015378	0.036837
c34916_g1	0.854905	65.2363	-6.2538	0.00015547	0.037122
c41774_g1	53.2433	140.683	-1.4018	0.00015643	0.037232
c29943_g1	5.46909	543.424	-6.6346	0.00015783	0.037448
c31599_g1	108.377	12.3496	3.1335	0.00016126	0.038023
c7222_g1	10.3446	0.261295	5.3071	0.00016116	0.038023
c32599_g1	94.3939	32.1679	1.5531	0.00016236	0.038161
c27932_g1	8.72978	0	Inf	0.00016473	0.038598
c25985_g1	10.1369	0.327787	4.9507	0.00016794	0.039227
c31032_g1	58.2193	152.678	-1.3909	0.00017287	0.04013
c37229_g2	0.341577	10.5463	-4.9484	0.00017265	0.04013
c22824_g2	486.847	161	1.5964	0.00017422	0.040319
c46291_g2	43.5547	117.284	-1.4291	0.00017678	0.040787
c27338_g1	7.4388	31.7719	-2.0946	0.00017857	0.040965
c28796_g1	0	8.26825	#NAME?	0.00017864	0.040965
c17481_g1	0	8.17281	#NAME?	0.00018542	0.04239
c41279_g1	0	126.428	#NAME?	0.00019111	0.043558
c33581_g1	10.2112	0.423225	4.5926	0.00019643	0.044636
c21877_g1	77.4314	198.286	-1.3566	0.00019826	0.044781
c29032_g1	34.2444	7.31701	2.2265	0.00019779	0.044781
c41199_g6	1.10051	13.2265	-3.5872	0.00019887	0.044785
c34076_g1	11.7114	41.9185	-1.8397	0.00020001	0.044906
c36693_g1	311.266	109.169	1.5116	0.00020338	0.045526
c28802_g1	2.69518	77.3011	-4.842	0.00021464	0.047762
c33514_g3	8.80806	256.596	-4.8645	0.00021445	0.047762
c37052_g3	13.9331	1.17817	3.5639	0.00021797	0.048219
c38489_g2	666.895	232.893	1.5178	0.0002178	0.048219
c42401_g2	117.021	280.615	-1.2618	0.00022646	0.049949

## Sheet: 60 down.DEG
gene_id	pscb DAF60_readcount	WT DAF60_readcount	log2FoldChange	pval	padj
c35278_g1	0.664435	2146.69	-11.658	1.9804e-85	1.4895e-80
c44953_g1	3.3975	753.482	-7.793	2.2346e-57	8.4038e-53
c33502_g1	3.09382	495.022	-7.322	1.9021e-49	4.7689e-45
c33928_g1	11.957	978.421	-6.3545	2.4872e-42	4.6769e-38
c39856_g1	0.341577	232.539	-9.411	6.1105e-42	9.192e-38
c29011_g1	0	208.641	#NAME?	1.4102e-41	1.7678e-37
c45979_g5	0	206.104	#NAME?	3.7002e-41	3.9758e-37
c45955_g1	751.5	548838	-9.5124	5.1855e-41	4.8753e-37
c42921_g1	3.7578	318.821	-6.4067	1.1328e-39	9.4673e-36
c28983_g2	0.569937	438.375	-9.5871	4.8971e-37	3.6833e-33
c33009_g1	2.03074	235.841	-6.8597	5.529e-37	3.7805e-33
c21374_g1	10.9706	442.896	-5.3353	1.5929e-36	9.984e-33
c38907_g2	1.23437	191.827	-7.2799	2.8338e-35	1.6395e-31
c33249_g1	2.48746	382.134	-7.2633	3.7417e-35	1.8762e-31
c38540_g1	2.16461	1123.22	-9.0193	3.6712e-35	1.8762e-31
c45979_g3	0.341577	196.327	-9.1668	4.7057e-35	2.2121e-31
c41793_g7	25.1322	689.23	-4.7774	2.1466e-34	9.4973e-31
c43885_g1	24.3362	612.074	-4.6525	5.3439e-33	2.233e-29
c36498_g1	0.664435	181.028	-8.0899	7.9783e-33	3.1583e-29
c41793_g13	0	130.795	#NAME?	4.6961e-32	1.7661e-28
c41707_g1	5.90561	193.293	-5.0326	1.5003e-26	5.3736e-23
c43429_g1	1126.62	34824.3	-4.95	3.1388e-26	1.0731e-22
c41837_g4	2.04991	124.606	-5.9257	5.9624e-26	1.9498e-22
c45377_g4	1.29098	110.722	-6.4223	6.5307e-26	2.0467e-22
c34420_g1	54.1515	743.929	-3.7801	9.7746e-26	2.9408e-22
c35353_g1	0	84.2892	#NAME?	1.4692e-25	4.2501e-22
c34235_g2	4.68996	183.433	-5.2895	2.6816e-24	7.4701e-21
c36413_g1	4.09983	176.224	-5.4257	2.4957e-23	6.704e-20
c29211_g1	104.408	1174.44	-3.4917	8.5933e-23	2.2287e-19
c42279_g3	0.664435	68.0408	-6.6781	2.6651e-20	6.6817e-17
c31121_g2	0.721044	68.2957	-6.5656	5.8982e-20	1.4311e-16
c31977_g1	0.284968	188.395	-9.3687	1.8119e-19	4.1298e-16
c44231_g1	21.182	273.941	-3.693	2.2969e-19	5.0811e-16
c43254_g4	33.0296	518.61	-3.9728	6.4647e-19	1.3892e-15
c35459_g7	15.8521	199.942	-3.6568	9.5276e-19	1.9906e-15
c40044_g3	18.0148	208.077	-3.5299	4.0553e-18	8.1137e-15
c29503_g1	2.82904	83.5093	-4.8836	5.2667e-18	1.0157e-14
c36996_g1	1.06262	62.6959	-5.8827	7.3702e-18	1.3859e-14
c27552_g2	0	94.7721	#NAME?	1.9698e-17	3.4454e-14
c36413_g2	0.569937	52.1457	-6.5156	2.3597e-16	4.0336e-13
c37822_g5	0	42.3347	#NAME?	6.6726e-16	1.091e-12
c44185_g3	29.607	246.774	-3.0592	7.5415e-16	1.2069e-12
c38882_g3	1.38548	4225.72	-11.575	8.9626e-16	1.4044e-12
c46906_g1	0.854905	48.8288	-5.8358	4.1709e-15	6.4023e-12
c36638_g2	1.67045	55.7506	-5.0607	4.8569e-15	7.1629e-12
c42071_g7	0	39.2766	#NAME?	5.2955e-15	7.6595e-12
c27552_g1	0.341577	508.55	-10.54	2.7766e-14	3.8673e-11
c28811_g2	0	168.418	#NAME?	4.6713e-14	6.3881e-11
c39624_g7	0	43.6732	#NAME?	5.4579e-14	7.3306e-11
c20223_g1	154.294	2935.87	-4.25	8.4659e-14	1.1171e-10
c37687_g2	0	77.8447	#NAME?	3.1439e-13	4.0771e-10
c22824_g1	272.86	1461.2	-2.4209	7.079e-13	9.0244e-10
c39505_g3	9.35927	91.2714	-3.2857	1.9046e-12	2.3875e-09
c36941_g3	0.284968	70.3901	-7.9484	2.9314e-12	3.5562e-09
c17183_g1	0.284968	31.4466	-6.786	4.9741e-12	5.8456e-09
c30989_g1	9.22394	162.826	-4.1418	1.6566e-11	1.8597e-08
c26819_g1	0	26.1041	#NAME?	3.8071e-11	4.211e-08
c57154_g1	0	25.5589	#NAME?	4.76e-11	5.1887e-08
c40170_g1	9.20862	1040.3	-6.8198	5.0935e-11	5.4729e-08
c38953_g1	256.361	1133.52	-2.1446	5.5703e-11	5.901e-08
c24383_g1	0.284968	51.9173	-7.5093	5.7518e-11	6.0085e-08
c30869_g2	136.964	619.327	-2.1769	1.5357e-10	1.5823e-07
c44732_g1	3.94827	94.8709	-4.5867	2.2894e-10	2.296e-07
c34235_g1	1.47998	34.0782	-4.5252	2.9032e-10	2.8732e-07
c30395_g1	2.75179	40.5198	-3.8802	3.8791e-10	3.7891e-07
c32448_g1	2.06863	865.174	-8.7082	4.0006e-10	3.8511e-07
c32942_g1	1.91753	58.9845	-4.943	4.0449e-10	3.8511e-07
c21218_g1	11.2562	84.225	-2.9035	4.1861e-10	3.8871e-07
c41389_g1	11.1611	80.4716	-2.85	4.1713e-10	3.8871e-07
c31876_g1	1.59467	45.2933	-4.828	5.3321e-10	4.8319e-07
c28072_g1	0.341577	35.8461	-6.7135	5.7559e-10	5.0932e-07
c29794_g1	2.46682	153.418	-5.9587	5.7355e-10	5.0932e-07
c31121_g1	0	63.7639	#NAME?	7.9518e-10	6.9545e-07
c31943_g1	2.92354	40.6731	-3.7983	9.9703e-10	8.5217e-07
c22898_g1	0	21.3782	#NAME?	1.0801e-09	9.1278e-07
c33655_g1	28.7389	264.453	-3.2019	1.1976e-09	1.0009e-06
c17802_g1	3.72184	45.7808	-3.6207	1.515e-09	1.2522e-06
c31665_g1	4.36415	79.7079	-4.1909	1.7259e-09	1.411e-06
c43657_g1	28.532	2113.61	-6.211	2.2044e-09	1.7828e-06
c39729_g1	49.0702	351.04	-2.8387	2.2393e-09	1.7917e-06
c23598_g1	0	45.0683	#NAME?	2.3451e-09	1.8567e-06
c46888_g1	255.493	992.132	-1.9572	2.5823e-09	2.0232e-06
c15787_g1	0	44.6019	#NAME?	3.0454e-09	2.3614e-06
c46622_g2	3.3975	40.1709	-3.5636	3.2067e-09	2.4362e-06
c33560_g1	0	39.2713	#NAME?	3.257e-09	2.4498e-06
c35502_g1	1.00601	53.8604	-5.7425	4.0657e-09	2.998e-06
c29853_g1	5.65808	51.8179	-3.1951	5.7315e-09	4.1853e-06
c37356_g1	0	19.3786	#NAME?	6.6044e-09	4.7764e-06
c22397_g1	12.2803	245.042	-4.3186	6.8076e-09	4.8764e-06
c45082_g3	0	64.1276	#NAME?	8.8039e-09	6.1886e-06
c39112_g3	0	35.2745	#NAME?	1.1078e-08	7.7153e-06
c27082_g2	4.17663	41.3115	-3.3061	1.2262e-08	8.461e-06
c35157_g11	1.53806	48.9978	-4.9935	1.6576e-08	1.1334e-05
c30779_g1	33.6414	156.174	-2.2148	2.6579e-08	1.7234e-05
c37140_g3	0.341577	19.7675	-5.8548	2.9562e-08	1.9004e-05
c40380_g1	11.4845	120.461	-3.3908	3.3043e-08	2.1062e-05
c44791_g2	385.302	1372.28	-1.8325	3.4633e-08	2.189e-05
c32872_g1	429.248	1473.48	-1.7793	3.7998e-08	2.3817e-05
c21897_g1	3.26364	32.8524	-3.3314	6.4053e-08	3.9168e-05
c32996_g2	101.034	386.785	-1.9367	7.1107e-08	4.3131e-05
c30914_g1	0.284968	85.4894	-8.2288	7.1831e-08	4.3222e-05
c40902_g2	5.48633	600.452	-6.7741	7.6868e-08	4.5886e-05
c45875_g3	0	16.5326	#NAME?	8.07e-08	4.7793e-05
c30899_g1	34.217	262.938	-2.9419	8.5627e-08	5.0164e-05
c32369_g1	3.77697	36.3891	-3.2682	8.6036e-08	5.0164e-05
c40863_g2	142.541	494.712	-1.7952	8.7009e-08	5.0341e-05
c57926_g1	0	16.0053	#NAME?	1.1506e-07	6.6065e-05
c45955_g2	132.024	36320.6	-8.1038	1.2382e-07	7.0021e-05
c1920_g1	1.95542	36.749	-4.2322	1.3513e-07	7.5847e-05
c24558_g1	8.44821	62.803	-2.8941	1.4064e-07	7.8354e-05
c38693_g1	1799.2	5848.76	-1.7008	1.6367e-07	9.0517e-05
c41713_g2	64.4822	233.387	-1.8558	1.6926e-07	9.2923e-05
c33817_g1	0	37.4461	#NAME?	1.7715e-07	9.6554e-05
c24891_g1	6.56812	46.8861	-2.8356	1.8213e-07	9.855e-05
c39742_g2	34.5834	136.828	-1.9842	2.2356e-07	0.00012011
c37803_g1	198.209	641.472	-1.6944	3.7762e-07	0.00020002
c27336_g1	900.323	2698.57	-1.5837	4.3604e-07	0.00022935
c29735_g1	2.04991	77.2407	-5.2357	4.8379e-07	0.00025269
c38693_g4	11.1602	90.6742	-3.0223	6.1776e-07	0.00031608
c40342_g1	591.483	1871.32	-1.6616	6.4615e-07	0.00032617
c40957_g2	350.431	1051.5	-1.5852	6.9066e-07	0.00034631
c27565_g1	0	37.6456	#NAME?	1.0444e-06	0.00051681
c24305_g2	3.89166	70.3831	-4.1768	1.2201e-06	0.00059979
c44186_g2	72.363	235.291	-1.7011	1.2349e-06	0.00060312
c40965_g5	2020.08	9679.43	-2.2605	1.3484e-06	0.0006543
c52622_g1	0.341577	26.9756	-6.3033	1.4081e-06	0.00067892
c30670_g1	164.493	492.822	-1.583	1.5921e-06	0.00075312
c27082_g1	5.58128	46.841	-3.0691	1.6929e-06	0.00079581
c34058_g2	15.6227	67.332	-2.1076	1.8346e-06	0.00085177
c32450_g1	0.721044	16.869	-4.5481	2.5424e-06	0.0011248
c33454_g1	27.6373	100.747	-1.866	2.7222e-06	0.0011904
c36676_g5	0.911514	18.7066	-4.3591	3.0531e-06	0.0013197
c12759_g1	0	12.359	#NAME?	3.0926e-06	0.0013292
c33754_g1	254.768	732.669	-1.524	3.2188e-06	0.0013755
c37490_g1	107.856	613.264	-2.5074	3.4418e-06	0.0014625
c40426_g1	46.2608	148.752	-1.685	4.0586e-06	0.001694
c46033_g3	0	13.2429	#NAME?	4.6744e-06	0.0019005
c43242_g1	24.8127	143.213	-2.529	5.1682e-06	0.0020899
c42138_g1	385.96	1079.88	-1.4843	5.3295e-06	0.0021436
c41757_g1	3.87294	51.8812	-3.7437	5.5942e-06	0.0022263
c32788_g4	2.01203	33.4501	-4.0553	5.9761e-06	0.0023657
c69880_g1	0	22.0409	#NAME?	6.1315e-06	0.0024145
c37577_g1	0	18.9272	#NAME?	7.1625e-06	0.0028058
c44266_g1	740.895	5137.35	-2.7937	8.1759e-06	0.0031698
c36236_g1	153.967	417.049	-1.4376	1.0078e-05	0.0038674
c42184_g4	0	11.0728	#NAME?	1.2831e-05	0.0048253
c31399_g2	1.76495	43.0832	-4.6094	1.4638e-05	0.005397
c45056_g3	62.0919	456.235	-2.8773	1.5135e-05	0.0055528
c39921_g2	0.626546	14.1129	-4.4935	1.5588e-05	0.0056638
c36137_g3	0	10.9649	#NAME?	1.6244e-05	0.0058738
c39363_g1	30.7887	105.507	-1.7769	1.6485e-05	0.0059324
c44145_g4	0.284968	26.4944	-6.5387	1.678e-05	0.00601
c57276_g1	4.42416	28.5505	-2.69	1.7053e-05	0.0060523
c24925_g2	0.341577	12.5162	-5.1954	1.7189e-05	0.0060698
c37140_g1	637.898	1636.52	-1.3592	1.8768e-05	0.0065351
c38177_g1	80.1503	220.441	-1.4596	1.9595e-05	0.0067919
c30694_g1	0.683155	77.119	-6.8187	2.0512e-05	0.0070771
c29256_g2	0.341577	12.4544	-5.1883	2.104e-05	0.0071929
c35368_g1	23.3485	224.313	-3.2641	2.0972e-05	0.0071929
c39742_g4	15.5105	60.8661	-1.9724	2.1135e-05	0.0071929
c47299_g1	615.538	1575.47	-1.3559	2.1284e-05	0.0072111
c33376_g1	1.76495	18.964	-3.4256	2.1516e-05	0.0072571
c29952_g1	79.8456	227.648	-1.5115	2.2086e-05	0.0073831
c43270_g3	191.551	703.197	-1.8762	2.2466e-05	0.0074766
c34066_g1	13.0216	53.4575	-2.0375	2.6312e-05	0.0085641
c34820_g1	15.4722	105.301	-2.7668	2.6416e-05	0.0085641
c32211_g3	6.47068	32.451	-2.3263	2.7614e-05	0.0089141
c37129_g1	12.0338	50.1053	-2.0579	2.8874e-05	0.0092809
c33748_g1	6.53068	45.5421	-2.8019	3.0348e-05	0.0097133
c44250_g1	656.139	3134.87	-2.2563	3.545e-05	0.011156
c44184_g3	50.8765	151.358	-1.5729	3.6624e-05	0.011478
c14768_g1	0.284968	18.3045	-6.0052	3.7199e-05	0.01161
c30829_g1	1.34759	16.5865	-3.6216	3.7945e-05	0.011793
c13667_g1	0.379467	22.0095	-5.858	3.8497e-05	0.011867
c17764_g1	0	10.1317	#NAME?	3.9901e-05	0.012249
c70628_g1	0	11.5125	#NAME?	4.071e-05	0.012447
c14814_g1	2.31571	19.7353	-3.0913	4.3086e-05	0.013041
c30811_g1	43.665	132.72	-1.6038	4.3713e-05	0.01313
c31523_g1	0.949404	14.5784	-3.9407	4.4093e-05	0.01313
c39147_g1	20.6321	69.9604	-1.7616	4.4166e-05	0.01313
c41171_g2	201.966	519.323	-1.3625	4.7775e-05	0.014147
c40743_g3	312.251	775.348	-1.3121	4.8583e-05	0.01433
c37199_g1	11.6956	47.5934	-2.0248	5.3762e-05	0.015613
c34271_g2	32.151	1728.49	-5.7485	5.578e-05	0.016013
c22608_g1	0	9.21799	#NAME?	5.6103e-05	0.016045
c53384_g1	37.0329	108.275	-1.5478	5.7443e-05	0.016304
c43753_g5	0.854905	16.6108	-4.2802	5.8543e-05	0.016554
c32639_g1	5.80817	29.2936	-2.3344	6.3691e-05	0.017942
c34125_g1	0.341577	66.4839	-7.6046	6.7814e-05	0.018891
c29379_g1	19.7014	62.5067	-1.6657	7.3858e-05	0.020499
c31044_g1	46.9612	131.613	-1.4868	7.96e-05	0.021771
c36617_g2	477.866	1163.78	-1.2841	8.348e-05	0.022345
c39064_g1	667.203	1625.08	-1.2843	8.3463e-05	0.022345
c42079_g1	1.57595	19.8465	-3.6546	8.3097e-05	0.022345
c37901_g3	3.89166	74.9634	-4.2677	9.0476e-05	0.023961
c38847_g1	1.38548	16.0171	-3.5312	9.8224e-05	0.025742
c36767_g4	425.891	1322.59	-1.6348	0.0001022	0.026598
c3930_g1	0	12.9449	#NAME?	0.00010542	0.027341
c16854_g1	0	8.81586	#NAME?	0.00011851	0.030421
c40294_g1	78.5181	202.14	-1.3643	0.00011847	0.030421
c39321_g5	29.0262	116.32	-2.0027	0.0001206	0.030748
c25724_g1	0	8.75796	#NAME?	0.00012111	0.030775
c33668_g12	15.7187	52.932	-1.7517	0.000123	0.03115
c32191_g1	50.5853	166.39	-1.7178	0.00012733	0.032139
c37356_g3	1.44209	16.9386	-3.5541	0.00012869	0.032373
c45841_g1	177.911	432.469	-1.2814	0.00012919	0.032389
c33271_g1	1.97414	50.9513	-4.6898	0.00013182	0.032779
c44442_g2	206.326	488.471	-1.2433	0.00013686	0.033749
c25410_g1	0	8.94491	#NAME?	0.00013903	0.034173
c33352_g1	6.64493	84.1638	-3.6629	0.00014099	0.034541
c44250_g2	1935.26	8180.59	-2.0797	0.00014967	0.036198
c44267_g2	205.748	628.319	-1.6106	0.0001494	0.036198
c41025_g6	94.9527	245.47	-1.3703	0.00015139	0.036496
c33514_g2	17.8617	379.28	-4.4083	0.00015283	0.036724
c41241_g5	8.78889	67.4893	-2.9409	0.00015378	0.036837
c34916_g1	0.854905	65.2363	-6.2538	0.00015547	0.037122
c41774_g1	53.2433	140.683	-1.4018	0.00015643	0.037232
c29943_g1	5.46909	543.424	-6.6346	0.00015783	0.037448
c31032_g1	58.2193	152.678	-1.3909	0.00017287	0.04013
c37229_g2	0.341577	10.5463	-4.9484	0.00017265	0.04013
c46291_g2	43.5547	117.284	-1.4291	0.00017678	0.040787
c27338_g1	7.4388	31.7719	-2.0946	0.00017857	0.040965
c28796_g1	0	8.26825	#NAME?	0.00017864	0.040965
c17481_g1	0	8.17281	#NAME?	0.00018542	0.04239
c41279_g1	0	126.428	#NAME?	0.00019111	0.043558
c21877_g1	77.4314	198.286	-1.3566	0.00019826	0.044781
c41199_g6	1.10051	13.2265	-3.5872	0.00019887	0.044785
c34076_g1	11.7114	41.9185	-1.8397	0.00020001	0.044906
c28802_g1	2.69518	77.3011	-4.842	0.00021464	0.047762
c33514_g3	8.80806	256.596	-4.8645	0.00021445	0.047762
c42401_g2	117.021	280.615	-1.2618	0.00022646	0.049949

## Sheet: 60 up.DEG
gene_id	pscb DAF60_readcount	WT DAF60_readcount	log2FoldChange	pval	padj
c23012_g1	1044.32	90.7264	3.5249	1.7767e-19	4.1298e-16
c33728_g1	98.8128	3.49695	4.8205	4.0993e-18	8.1137e-15
c45786_g1	81.3975	2.84605	4.838	9.9374e-18	1.823e-14
c39582_g2	1521.42	133.002	3.5159	1.1041e-17	1.9773e-14
c40020_g4	79.5556	4.17362	4.2526	5.7415e-16	9.5964e-13
c39582_g1	294.111	28.5362	3.3655	4.6777e-15	7.0365e-12
c20047_g1	75.7049	4.31445	4.1331	1.2651e-14	1.7953e-11
c41820_g4	425.95	64.9363	2.7136	2.2024e-12	2.7156e-09
c28628_g2	70.5241	5.97374	3.5614	4.1523e-12	4.9574e-09
c36472_g4	27.2981	0	Inf	1.0558e-11	1.2217e-08
c39070_g3	27.1274	0	Inf	1.1021e-11	1.2559e-08
c11151_g1	33.6373	0	Inf	1.864e-10	1.8945e-07
c34811_g1	104.514	16.1383	2.6951	4.2785e-10	3.9244e-07
c25991_g2	112.109	18.7144	2.5827	8.5102e-10	7.3574e-07
c48670_g1	1201.49	294.525	2.0284	3.1207e-09	2.3951e-06
c33950_g1	36.75	2.6223	3.8088	3.7065e-09	2.7602e-06
c27570_g1	111.06	21.5863	2.3632	7.1158e-09	5.0491e-06
c31816_g1	86.8939	13.7515	2.6597	1.8406e-08	1.2472e-05
c40652_g10	18.4862	0	Inf	2.0241e-08	1.3593e-05
c26878_g1	176.019	37.185	2.2429	2.2615e-08	1.5052e-05
c16782_g1	33.8969	1.10775	4.9355	2.3628e-08	1.5589e-05
c38455_g1	17.5983	0	Inf	2.623e-08	1.7155e-05
c34218_g5	55.1806	8.74151	2.6582	4.5503e-08	2.8285e-05
c45404_g1	63.6509	11.2308	2.5027	5.6124e-08	3.4601e-05
c71830_g1	16.2856	0	Inf	1.2319e-07	7.0021e-05
c28684_g1	45.4344	1.92918	4.5577	2.4341e-07	0.00012985
c17464_g1	14.314	0	Inf	4.9734e-07	0.00025798
c35464_g2	150.941	42.5787	1.8258	6.0687e-07	0.00031264
c38688_g4	43.855	7.04079	2.6389	6.2415e-07	0.0003172
c45046_g2	103.822	26.2692	1.9827	9.3443e-07	0.00046545
c35526_g1	866.014	274.783	1.6561	1.4603e-06	0.00069959
c35521_g1	307.66	94.9264	1.6965	1.504e-06	0.00071594
c35269_g1	72.1286	16.0718	2.166	1.7075e-06	0.00079771
c18360_g1	23.3858	1.92918	3.5996	1.9794e-06	0.00091335
c21737_g1	63.1367	13.3462	2.242	2.0141e-06	0.00092372
c35424_g2	67.8631	15.8066	2.1021	2.1229e-06	0.00096769
c33260_g1	72.2423	16.4285	2.1366	2.2055e-06	0.00099932
c25991_g1	21.7149	1.85876	3.5463	2.2604e-06	0.0010181
c31984_g1	215.535	71.8042	1.5858	2.2758e-06	0.0010189
c31135_g1	52.6961	10.7161	2.2979	2.3569e-06	0.0010489
c40603_g1	73.8908	17.2085	2.1023	2.5608e-06	0.0011263
c34846_g1	41.663	6.73728	2.6285	2.8628e-06	0.0012446
c4593_g1	12.5461	0	Inf	3.5913e-06	0.0015175
c18850_g1	57.8757	11.1996	2.3695	4.0765e-06	0.001694
c7340_g1	95.4791	26.2778	1.8613	4.0387e-06	0.001694
c41625_g7	14.7305	0	Inf	4.2876e-06	0.0017719
c42674_g4	15.8142	0.751013	4.3962	4.4622e-06	0.001834
c38423_g1	17.3331	0.983362	4.1397	4.5219e-06	0.0018484
c34156_g3	11.9019	0	Inf	5.4439e-06	0.0021779
c9460_g1	15.5282	0.522591	4.8931	7.3306e-06	0.0028568
c36410_g3	16.9492	1.01231	4.0655	9.9819e-06	0.0038501
c26363_g1	1846.75	676.214	1.4494	1.0163e-05	0.0038802
c15813_g1	35.1724	2.05749	4.0955	1.098e-05	0.0041708
c42591_g3	165.587	50.7197	1.707	1.1536e-05	0.0043603
c34218_g1	227.771	56.8955	2.0012	1.3058e-05	0.0048745
c44099_g1	61.8994	15.0838	2.0369	1.3091e-05	0.0048745
c31994_g1	26.2326	3.97881	2.7209	1.4096e-05	0.0052228
c28991_g1	18.944	1.37297	3.7864	1.5382e-05	0.0056163
c36326_g4	30.8084	5.5802	2.4649	1.7059e-05	0.0060523
c31973_g1	16.2669	0.261295	5.9601	1.8056e-05	0.0063283
c32999_g1	1600.23	67.1052	4.5757	1.8089e-05	0.0063283
c33633_g1	412.143	146.887	1.4884	2.1999e-05	0.0073831
c36036_g1	10.4967	0	Inf	2.4702e-05	0.0081846
c46615_g1	705.15	269.961	1.3852	2.5416e-05	0.0083842
c43160_g3	72.3646	19.5148	1.8907	2.5948e-05	0.0085224
c38681_g1	128.596	39.7923	1.6923	2.6301e-05	0.0085641
c58959_g1	48.4919	7.25201	2.7413	3.1053e-05	0.0098966
c28734_g1	691.412	172.77	2.0007	3.2291e-05	0.010248
c30172_g1	80.8314	24.2446	1.7373	3.3872e-05	0.010704
c22174_g1	17.3695	1.63034	3.4133	3.8362e-05	0.011867
c36738_g2	25.6041	4.07818	2.6504	4.2301e-05	0.012881
c37064_g1	40.5112	8.58669	2.2381	4.3173e-05	0.013041
c37896_g1	33.411	6.11458	2.45	4.3865e-05	0.01313
c37341_g1	188.545	65.9646	1.5151	5.074e-05	0.014908
c33942_g3	40.8149	9.53325	2.0981	5.1095e-05	0.01493
c44224_g2	31.2007	2.21942	3.8133	5.1212e-05	0.01493
c28029_g1	16.7808	2.11613	2.9873	5.5025e-05	0.015918
c28324_g1	796.184	298.784	1.414	5.554e-05	0.016005
c26232_g1	65.4056	18.4242	1.8278	5.6616e-05	0.01613
c29358_g1	44.9305	12.1062	1.8919	6.6839e-05	0.018758
c32875_g1	50.9798	10.3797	2.2962	6.7219e-05	0.018795
c20597_g1	155.237	54.8628	1.5006	7.5037e-05	0.020678
c45089_g3	146.556	50.9599	1.524	7.5055e-05	0.020678
c1148_g1	24.6547	3.5345	2.8023	7.5889e-05	0.020832
c35500_g5	12.7366	0.522591	4.6072	8.0215e-05	0.02186
c18912_g2	78.5001	16.7799	2.226	8.2848e-05	0.022345
c33722_g1	37.4902	8.26358	2.1817	8.3244e-05	0.022345
c28741_g2	34.9265	7.12688	2.293	8.5189e-05	0.022721
c9469_g1	19.4007	3.22387	2.5892	8.6609e-05	0.023018
c22091_g1	74.3261	23.7087	1.6485	9.3648e-05	0.024714
c25565_g1	71.517	14.0582	2.3469	9.4507e-05	0.024854
c29999_g1	459.82	133.785	1.7812	9.8593e-05	0.025749
c30470_g3	566.412	73.5745	2.9446	0.00010961	0.02833
c46020_g1	60.6275	17.3705	1.8033	0.00012009	0.030723
c38130_g1	77.7565	17.1146	2.1837	0.00013205	0.032779
c47929_g1	211.542	5.31816	5.3139	0.00013136	0.032779
c15537_g1	87.0306	12.5334	2.7957	0.0001338	0.033104
c31722_g1	76.7416	23.3012	1.7196	0.00014902	0.036198
c37666_g1	63.8035	20.6772	1.6256	0.0001485	0.036198
c31599_g1	108.377	12.3496	3.1335	0.00016126	0.038023
c7222_g1	10.3446	0.261295	5.3071	0.00016116	0.038023
c32599_g1	94.3939	32.1679	1.5531	0.00016236	0.038161
c27932_g1	8.72978	0	Inf	0.00016473	0.038598
c25985_g1	10.1369	0.327787	4.9507	0.00016794	0.039227
c22824_g2	486.847	161	1.5964	0.00017422	0.040319
c33581_g1	10.2112	0.423225	4.5926	0.00019643	0.044636
c29032_g1	34.2444	7.31701	2.2265	0.00019779	0.044781
c36693_g1	311.266	109.169	1.5116	0.00020338	0.045526
c37052_g3	13.9331	1.17817	3.5639	0.00021797	0.048219
c38489_g2	666.895	232.893	1.5178	0.0002178	0.048219
