# Supplementary material for: Transcriptome Analysis of a New Peanut Seed Coat Mutant for the Physiological Regulatory Mechanism Involved in Seed Coat Cracking and Pigmentation
Source: Front Plant Sci. 2016 Oct 14;7:1491. doi: 10.3389/fpls.2016.01491 (PMC5063860; doi:10.3389/fpls.2016.01491)
Supplement: Table S2 — KEGG pathway of the DEGs between pscb mutant and WT at DAF20, DAF40, and DAF60. [file Table2.XLS]

## Sheet: pscb DAF20 vs WT DAF20 
KEGG pathway of the DEGs in pscc DAF20 vs WT DAF20
Term	Database	ID	Input number	Background number	P-Value	Corrected P-Value	Input	Hyperlink
Flavonoid biosynthesis	KEGG PATHWAY	ko00941	3	55	0.000246641	0.00912572	c28983_g1|c36498_g1|c30694_g1	http://www.genome.jp/kegg-bin/show_pathway?ko00941/K00588%09red/K13082%09red/K08695%09red
Amino sugar and nucleotide sugar metabolism	KEGG PATHWAY	ko00520	3	183	0.00699053	0.129325	c39794_g1|c17230_g1|c28021_g1	http://www.genome.jp/kegg-bin/show_pathway?ko00520/K08679%09red/K01784%09red
Starch and sucrose metabolism	KEGG PATHWAY	ko00500	3	307	0.0272021	0.212997	c39794_g1|c17230_g1|c41707_g1	http://www.genome.jp/kegg-bin/show_pathway?ko00500/K08679%09red/K01188%09red
Arginine and proline metabolism	KEGG PATHWAY	ko00330	2	136	0.0339795	0.212997	c38677_g1|c29224_g1	http://www.genome.jp/kegg-bin/show_pathway?ko00330/K14455%09red/K01583%09red
Fat digestion and absorption	KEGG PATHWAY	ko04975	1	16	0.0350595	0.212997	c29224_g1	http://www.genome.jp/kegg-bin/show_pathway?ko04975/K14455%09red
Phenylalanine metabolism	KEGG PATHWAY	ko00360	2	140	0.0357963	0.212997	c36498_g1|c29224_g1	http://www.genome.jp/kegg-bin/show_pathway?ko00360/K00588%09red/K14455%09red
Carbon fixation in photosynthetic organisms	KEGG PATHWAY	ko00710	2	161	0.0459248	0.212997	c45877_g1|c29224_g1	http://www.genome.jp/kegg-bin/show_pathway?ko00710/K14455%09red/K01807%09red
Cytosolic DNA-sensing pathway	KEGG PATHWAY	ko04623	1	25	0.0531297	0.212997	c26745_g2	http://www.genome.jp/kegg-bin/show_pathway?ko04623/K03009%09red
Stilbenoid, diarylheptanoid and gingerol biosynthesis	KEGG PATHWAY	ko00945	1	27	0.0571001	0.212997	c36498_g1	http://www.genome.jp/kegg-bin/show_pathway?ko00945/K00588%09red
Tropane, piperidine and pyridine alkaloid biosynthesis	KEGG PATHWAY	ko00960	1	32	0.0669547	0.212997	c29224_g1	http://www.genome.jp/kegg-bin/show_pathway?ko00960/K14455%09red
Carbon metabolism	KEGG PATHWAY	ko01200	3	450	0.06932	0.212997	c41893_g1|c45877_g1|c29224_g1	http://www.genome.jp/kegg-bin/show_pathway?ko01200/K05605%09red/K14455%09red/K01807%09red
Isoquinoline alkaloid biosynthesis	KEGG PATHWAY	ko00950	1	35	0.072819	0.212997	c29224_g1	http://www.genome.jp/kegg-bin/show_pathway?ko00950/K14455%09red
Phenylpropanoid biosynthesis	KEGG PATHWAY	ko00940	2	218	0.0777806	0.212997	c36498_g1|c41707_g1	http://www.genome.jp/kegg-bin/show_pathway?ko00940/K01188%09red/K00588%09red
Fatty acid elongation	KEGG PATHWAY	ko00062	1	44	0.0901959	0.212997	c38262_g1	http://www.genome.jp/kegg-bin/show_pathway?ko00062/K15397%09red
N-Glycan biosynthesis	KEGG PATHWAY	ko00510	1	45	0.0921068	0.212997	c40676_g1	http://www.genome.jp/kegg-bin/show_pathway?ko00510/K00737%09red
Propanoate metabolism	KEGG PATHWAY	ko00640	1	45	0.0921068	0.212997	c41893_g1	http://www.genome.jp/kegg-bin/show_pathway?ko00640/K05605%09red
Phenylalanine, tyrosine and tryptophan biosynthesis	KEGG PATHWAY	ko00400	1	52	0.105374	0.224321	c29224_g1	http://www.genome.jp/kegg-bin/show_pathway?ko00400/K14455%09red
RNA polymerase	KEGG PATHWAY	ko03020	1	54	0.109129	0.224321	c26745_g2	http://www.genome.jp/kegg-bin/show_pathway?ko03020/K03009%09red
Tryptophan metabolism	KEGG PATHWAY	ko00380	1	75	0.147641	0.252576	c36988_g2	http://www.genome.jp/kegg-bin/show_pathway?ko00380/K16903%09red
Tyrosine metabolism	KEGG PATHWAY	ko00350	1	78	0.153008	0.252576	c29224_g1	http://www.genome.jp/kegg-bin/show_pathway?ko00350/K14455%09red
2-Oxocarboxylic acid metabolism	KEGG PATHWAY	ko01210	1	81	0.158342	0.252576	c29224_g1	http://www.genome.jp/kegg-bin/show_pathway?ko01210/K14455%09red
Galactose metabolism	KEGG PATHWAY	ko00052	1	82	0.160112	0.252576	c28021_g1	http://www.genome.jp/kegg-bin/show_pathway?ko00052/K01784%09red
Alanine, aspartate and glutamate metabolism	KEGG PATHWAY	ko00250	1	83	0.161879	0.252576	c29224_g1	http://www.genome.jp/kegg-bin/show_pathway?ko00250/K14455%09red
Cyanoamino acid metabolism	KEGG PATHWAY	ko00460	1	86	0.167158	0.252576	c41707_g1	http://www.genome.jp/kegg-bin/show_pathway?ko00460/K01188%09red
Valine, leucine and isoleucine degradation	KEGG PATHWAY	ko00280	1	88	0.170659	0.252576	c41893_g1	http://www.genome.jp/kegg-bin/show_pathway?ko00280/K05605%09red
beta-Alanine metabolism	KEGG PATHWAY	ko00410	1	95	0.1828	0.257371	c41893_g1	http://www.genome.jp/kegg-bin/show_pathway?ko00410/K05605%09red
Biosynthesis of amino acids	KEGG PATHWAY	ko01230	2	380	0.190837	0.257371	c45877_g1|c29224_g1	http://www.genome.jp/kegg-bin/show_pathway?ko01230/K14455%09red/K01807%09red
Pentose phosphate pathway	KEGG PATHWAY	ko00030	1	102	0.194767	0.257371	c45877_g1	http://www.genome.jp/kegg-bin/show_pathway?ko00030/K01807%09red
Cysteine and methionine metabolism	KEGG PATHWAY	ko00270	1	143	0.261485	0.333619	c29224_g1	http://www.genome.jp/kegg-bin/show_pathway?ko00270/K14455%09red
Insulin signaling pathway	KEGG PATHWAY	ko04910	1	172	0.305374	0.37146	c37196_g2	http://www.genome.jp/kegg-bin/show_pathway?ko04910/K07195%09red
Pyrimidine metabolism	KEGG PATHWAY	ko00240	1	176	0.311223	0.37146	c26745_g2	http://www.genome.jp/kegg-bin/show_pathway?ko00240/K03009%09red
Purine metabolism	KEGG PATHWAY	ko00230	1	217	0.368463	0.425024	c26745_g2	http://www.genome.jp/kegg-bin/show_pathway?ko00230/K03009%09red
Huntington's disease	KEGG PATHWAY	ko05016	1	225	0.379075	0.425024	c26745_g2	http://www.genome.jp/kegg-bin/show_pathway?ko05016/K03009%09red
Epstein-Barr virus infection	KEGG PATHWAY	ko05169	1	244	0.403584	0.439194	c26745_g2	http://www.genome.jp/kegg-bin/show_pathway?ko05169/K03009%09red
Oxidative phosphorylation	KEGG PATHWAY	ko00190	1	300	0.470436	0.484659	c44953_g1	http://www.genome.jp/kegg-bin/show_pathway?ko00190/K01535%09red
Plant hormone signal transduction	KEGG PATHWAY	ko04075	1	301	0.47156	0.484659	c32905_g1	http://www.genome.jp/kegg-bin/show_pathway?ko04075/K14488%09red
Protein processing in endoplasmic reticulum	KEGG PATHWAY	ko04141	1	337	0.510516	0.510516	c30395_g1	http://www.genome.jp/kegg-bin/show_pathway?ko04141/K13989%09red

## Sheet: DAF20 down
KEGG pathway of the down regulated DEGs in pscb DAF20 vs WT DAF20
Term	Database	ID	Input number	Background number	P-Value	Corrected P-Value	Input	Hyperlink
Flavonoid biosynthesis	KEGG PATHWAY	ko00941	3	55	7.75624e-05	0.00224931	c28983_g1|c36498_g1|c30694_g1	http://www.genome.jp/kegg-bin/show_pathway?ko00941/K00588%09red/K13082%09red/K08695%09red
Phenylalanine metabolism	KEGG PATHWAY	ko00360	2	140	0.0174564	0.18172	c36498_g1|c29224_g1	http://www.genome.jp/kegg-bin/show_pathway?ko00360/K00588%09red/K14455%09red
Fat digestion and absorption	KEGG PATHWAY	ko04975	1	16	0.0239842	0.18172	c29224_g1	http://www.genome.jp/kegg-bin/show_pathway?ko04975/K14455%09red
Cytosolic DNA-sensing pathway	KEGG PATHWAY	ko04623	1	25	0.0364548	0.18172	c26745_g2	http://www.genome.jp/kegg-bin/show_pathway?ko04623/K03009%09red
Stilbenoid, diarylheptanoid and gingerol biosynthesis	KEGG PATHWAY	ko00945	1	27	0.0392049	0.18172	c36498_g1	http://www.genome.jp/kegg-bin/show_pathway?ko00945/K00588%09red
Phenylpropanoid biosynthesis	KEGG PATHWAY	ko00940	2	218	0.039213	0.18172	c36498_g1|c41707_g1	http://www.genome.jp/kegg-bin/show_pathway?ko00940/K01188%09red/K00588%09red
Tropane, piperidine and pyridine alkaloid biosynthesis	KEGG PATHWAY	ko00960	1	32	0.046047	0.18172	c29224_g1	http://www.genome.jp/kegg-bin/show_pathway?ko00960/K14455%09red
Isoquinoline alkaloid biosynthesis	KEGG PATHWAY	ko00950	1	35	0.0501295	0.18172	c29224_g1	http://www.genome.jp/kegg-bin/show_pathway?ko00950/K14455%09red
Propanoate metabolism	KEGG PATHWAY	ko00640	1	45	0.0636159	0.199295	c41893_g1	http://www.genome.jp/kegg-bin/show_pathway?ko00640/K05605%09red
Phenylalanine, tyrosine and tryptophan biosynthesis	KEGG PATHWAY	ko00400	1	52	0.0729455	0.199295	c29224_g1	http://www.genome.jp/kegg-bin/show_pathway?ko00400/K14455%09red
RNA polymerase	KEGG PATHWAY	ko03020	1	54	0.0755945	0.199295	c26745_g2	http://www.genome.jp/kegg-bin/show_pathway?ko03020/K03009%09red
Tyrosine metabolism	KEGG PATHWAY	ko00350	1	78	0.106815	0.216629	c29224_g1	http://www.genome.jp/kegg-bin/show_pathway?ko00350/K14455%09red
2-Oxocarboxylic acid metabolism	KEGG PATHWAY	ko01210	1	81	0.110645	0.216629	c29224_g1	http://www.genome.jp/kegg-bin/show_pathway?ko01210/K14455%09red
Alanine, aspartate and glutamate metabolism	KEGG PATHWAY	ko00250	1	83	0.113189	0.216629	c29224_g1	http://www.genome.jp/kegg-bin/show_pathway?ko00250/K14455%09red
Cyanoamino acid metabolism	KEGG PATHWAY	ko00460	1	86	0.116993	0.216629	c41707_g1	http://www.genome.jp/kegg-bin/show_pathway?ko00460/K01188%09red
Valine, leucine and isoleucine degradation	KEGG PATHWAY	ko00280	1	88	0.119519	0.216629	c41893_g1	http://www.genome.jp/kegg-bin/show_pathway?ko00280/K05605%09red
beta-Alanine metabolism	KEGG PATHWAY	ko00410	1	95	0.128308	0.218462	c41893_g1	http://www.genome.jp/kegg-bin/show_pathway?ko00410/K05605%09red
Carbon metabolism	KEGG PATHWAY	ko01200	2	450	0.135597	0.218462	c41893_g1|c29224_g1	http://www.genome.jp/kegg-bin/show_pathway?ko01200/K14455%09red/K05605%09red
Arginine and proline metabolism	KEGG PATHWAY	ko00330	1	136	0.178099	0.270163	c29224_g1	http://www.genome.jp/kegg-bin/show_pathway?ko00330/K14455%09red
Cysteine and methionine metabolism	KEGG PATHWAY	ko00270	1	143	0.186319	0.270163	c29224_g1	http://www.genome.jp/kegg-bin/show_pathway?ko00270/K14455%09red
Carbon fixation in photosynthetic organisms	KEGG PATHWAY	ko00710	1	161	0.207092	0.285985	c29224_g1	http://www.genome.jp/kegg-bin/show_pathway?ko00710/K14455%09red
Pyrimidine metabolism	KEGG PATHWAY	ko00240	1	176	0.224009	0.295285	c26745_g2	http://www.genome.jp/kegg-bin/show_pathway?ko00240/K03009%09red
Purine metabolism	KEGG PATHWAY	ko00230	1	217	0.268481	0.334546	c26745_g2	http://www.genome.jp/kegg-bin/show_pathway?ko00230/K03009%09red
Huntington's disease	KEGG PATHWAY	ko05016	1	225	0.276866	0.334546	c26745_g2	http://www.genome.jp/kegg-bin/show_pathway?ko05016/K03009%09red
Epstein-Barr virus infection	KEGG PATHWAY	ko05169	1	244	0.296406	0.343831	c26745_g2	http://www.genome.jp/kegg-bin/show_pathway?ko05169/K03009%09red
Oxidative phosphorylation	KEGG PATHWAY	ko00190	1	300	0.351065	0.384089	c44953_g1	http://www.genome.jp/kegg-bin/show_pathway?ko00190/K01535%09red
Starch and sucrose metabolism	KEGG PATHWAY	ko00500	1	307	0.3576	0.384089	c41707_g1	http://www.genome.jp/kegg-bin/show_pathway?ko00500/K01188%09red
Protein processing in endoplasmic reticulum	KEGG PATHWAY	ko04141	1	337	0.384893	0.398639	c30395_g1	http://www.genome.jp/kegg-bin/show_pathway?ko04141/K13989%09red
Biosynthesis of amino acids	KEGG PATHWAY	ko01230	1	380	0.422059	0.422059	c29224_g1	http://www.genome.jp/kegg-bin/show_pathway?ko01230/K14455%09red

## Sheet: DAF20 up
KEGG pathway of the up regulated DEGs in pscb DAF20 vs WT DAF20
Term	Database	ID	Input number	Background number	P-Value	Corrected P-Value	Input	Hyperlink
Amino sugar and nucleotide sugar metabolism	KEGG PATHWAY	ko00520	3	183	0.000243542	0.00316604	c39794_g1|c17230_g1|c28021_g1	http://www.genome.jp/kegg-bin/show_pathway?ko00520/K08679%09red/K01784%09red
Starch and sucrose metabolism	KEGG PATHWAY	ko00500	2	307	0.0178589	0.0990255	c39794_g1|c17230_g1	http://www.genome.jp/kegg-bin/show_pathway?ko00500/K08679%09red
Fatty acid elongation	KEGG PATHWAY	ko00062	1	44	0.0298164	0.0990255	c38262_g1	http://www.genome.jp/kegg-bin/show_pathway?ko00062/K15397%09red
N-Glycan biosynthesis	KEGG PATHWAY	ko00510	1	45	0.0304694	0.0990255	c40676_g1	http://www.genome.jp/kegg-bin/show_pathway?ko00510/K00737%09red
Tryptophan metabolism	KEGG PATHWAY	ko00380	1	75	0.0498695	0.117744	c36988_g2	http://www.genome.jp/kegg-bin/show_pathway?ko00380/K16903%09red
Galactose metabolism	KEGG PATHWAY	ko00052	1	82	0.0543435	0.117744	c28021_g1	http://www.genome.jp/kegg-bin/show_pathway?ko00052/K01784%09red
Pentose phosphate pathway	KEGG PATHWAY	ko00030	1	102	0.0670178	0.124462	c45877_g1	http://www.genome.jp/kegg-bin/show_pathway?ko00030/K01807%09red
Arginine and proline metabolism	KEGG PATHWAY	ko00330	1	136	0.0881993	0.143175	c38677_g1	http://www.genome.jp/kegg-bin/show_pathway?ko00330/K01583%09red
Carbon fixation in photosynthetic organisms	KEGG PATHWAY	ko00710	1	161	0.103485	0.143175	c45877_g1	http://www.genome.jp/kegg-bin/show_pathway?ko00710/K01807%09red
Insulin signaling pathway	KEGG PATHWAY	ko04910	1	172	0.110135	0.143175	c37196_g2	http://www.genome.jp/kegg-bin/show_pathway?ko04910/K07195%09red
Plant hormone signal transduction	KEGG PATHWAY	ko04075	1	301	0.184742	0.218332	c32905_g1	http://www.genome.jp/kegg-bin/show_pathway?ko04075/K14488%09red
Biosynthesis of amino acids	KEGG PATHWAY	ko01230	1	380	0.227493	0.24645	c45877_g1	http://www.genome.jp/kegg-bin/show_pathway?ko01230/K01807%09red
Carbon metabolism	KEGG PATHWAY	ko01200	1	450	0.263608	0.263608	c45877_g1	http://www.genome.jp/kegg-bin/show_pathway?ko01200/K01807%09red

## Sheet: pscb DAF40 vs WT DAF40 
KEGG pathway of the DEGs in pscb DAF40 vs WT DAF40
Term	Database	ID	Input number	Background number	P-Value	Corrected P-Value	Input	Hyperlink
Plant hormone signal transduction	KEGG PATHWAY	ko04075	56	301	0.000861205	0.247166	c39968_g2|c32496_g1|c38332_g4|c35136_g1|c36230_g1|c31399_g2|c32127_g1|c39203_g2|c39203_g1|c36520_g1|c45387_g1|c37771_g1|c31614_g1|c20223_g1|c36674_g1|c44250_g2|c44250_g1|c35382_g2|c45601_g2|c47091_g1|c45415_g2|c39066_g2|c45818_g1|c33153_g1|c42324_g2|c45774_g3|c41054_g1|c36521_g1|c46442_g2|c36521_g2|c30815_g2|c40085_g1|c36364_g1|c36643_g2|c38224_g1|c45911_g1|c38558_g1|c37470_g1|c31419_g1|c41684_g1…	http://www.genome.jp/kegg-bin/show_pathway?ko04075/K14486%09red/K14487%09red/K14484%09red/K14488%09red/K13946%09red/K13415%09red/K14431%09red/K14514%09red/K14515%09red/K14516%09red/K14494%09red/K14497%09red/K14496%09red/K14491%09red/K14490%09red/K14493%09red/K14492%09red/K14498%09red/K14506%09red/K14503%09red/K14500%09red/K14509%09red/K13464%09red/K13463%09red/K13422%09red
RNA polymerase	KEGG PATHWAY	ko03020	14	54	0.00828008	0.521577	c41492_g1|c43181_g1|c41908_g2|c32197_g1|c25248_g2|c45051_g2|c30820_g1|c26745_g2|c34898_g1|c42965_g2|c37982_g4|c35764_g2|c38473_g1|c45760_g5	http://www.genome.jp/kegg-bin/show_pathway?ko03020/K03006%09red/K03017%09red/K03016%09red/K03002%09red/K03012%09red/K03043%09red/K02999%09red/K03046%09red/K03018%09red/K03009%09red
Biosynthesis of amino acids	KEGG PATHWAY	ko01230	61	380	0.00978284	0.521577	c28805_g1|c37761_g3|c47056_g1|c43420_g2|c32733_g1|c34702_g1|c45189_g1|c43171_g1|c43171_g2|c28805_g2|c45194_g1|c44736_g3|c44840_g2|c27616_g1|c43319_g6|c46209_g3|c15283_g1|c42953_g3|c40069_g1|c36886_g1|c47218_g1|c39142_g3|c37969_g1|c34635_g1|c31764_g1|c20594_g1|c30080_g1|c44168_g2|c41061_g1|c31988_g1|c26895_g1|c30389_g1|c37914_g7|c43321_g2|c43321_g1|c30993_g1|c30868_g2|c30868_g1|c34702_g2|c37582_g1…	http://www.genome.jp/kegg-bin/show_pathway?ko01230/K00850%09red/K01689%09red/K01814%09red/K01915%09red/K01681%09red/K00600%09red/K01649%09red/K00814%09red/K01626%09red/K00831%09red/K00873%09red/K01850%09red/K00134%09red/K14455%09red/K00264%09red/K01834%09red/K00789%09red/K14677%09red/K00013%09red/K05359%09red/K00549%09red/K01754%09red/K00927%09red/K01733%09red/K00615%09red/K00058%09red/K01738%09r…
Steroid biosynthesis	KEGG PATHWAY	ko00100	12	44	0.0101448	0.521577	c43872_g2|c35611_g1|c40058_g1|c31408_g1|c31582_g1|c47395_g1|c45564_g5|c33981_g1|c41848_g1|c37144_g1|c39719_g1|c47282_g2	http://www.genome.jp/kegg-bin/show_pathway?ko00100/K05917%09red/K00511%09red/K01824%09red/K01052%09red/K08242%09red/K01853%09red/K14674%09red/K00801%09red
Taurine and hypotaurine metabolism	KEGG PATHWAY	ko00430	7	18	0.0107831	0.521577	c37263_g1|c42212_g4|c42212_g3|c42212_g2|c37363_g1|c34230_g1|c44363_g1	http://www.genome.jp/kegg-bin/show_pathway?ko00430/K10712%09red/K01580%09red
Plant-pathogen interaction	KEGG PATHWAY	ko04626	44	258	0.010904	0.521577	c24368_g1|c34792_g1|c46389_g3|c25907_g2|c33847_g1|c43193_g3|c36186_g1|c34302_g1|c41627_g1|c41336_g2|c40496_g3|c26426_g1|c45448_g1|c30662_g1|c47360_g2|c20223_g1|c36674_g1|c30368_g1|c32994_g1|c35136_g1|c41054_g1|c42026_g1|c36521_g1|c45934_g1|c40156_g6|c36521_g2|c40156_g1|c40156_g2|c38261_g1|c44531_g1|c45726_g3|c38846_g2|c44145_g2|c44145_g3|c43211_g1|c31889_g1|c33149_g1|c40461_g3|c30647_g1|c36948_g1…	http://www.genome.jp/kegg-bin/show_pathway?ko04626/K09487%09red/K13412%09red/K13413%09red/K13457%09red/K02358%09red/K13448%09red/K12795%09red/K13464%09red/K04368%09red/K13463%09red/K04079%09red/K05391%09red/K13422%09red/K13428%09red/K13424%09red/K02183%09red
Drug metabolism - cytochrome P450	KEGG PATHWAY	ko00982	18	85	0.0168093	0.649989	c31706_g1|c42326_g2|c37320_g3|c37320_g2|c41723_g2|c45896_g1|c44501_g5|c39823_g3|c43387_g3|c31867_g1|c38039_g2|c42326_g1|c37566_g3|c39367_g1|c36034_g1|c45283_g1|c28892_g1|c38039_g3	http://www.genome.jp/kegg-bin/show_pathway?ko00982/K00121%09red/K00485%09red/K00799%09red/K00001%09red
Metabolism of xenobiotics by cytochrome P450	KEGG PATHWAY	ko00980	17	80	0.0192511	0.649989	c31706_g1|c42326_g2|c37320_g3|c37320_g2|c41723_g2|c45896_g1|c44501_g5|c39823_g3|c43387_g3|c31867_g1|c38039_g2|c42326_g1|c37566_g3|c36034_g1|c45283_g1|c28892_g1|c38039_g3	http://www.genome.jp/kegg-bin/show_pathway?ko00980/K00121%09red/K00799%09red/K00001%09red
Pyrimidine metabolism	KEGG PATHWAY	ko00240	31	176	0.0203829	0.649989	c40330_g2|c44447_g4|c40330_g1|c25248_g2|c45051_g2|c42965_g2|c36630_g1|c35764_g2|c43979_g5|c43453_g1|c37430_g3|c37988_g5|c44529_g4|c32197_g1|c35521_g1|c26745_g2|c38473_g1|c34898_g1|c30820_g1|c37323_g1|c43181_g1|c39213_g1|c42161_g3|c37982_g4|c45699_g1|c41492_g1|c41908_g2|c42993_g3|c34668_g1|c18080_g1|c45760_g5	http://www.genome.jp/kegg-bin/show_pathway?ko00240/K00857%09red/K01240%09red/K03006%09red/K03002%09red/K03043%09red/K01937%09red/K03046%09red/K03009%09red/K16904%09red/K00876%09red/K03018%09red/K00207%09red/K01081%09red/K02999%09red/K01519%09red/K16329%09red/K02320%09red/K03017%09red/K03016%09red/K02324%09red/K03012%09red/K09903%09red/K01489%09red/K01520%09red/K13421%09red
Methane metabolism	KEGG PATHWAY	ko00680	24	133	0.0304283	0.832769	c37644_g2|c45194_g1|c43387_g3|c44840_g2|c15283_g1|c31706_g1|c31988_g1|c37914_g7|c43321_g2|c43321_g1|c26895_g1|c36294_g2|c37183_g4|c43447_g1|c44441_g1|c44774_g1|c45926_g2|c35579_g1|c40241_g2|c38173_g1|c18396_g1|c32776_g2|c35917_g1|c36977_g2	http://www.genome.jp/kegg-bin/show_pathway?ko00680/K00850%09red/K01689%09red/K01834%09red/K00058%09red/K00600%09red/K01595%09red/K01623%09red/K00831%09red/K00121%09red
Thiamine metabolism	KEGG PATHWAY	ko00730	7	24	0.0343488	0.832769	c30632_g1|c46899_g9|c40607_g1|c43112_g1|c25380_g2|c28696_g1|c38299_g1	http://www.genome.jp/kegg-bin/show_pathway?ko00730/K04487%09red/K06928%09red/K03146%09red/K01662%09red
Nitrogen metabolism	KEGG PATHWAY	ko00910	11	48	0.0356981	0.832769	c28805_g1|c28805_g2|c37097_g1|c30389_g1|c47056_g1|c30993_g1|c31070_g3|c31070_g2|c17758_g1|c42794_g5|c20594_g1	http://www.genome.jp/kegg-bin/show_pathway?ko00910/K01915%09red/K00264%09red/K02575%09red/K10534%09red/K01674%09red
Purine metabolism	KEGG PATHWAY	ko00230	35	217	0.0396048	0.832769	c46696_g2|c46696_g1|c43154_g1|c41049_g1|c25248_g2|c45051_g2|c39346_g1|c46484_g2|c46484_g1|c35596_g1|c42965_g2|c35764_g2|c45997_g1|c34635_g1|c40069_g1|c32197_g1|c46008_g2|c38473_g1|c34898_g1|c42460_g1|c30820_g1|c37323_g1|c26745_g2|c43181_g1|c37982_g4|c45699_g1|c47295_g1|c31823_g1|c41492_g1|c30080_g1|c40607_g1|c41908_g2|c34668_g1|c42993_g3|c45760_g5	http://www.genome.jp/kegg-bin/show_pathway?ko00230/K00088%09red/K06928%09red/K03006%09red/K03002%09red/K00764%09red/K00873%09red/K03043%09red/K03046%09red/K03009%09red/K01081%09red/K02999%09red/K01519%09red/K02320%09red/K00759%09red/K03016%09red/K02324%09red/K02083%09red/K03012%09red/K00860%09red/K03018%09red/K01945%09red/K03017%09red/K01488%09red/K00365%09red/K11808%09red
Primary immunodeficiency	KEGG PATHWAY	ko05340	3	5	0.0406229	0.832769	c46696_g2|c46696_g1|c45997_g1	http://www.genome.jp/kegg-bin/show_pathway?ko05340/K01488%09red
Ubiquitin mediated proteolysis	KEGG PATHWAY	ko04120	30	183	0.0457667	0.857499	c25876_g1|c29878_g1|c46143_g3|c35915_g1|c35915_g2|c33183_g1|c47154_g1|c26040_g1|c32315_g1|c42829_g1|c28633_g1|c33767_g1|c37610_g3|c33439_g1|c22365_g1|c38325_g1|c36939_g1|c38029_g1|c42462_g1|c30653_g1|c33856_g1|c33856_g2|c34067_g1|c45228_g1|c28973_g2|c28973_g1|c45075_g2|c33311_g1|c38232_g1|c46626_g5	http://www.genome.jp/kegg-bin/show_pathway?ko04120/K04506%09red/K10601%09red/K10581%09red/K10597%09red/K03869%09red/K10592%09red/K10144%09red/K03872%09red/K06689%09red/K10588%09red/K03178%09red/K03347%09red/K10609%09red/K03364%09red
Protein processing in endoplasmic reticulum	KEGG PATHWAY	ko04141	50	337	0.0521296	0.857499	c41408_g1|c35720_g3|c35720_g2|c40086_g3|c43193_g3|c41960_g3|c37129_g4|c44787_g2|c34302_g1|c36185_g2|c37401_g1|c41224_g2|c35915_g2|c31840_g1|c31309_g1|c31692_g1|c35970_g1|c36072_g1|c32914_g1|c36939_g1|c30356_g1|c28287_g1|c43692_g1|c22365_g1|c35915_g1|c37035_g1|c37299_g2|c42964_g3|c42964_g5|c42293_g3|c43843_g2|c38029_g1|c42462_g1|c27580_g1|c35832_g1|c38730_g4|c42810_g2|c46143_g3|c35035_g1|c33316_g1…	http://www.genome.jp/kegg-bin/show_pathway?ko04141/K10601%09red/K10597%09red/K06689%09red/K10666%09red/K08852%09red/K09487%09red/K09481%09red/K10956%09red/K10950%09red/K10839%09red/K07151%09red/K14009%09red/K14003%09red/K14006%09red/K14007%09red/K07953%09red/K13993%09red/K08057%09red/K08054%09red/K13525%09red/K09490%09red/K13249%09red/K03347%09red/K04079%09red/K14012%09red/K14015%09red/K03283%09r…
Glycolysis / Gluconeogenesis	KEGG PATHWAY	ko00010	37	238	0.052568	0.857499	c40446_g2|c34702_g1|c44452_g1|c45194_g1|c46674_g2|c44023_g4|c43387_g3|c44840_g2|c34635_g1|c35932_g1|c43000_g3|c33697_g1|c43000_g1|c40069_g1|c38132_g5|c39142_g3|c39723_g1|c43321_g1|c31988_g1|c37914_g7|c43321_g2|c31706_g1|c26895_g1|c42326_g1|c34702_g2|c46962_g1|c37183_g4|c43447_g1|c44441_g1|c42326_g2|c34775_g2|c41834_g2|c35579_g1|c18396_g1|c32776_g2|c45283_g1|c30080_g1	http://www.genome.jp/kegg-bin/show_pathway?ko00010/K00134%09red/K00850%09red/K00001%09red/K01689%09red/K01834%09red/K01792%09red/K01810%09red/K00161%09red/K00128%09red/K01568%09red/K01623%09red/K01610%09red/K00382%09red/K00927%09red/K00873%09red/K14085%09red/K00016%09red/K00121%09red
Inflammatory mediator regulation of TRP channels	KEGG PATHWAY	ko04750	7	27	0.0537804	0.857499	c45448_g1|c30662_g1|c31133_g1|c33847_g1|c44321_g1|c26426_g1|c44321_g3	http://www.genome.jp/kegg-bin/show_pathway?ko04750/K06269%09red/K02183%09red
Chemical carcinogenesis	KEGG PATHWAY	ko05204	14	75	0.068954	0.931941	c44501_g5|c37320_g3|c37320_g2|c41723_g2|c39823_g3|c43387_g3|c31706_g1|c38039_g2|c37566_g3|c36034_g1|c38039_g3|c45896_g1|c28892_g1|c31867_g1	http://www.genome.jp/kegg-bin/show_pathway?ko05204/K00121%09red/K00799%09red
Galactose metabolism	KEGG PATHWAY	ko00052	15	82	0.0692222	0.931941	c32013_g1|c40994_g1|c37914_g7|c34844_g1|c43412_g2|c37852_g2|c44581_g3|c46571_g1|c47380_g1|c45194_g1|c43447_g1|c41647_g2|c32776_g2|c44840_g2|c46181_g1	http://www.genome.jp/kegg-bin/show_pathway?ko00052/K01193%09red/K00850%09red/K00963%09red/K12309%09red/K01784%09red/K12447%09red/K06611%09red
Phototransduction - fly	KEGG PATHWAY	ko04745	7	29	0.0699038	0.931941	c45448_g1|c43738_g1|c25031_g1|c33847_g1|c30662_g1|c33868_g2|c26426_g1	http://www.genome.jp/kegg-bin/show_pathway?ko04745/K05692%09red/K02183%09red
Flavonoid biosynthesis	KEGG PATHWAY	ko00941	11	55	0.071438	0.931941	c36498_g1|c42396_g1|c43254_g4|c38953_g1|c36873_g1|c39494_g1|c38540_g1|c38953_g2|c28983_g2|c24721_g1|c36884_g1	http://www.genome.jp/kegg-bin/show_pathway?ko00941/K13065%09red/K13082%09red/K01859%09red/K00475%09red/K00660%09red/K09754%09red/K00588%09red/K00487%09red/K05280%09red
Phenylpropanoid biosynthesis	KEGG PATHWAY	ko00940	33	218	0.0820678	1	c34697_g1|c34896_g1|c35821_g1|c40873_g1|c36873_g1|c36884_g1|c24721_g1|c31965_g2|c22320_g1|c39997_g4|c39131_g2|c35392_g1|c67067_g1|c31030_g1|c46168_g1|c32401_g1|c25519_g1|c44506_g1|c46617_g1|c40250_g1|c1151_g1|c38730_g2|c44286_g1|c39602_g2|c41339_g4|c39550_g1|c34601_g1|c35412_g1|c43697_g2|c42396_g1|c41707_g1|c36498_g1|c31938_g1	http://www.genome.jp/kegg-bin/show_pathway?ko00940/K00588%09red/K13065%09red/K10775%09red/K13066%09red/K01188%09red/K09756%09red/K12355%09red/K12356%09red/K11188%09red/K01904%09red/K09754%09red/K09755%09red/K05349%09red/K00487%09red/K00430%09red/K09753%09red
Oxytocin signaling pathway	KEGG PATHWAY	ko04921	20	122	0.0893215	1	c45448_g1|c43738_g1|c25031_g1|c43700_g3|c31133_g1|c31967_g1|c33847_g1|c33862_g1|c30662_g1|c44321_g1|c42804_g1|c32994_g1|c38084_g1|c38475_g1|c42701_g1|c43726_g2|c33868_g2|c44321_g3|c26426_g1|c37431_g1	http://www.genome.jp/kegg-bin/show_pathway?ko04921/K05692%09red/K03234%09red/K04368%09red/K07198%09red/K07199%09red/K04371%09red/K06269%09red/K06268%09red/K02183%09red
Zeatin biosynthesis	KEGG PATHWAY	ko00908	6	27	0.116001	1	c32175_g4|c34205_g1|c42564_g1|c26107_g2|c28680_g1|c37135_g4	http://www.genome.jp/kegg-bin/show_pathway?ko00908/K13495%09red/K00279%09red/K10760%09red
Gastric acid secretion	KEGG PATHWAY	ko04971	4	15	0.123138	1	c45448_g1|c30662_g1|c26426_g1|c33847_g1	http://www.genome.jp/kegg-bin/show_pathway?ko04971/K02183%09red
Inositol phosphate metabolism	KEGG PATHWAY	ko00562	15	91	0.12408	1	c46798_g2|c42216_g2|c44590_g1|c38234_g1|c45058_g2|c45337_g1|c29108_g1|c39733_g2|c37892_g2|c40524_g1|c44885_g1|c36436_g1|c19546_g2|c35460_g2|c42725_g1	http://www.genome.jp/kegg-bin/show_pathway?ko00562/K00140%09red/K00921%09red/K01114%09red/K00915%09red/K00914%09red/K00913%09red/K00469%09red/K10047%09red/K00888%09red
Vascular smooth muscle contraction	KEGG PATHWAY	ko04270	10	57	0.144758	1	c45448_g1|c38084_g1|c30662_g1|c43700_g3|c31133_g1|c33847_g1|c44321_g1|c32994_g1|c26426_g1|c44321_g3	http://www.genome.jp/kegg-bin/show_pathway?ko04270/K04371%09red/K04368%09red/K06269%09red/K02183%09red
Degradation of aromatic compounds	KEGG PATHWAY	ko01220	7	36	0.146274	1	c42326_g2|c42326_g1|c45283_g1|c31706_g1|c36884_g1|c24721_g1|c43387_g3	http://www.genome.jp/kegg-bin/show_pathway?ko01220/K00121%09red/K00487%09red/K00001%09red
Drug metabolism - other enzymes	KEGG PATHWAY	ko00983	8	43	0.146978	1	c44447_g4|c37430_g3|c44529_g4|c36630_g1|c46484_g2|c46484_g1|c45699_g1|c43979_g5	http://www.genome.jp/kegg-bin/show_pathway?ko00983/K00857%09red/K01519%09red/K00088%09red/K00207%09red/K01489%09red/K13421%09red/K00876%09red
Olfactory transduction	KEGG PATHWAY	ko04740	4	17	0.162134	1	c45448_g1|c30662_g1|c26426_g1|c33847_g1	http://www.genome.jp/kegg-bin/show_pathway?ko04740/K02183%09red
Phototransduction	KEGG PATHWAY	ko04744	4	17	0.162134	1	c45448_g1|c30662_g1|c26426_g1|c33847_g1	http://www.genome.jp/kegg-bin/show_pathway?ko04744/K02183%09red
Notch signaling pathway	KEGG PATHWAY	ko04330	4	17	0.162134	1	c45824_g1|c38131_g1|c39808_g1|c38503_g4	http://www.genome.jp/kegg-bin/show_pathway?ko04330/K06067%09red/K04505%09red/K06063%09red
Fructose and mannose metabolism	KEGG PATHWAY	ko00051	15	96	0.163037	1	c47055_g1|c44013_g1|c38110_g1|c37914_g7|c43321_g2|c40315_g1|c26895_g1|c35579_g1|c44441_g1|c45194_g1|c43447_g1|c18396_g1|c32776_g2|c43321_g1|c44840_g2	http://www.genome.jp/kegg-bin/show_pathway?ko00051/K00966%09red/K00847%09red/K00895%09red/K00008%09red/K01623%09red/K00850%09red
Vitamin B6 metabolism	KEGG PATHWAY	ko00750	3	11	0.167071	1	c15283_g1|c36511_g2|c36511_g1	http://www.genome.jp/kegg-bin/show_pathway?ko00750/K01733%09red/K00831%09red
Glycine, serine and threonine metabolism	KEGG PATHWAY	ko00260	17	112	0.169099	1	c27616_g1|c40986_g1|c40299_g3|c15283_g1|c38173_g1|c44774_g1|c44143_g3|c42029_g1|c37839_g1|c37183_g4|c39142_g3|c36511_g1|c36511_g2|c31764_g1|c36977_g2|c35917_g1|c38132_g5	http://www.genome.jp/kegg-bin/show_pathway?ko00260/K01754%09red/K00276%09red/K00058%09red/K01834%09red/K14085%09red/K00281%09red/K00600%09red/K00827%09red/K01733%09red/K00382%09red/K00831%09red/K12235%09red
Ubiquinone and other terpenoid-quinone biosynthesis	KEGG PATHWAY	ko00130	8	45	0.171656	1	c40250_g1|c43273_g1|c41038_g1|c35821_g1|c44964_g1|c36884_g1|c24721_g1|c38808_g1	http://www.genome.jp/kegg-bin/show_pathway?ko00130/K02548%09red/K12501%09red/K14759%09red/K01904%09red/K09833%09red/K00487%09red
Alanine, aspartate and glutamate metabolism	KEGG PATHWAY	ko00250	13	83	0.182432	1	c28805_g1|c41061_g1|c28805_g2|c29224_g1|c34726_g1|c30389_g1|c47056_g1|c39346_g1|c37839_g1|c30993_g1|c37363_g1|c40986_g1|c20594_g1	http://www.genome.jp/kegg-bin/show_pathway?ko00250/K14455%09red/K00264%09red/K00278%09red/K00827%09red/K00814%09red/K01580%09red/K00764%09red/K01915%09red
Base excision repair	KEGG PATHWAY	ko03410	9	54	0.193255	1	c39970_g1|c38634_g2|c45911_g2|c21887_g1|c42993_g3|c40988_g1|c36595_g1|c36041_g1|c43624_g4	http://www.genome.jp/kegg-bin/show_pathway?ko03410/K01142%09red/K01246%09red/K01247%09red/K10798%09red/K03575%09red/K02324%09red/K10802%09red
Amphetamine addiction	KEGG PATHWAY	ko05031	8	47	0.198049	1	c45448_g1|c30662_g1|c31133_g1|c33847_g1|c42804_g1|c44321_g1|c26426_g1|c44321_g3	http://www.genome.jp/kegg-bin/show_pathway?ko05031/K06269%09red/K06268%09red/K02183%09red
alpha-Linolenic acid metabolism	KEGG PATHWAY	ko00592	12	77	0.198559	1	c15114_g1|c42276_g1|c31408_g1|c45967_g2|c31582_g1|c3930_g1|c44864_g3|c40793_g2|c35916_g1|c44864_g2|c47282_g2|c39499_g7	http://www.genome.jp/kegg-bin/show_pathway?ko00592/K05894%09red/K08241%09red/K00454%09red/K01723%09red/K14674%09red/K10525%09red
Phosphatidylinositol signaling system	KEGG PATHWAY	ko04070	13	85	0.20224	1	c45448_g1|c42216_g2|c30662_g1|c44590_g1|c45058_g2|c45337_g1|c29108_g1|c33847_g1|c46798_g2|c36436_g1|c19546_g2|c26426_g1|c42725_g1	http://www.genome.jp/kegg-bin/show_pathway?ko04070/K00921%09red/K00915%09red/K00914%09red/K00913%09red/K02183%09red/K10047%09red/K00888%09red
Salivary secretion	KEGG PATHWAY	ko04970	4	19	0.204902	1	c45448_g1|c30662_g1|c26426_g1|c33847_g1	http://www.genome.jp/kegg-bin/show_pathway?ko04970/K02183%09red
Phenylalanine metabolism	KEGG PATHWAY	ko00360	20	140	0.205679	1	c32401_g1|c34697_g1|c39997_g4|c44506_g1|c46617_g1|c40250_g1|c44143_g3|c29224_g1|c36884_g1|c35392_g1|c1151_g1|c36498_g1|c34896_g1|c35821_g1|c39550_g1|c67067_g1|c34601_g1|c39602_g2|c24721_g1|c31938_g1	http://www.genome.jp/kegg-bin/show_pathway?ko00360/K00276%09red/K14455%09red/K10775%09red/K11188%09red/K01904%09red/K00430%09red/K00487%09red/K00588%09red
Vasopressin-regulated water reabsorption	KEGG PATHWAY	ko04962	9	56	0.218874	1	c38174_g1|c35178_g3|c35715_g2|c44595_g2|c31134_g1|c37465_g1|c20033_g1|c34600_g2|c43770_g2	http://www.genome.jp/kegg-bin/show_pathway?ko04962/K10418%09red/K07889%09red/K12462%09red/K07887%09red/K07904%09red
Pyruvate metabolism	KEGG PATHWAY	ko00620	23	166	0.222064	1	c40446_g2|c37644_g2|c29141_g1|c44880_g1|c43171_g2|c46674_g2|c46962_g1|c34635_g1|c35932_g1|c33697_g1|c39047_g3|c40069_g1|c22316_g1|c39142_g3|c36294_g2|c38132_g5|c41834_g2|c43171_g1|c30080_g1|c40241_g2|c39612_g2|c45926_g2|c36427_g1	http://www.genome.jp/kegg-bin/show_pathway?ko00620/K01069%09red/K01512%09red/K00161%09red/K00128%09red/K01595%09red/K01649%09red/K00029%09red/K01610%09red/K00382%09red/K14085%09red/K00873%09red/K00026%09red/K00102%09red/K00016%09red
Hypertrophic cardiomyopathy (HCM)	KEGG PATHWAY	ko05410	8	49	0.225966	1	c43738_g1|c25031_g1|c31967_g1|c38475_g1|c42701_g1|c43726_g2|c33868_g2|c37431_g1	http://www.genome.jp/kegg-bin/show_pathway?ko05410/K05692%09red/K07198%09red/K07199%09red
Stilbenoid, diarylheptanoid and gingerol biosynthesis	KEGG PATHWAY	ko00945	5	27	0.226402	1	c36873_g1|c36498_g1|c36884_g1|c24721_g1|c42396_g1	http://www.genome.jp/kegg-bin/show_pathway?ko00945/K09754%09red/K13065%09red/K00588%09red/K00487%09red
Thyroid cancer	KEGG PATHWAY	ko05216	5	27	0.226402	1	c44692_g1|c32994_g1|c46776_g1|c43700_g3|c38084_g1	http://www.genome.jp/kegg-bin/show_pathway?ko05216/K09291%09red/K04371%09red/K04368%09red
Valine, leucine and isoleucine biosynthesis	KEGG PATHWAY	ko00290	4	20	0.227399	1	c43171_g1|c43171_g2|c31764_g1|c27616_g1	http://www.genome.jp/kegg-bin/show_pathway?ko00290/K01754%09red/K01649%09red
Parkinson's disease	KEGG PATHWAY	ko05012	27	199	0.22771	1	c42221_g1|c35377_g1|c45179_g2|c47888_g1|c44272_g1|c34873_g1|c35106_g2|c36780_g4|c44662_g1|c46234_g1|c39835_g7|c46217_g1|c44410_g2|c44217_g1|c46829_g1|c39064_g2|c34198_g1|c45179_g4|c41806_g3|c28781_g1|c43190_g1|c30367_g1|c40245_g1|c31462_g2|c40286_g2|c44852_g4|c33311_g1	http://www.genome.jp/kegg-bin/show_pathway?ko05012/K02256%09red/K02133%09red/K02132%09red/K02134%09red/K03949%09red/K02262%09red/K03940%09red/K05863%09red/K03884%09red/K03883%09red/K03881%09red/K03178%09red/K02261%09red/K11352%09red/K02126%09red/K03879%09red/K03878%09red/K00411%09red/K00412%09red/K03955%09red/K03936%09red/K03937%09red/K03935%09red
AMPK signaling pathway	KEGG PATHWAY	ko04152	24	175	0.229344	1	c31971_g1|c45194_g1|c43726_g2|c29824_g1|c44840_g2|c35539_g2|c45642_g3|c42701_g1|c45712_g1|c40500_g1|c36908_g7|c39706_g1|c37914_g7|c47236_g2|c31085_g2|c43447_g1|c32717_g2|c43921_g1|c31967_g1|c38475_g1|c33862_g1|c32776_g2|c34426_g1|c37431_g1	http://www.genome.jp/kegg-bin/show_pathway?ko04152/K00850%09red/K07901%09red/K11584%09red/K07204%09red/K04688%09red/K07198%09red/K07199%09red/K07297%09red/K01578%09red/K06627%09red/K00021%09red/K03234%09red
Transcriptional misregulation in cancer	KEGG PATHWAY	ko05202	9	57	0.232152	1	c40747_g1|c36556_g1|c42193_g3|c44785_g1|c43390_g1|c35914_g1|c39808_g1|c41882_g1|c33600_g2	http://www.genome.jp/kegg-bin/show_pathway?ko05202/K04728%09red/K11253%09red/K13098%09red/K06067%09red/K11644%09red/K15188%09red
NOD-like receptor signaling pathway	KEGG PATHWAY	ko04621	9	57	0.232152	1	c38084_g1|c44145_g2|c44145_g3|c43700_g3|c43193_g3|c33149_g1|c40461_g3|c34302_g1|c45726_g3	http://www.genome.jp/kegg-bin/show_pathway?ko04621/K04371%09red/K09487%09red/K12795%09red/K04079%09red
Antigen processing and presentation	KEGG PATHWAY	ko04612	17	120	0.238159	1	c41408_g1|c44145_g2|c44145_g3|c40701_g2|c41794_g1|c37795_g1|c42964_g5|c40846_g1|c42964_g3|c32914_g1|c40461_g3|c34302_g1|c35756_g2|c31369_g1|c37438_g1|c40172_g1|c30356_g1	http://www.genome.jp/kegg-bin/show_pathway?ko04612/K08054%09red/K08057%09red/K01369%09red/K09489%09red/K04079%09red/K08064%09red/K03283%09red
Huntington's disease	KEGG PATHWAY	ko05016	30	225	0.238882	1	c42221_g1|c45179_g2|c47888_g1|c37575_g2|c44272_g1|c46234_g1|c34873_g1|c35106_g2|c35764_g2|c31157_g1|c32197_g1|c46217_g1|c26745_g2|c31462_g2|c34898_g1|c30820_g1|c44410_g2|c44217_g1|c46829_g1|c39064_g2|c47244_g1|c34198_g1|c44136_g1|c39808_g1|c41806_g3|c25248_g2|c28781_g1|c40245_g1|c43390_g1|c40286_g2	http://www.genome.jp/kegg-bin/show_pathway?ko05016/K02256%09red/K06067%09red/K02133%09red/K02132%09red/K03129%09red/K02134%09red/K03009%09red/K03949%09red/K02262%09red/K04646%09red/K03940%09red/K05863%09red/K03017%09red/K03016%09red/K03012%09red/K02261%09red/K11352%09red/K02126%09red/K03006%09red/K03935%09red/K00411%09red/K00412%09red/K03955%09red/K11644%09red/K03936%09red/K03937%09red/K11824%09r…
Ascorbate and aldarate metabolism	KEGG PATHWAY	ko00053	11	73	0.240146	1	c39390_g1|c41834_g2|c38234_g1|c37950_g1|c37892_g2|c37250_g4|c46962_g1|c39142_g3|c36436_g1|c40446_g2|c44581_g3	http://www.genome.jp/kegg-bin/show_pathway?ko00053/K16190%09red/K14190%09red/K14085%09red/K00128%09red/K12447%09red/K00423%09red/K00469%09red/K10047%09red
Long-term potentiation	KEGG PATHWAY	ko04720	11	73	0.240146	1	c45448_g1|c38084_g1|c30662_g1|c43700_g3|c31133_g1|c33847_g1|c42804_g1|c32994_g1|c44321_g1|c26426_g1|c44321_g3	http://www.genome.jp/kegg-bin/show_pathway?ko04720/K04371%09red/K04368%09red/K06269%09red/K06268%09red/K02183%09red
Rap1 signaling pathway	KEGG PATHWAY	ko04015	11	73	0.240146	1	c45448_g1|c43738_g1|c25031_g1|c43700_g3|c33847_g1|c30662_g1|c32994_g1|c43707_g1|c38084_g1|c33868_g2|c26426_g1	http://www.genome.jp/kegg-bin/show_pathway?ko04015/K04371%09red/K05759%09red/K04368%09red/K05692%09red/K02183%09red
Chloroalkane and chloroalkene degradation	KEGG PATHWAY	ko00625	8	51	0.255194	1	c42326_g2|c42326_g1|c40446_g2|c31706_g1|c46962_g1|c41834_g2|c45283_g1|c43387_g3	http://www.genome.jp/kegg-bin/show_pathway?ko00625/K00128%09red/K00121%09red/K00001%09red
Histidine metabolism	KEGG PATHWAY	ko00340	6	36	0.257677	1	c40446_g2|c37582_g1|c46962_g1|c39142_g3|c41834_g2|c47218_g1	http://www.genome.jp/kegg-bin/show_pathway?ko00340/K00128%09red/K01814%09red/K00013%09red/K14085%09red
Carotenoid biosynthesis	KEGG PATHWAY	ko00906	6	36	0.257677	1	c27446_g1|c46319_g1|c34289_g1|c32903_g1|c31589_g1|c38257_g1	http://www.genome.jp/kegg-bin/show_pathway?ko00906/K06443%09red/K09840%09red/K09842%09red
Tryptophan metabolism	KEGG PATHWAY	ko00380	11	75	0.26464	1	c41600_g1|c40446_g2|c41600_g4|c36988_g2|c44440_g4|c34420_g1|c44440_g7|c46962_g1|c39142_g3|c41834_g2|c40008_g1	http://www.genome.jp/kegg-bin/show_pathway?ko00380/K03781%09red/K11816%09red/K16903%09red/K00164%09red/K00128%09red/K14085%09red
Sulfur metabolism	KEGG PATHWAY	ko00920	7	44	0.265205	1	c38495_g2|c37841_g1|c30868_g2|c30868_g1|c44736_g3|c35596_g1|c36960_g4	http://www.genome.jp/kegg-bin/show_pathway?ko00920/K00860%09red/K05907%09red/K13034%09red/K01738%09red/K01739%09red
Prion diseases	KEGG PATHWAY	ko05020	7	44	0.265205	1	c38084_g1|c32994_g1|c26633_g1|c37129_g4|c46923_g2|c42810_g2|c43700_g3	http://www.genome.jp/kegg-bin/show_pathway?ko05020/K04371%09red/K09553%09red/K04368%09red/K09490%09red
Naphthalene degradation	KEGG PATHWAY	ko00626	5	29	0.266252	1	c42326_g2|c31706_g1|c45283_g1|c43387_g3|c42326_g1	http://www.genome.jp/kegg-bin/show_pathway?ko00626/K00121%09red/K00001%09red
Pertussis	KEGG PATHWAY	ko05133	14	99	0.267233	1	c45448_g1|c38084_g1|c30662_g1|c41859_g1|c46845_g1|c43700_g3|c43314_g1|c33847_g1|c45963_g1|c46050_g6|c31972_g1|c35886_g1|c26426_g1|c38679_g1	http://www.genome.jp/kegg-bin/show_pathway?ko05133/K04371%09red/K04733%09red/K02183%09red
FoxO signaling pathway	KEGG PATHWAY	ko04068	15	107	0.267303	1	c38084_g1|c32994_g1|c41600_g1|c43700_g3|c41600_g4|c31967_g1|c40747_g1|c28175_g1|c38475_g1|c42701_g1|c43726_g2|c33824_g2|c40008_g1|c36347_g1|c37431_g1	http://www.genome.jp/kegg-bin/show_pathway?ko04068/K03781%09red/K04728%09red/K05868%09red/K08341%09red/K11838%09red/K04368%09red/K07198%09red/K07199%09red/K04371%09red
Tuberculosis	KEGG PATHWAY	ko05152	25	189	0.274777	1	c25333_g1|c33847_g1|c45963_g1|c44595_g2|c46050_g6|c31972_g1|c35886_g1|c26426_g1|c45448_g1|c42216_g2|c30662_g1|c34526_g1|c41859_g1|c38084_g1|c46845_g1|c43700_g3|c37438_g1|c42804_g1|c42109_g1|c35756_g2|c37795_g1|c38679_g1|c43314_g1|c39032_g1|c37465_g1	http://www.genome.jp/kegg-bin/show_pathway?ko05152/K07887%09red/K04043%09red/K04733%09red/K08064%09red/K00914%09red/K07889%09red/K04371%09red/K04077%09red/K06268%09red/K07897%09red/K02183%09red
Endocytosis	KEGG PATHWAY	ko04144	34	265	0.28688	1	c38174_g1|c33011_g1|c33652_g1|c38699_g1|c44595_g2|c41892_g1|c45980_g3|c34416_g1|c31157_g1|c34526_g1|c37465_g1|c32914_g1|c37714_g1|c35178_g3|c32381_g1|c39509_g1|c42964_g5|c42964_g3|c44136_g1|c45257_g2|c37575_g2|c34600_g2|c45257_g5|c45257_g4|c45438_g2|c41380_g1|c43323_g2|c44712_g3|c39032_g1|c31037_g1|c31134_g1|c38688_g1|c31369_g1|c47445_g2	http://www.genome.jp/kegg-bin/show_pathway?ko04144/K11824%09red/K18442%09red/K18443%09red/K04646%09red/K12199%09red/K15053%09red/K12483%09red/K01115%09red/K12200%09red/K07889%09red/K12489%09red/K11866%09red/K12493%09red/K12492%09red/K12486%09red/K07904%09red/K07887%09red/K07897%09red/K03283%09red
Oxidative phosphorylation	KEGG PATHWAY	ko00190	38	300	0.297908	1	c42221_g1|c35377_g1|c45179_g2|c44953_g1|c47888_g1|c44272_g1|c33239_g3|c34873_g1|c35106_g2|c36780_g4|c29311_g1|c41647_g1|c44662_g1|c39835_g7|c46217_g1|c46164_g1|c41647_g4|c37094_g2|c34776_g1|c44410_g2|c47156_g1|c44217_g1|c46829_g1|c39064_g2|c34198_g1|c28232_g1|c45179_g4|c41806_g3|c43524_g3|c28781_g1|c27009_g1|c43190_g1|c30367_g1|c40245_g1|c31462_g2|c42580_g1|c40286_g2|c44852_g4	http://www.genome.jp/kegg-bin/show_pathway?ko00190/K02113%09red/K02256%09red/K02110%09red/K01507%09red/K02259%09red/K02133%09red/K02132%09red/K02134%09red/K02151%09red/K03949%09red/K02262%09red/K03940%09red/K03884%09red/K03883%09red/K03881%09red/K01535%09red/K02109%09red/K02261%09red/K02260%09red/K11352%09red/K02126%09red/K03879%09red/K03878%09red/K00411%09red/K00412%09red/K03955%09red/K03936%09r…
Alcoholism	KEGG PATHWAY	ko05034	17	127	0.306514	1	c45448_g1|c32994_g1|c30662_g1|c43700_g3|c36556_g1|c31133_g1|c33847_g1|c42193_g3|c44321_g1|c30319_g2|c43226_g2|c39808_g1|c41882_g1|c38084_g1|c33600_g2|c26426_g1|c44321_g3	http://www.genome.jp/kegg-bin/show_pathway?ko05034/K11251%09red/K11252%09red/K11253%09red/K06067%09red/K04368%09red/K04371%09red/K06269%09red/K02183%09red
Nicotinate and nicotinamide metabolism	KEGG PATHWAY	ko00760	5	31	0.307487	1	c40504_g1|c40330_g2|c34726_g1|c37323_g1|c40330_g1	http://www.genome.jp/kegg-bin/show_pathway?ko00760/K00858%09red/K00278%09red/K01240%09red/K01081%09red
Other types of O-glycan biosynthesis	KEGG PATHWAY	ko00514	2	9	0.313427	1	c37028_g1|c45771_g1	http://www.genome.jp/kegg-bin/show_pathway?ko00514/K09667%09red/K03691%09red
Endocrine and other factor-regulated calcium reabsorption	KEGG PATHWAY	ko04961	7	47	0.315409	1	c38174_g1|c31157_g1|c35178_g3|c37575_g2|c31134_g1|c44136_g1|c34600_g2	http://www.genome.jp/kegg-bin/show_pathway?ko04961/K11824%09red/K04646%09red/K07904%09red
NF-kappa B signaling pathway	KEGG PATHWAY	ko04064	10	71	0.316618	1	c40747_g1|c30805_g1|c46845_g1|c41859_g1|c43314_g1|c45963_g1|c46050_g6|c31972_g1|c35886_g1|c38679_g1	http://www.genome.jp/kegg-bin/show_pathway?ko04064/K04728%09red/K03097%09red/K04733%09red
Carbon fixation in photosynthetic organisms	KEGG PATHWAY	ko00710	21	161	0.316902	1	c41061_g1|c30132_g1|c29224_g1|c37644_g2|c35932_g1|c43321_g2|c43321_g1|c26895_g1|c36294_g2|c35579_g1|c40241_g2|c44880_g1|c44452_g1|c34702_g2|c34702_g1|c18396_g1|c39612_g2|c45926_g2|c29141_g1|c44441_g1|c44168_g2	http://www.genome.jp/kegg-bin/show_pathway?ko00710/K00134%09red/K14455%09red/K01100%09red/K00615%09red/K01595%09red/K01623%09red/K00029%09red/K01610%09red/K00927%09red/K00814%09red/K00026%09red
Linoleic acid metabolism	KEGG PATHWAY	ko00591	9	63	0.316967	1	c31408_g1|c45967_g2|c31582_g1|c47282_g2|c43215_g2|c41833_g1|c44864_g2|c44864_g3|c38794_g6	http://www.genome.jp/kegg-bin/show_pathway?ko00591/K14674%09red/K00454%09red/K15718%09red
Neurotrophin signaling pathway	KEGG PATHWAY	ko04722	18	137	0.324482	1	c45448_g1|c38084_g1|c30662_g1|c41859_g1|c46845_g1|c43700_g3|c43314_g1|c35715_g2|c33847_g1|c38131_g1|c45963_g1|c32994_g1|c46050_g6|c31972_g1|c35886_g1|c26426_g1|c38679_g1|c38503_g4	http://www.genome.jp/kegg-bin/show_pathway?ko04722/K04505%09red/K04733%09red/K04368%09red/K12462%09red/K04371%09red/K02183%09red
Apoptosis	KEGG PATHWAY	ko04210	10	72	0.330516	1	c40747_g1|c46845_g1|c41859_g1|c43314_g1|c45963_g1|c42804_g1|c46050_g6|c31972_g1|c35886_g1|c38679_g1	http://www.genome.jp/kegg-bin/show_pathway?ko04210/K04728%09red/K04733%09red/K06268%09red
Circadian rhythm	KEGG PATHWAY	ko04710	7	48	0.332524	1	c22365_g1|c36939_g1|c31967_g1|c38475_g1|c42701_g1|c43726_g2|c37431_g1	http://www.genome.jp/kegg-bin/show_pathway?ko04710/K07198%09red/K07199%09red/K03347%09red
Sesquiterpenoid and triterpenoid biosynthesis	KEGG PATHWAY	ko00909	3	17	0.337516	1	c40058_g1|c37144_g1|c45564_g5	http://www.genome.jp/kegg-bin/show_pathway?ko00909/K00511%09red/K00801%09red
Photosynthesis	KEGG PATHWAY	ko00195	12	89	0.33981	1	c37143_g4|c29311_g1|c44852_g1|c43826_g2|c41570_g3|c26290_g1|c4950_g1|c39499_g4|c33239_g3|c29714_g1|c45702_g4|c27009_g1	http://www.genome.jp/kegg-bin/show_pathway?ko00195/K02113%09red/K02110%09red/K02690%09red/K02704%09red/K02689%09red/K02109%09red/K02703%09red/K02641%09red/K02640%09red/K02639%09red/K03541%09red
Non-alcoholic fatty liver disease (NAFLD)	KEGG PATHWAY	ko04932	21	164	0.344666	1	c42221_g1|c29824_g1|c46829_g1|c40245_g1|c31967_g1|c42293_g3|c39064_g2|c40286_g2|c47888_g1|c46217_g1|c34198_g1|c38475_g1|c31462_g2|c44272_g1|c42701_g1|c43726_g2|c34873_g1|c35106_g2|c34426_g1|c28781_g1|c37431_g1	http://www.genome.jp/kegg-bin/show_pathway?ko04932/K03936%09red/K02256%09red/K11352%09red/K00411%09red/K00412%09red/K03955%09red/K03940%09red/K03949%09red/K08852%09red/K02261%09red/K03935%09red/K07198%09red/K07199%09red/K07297%09red/K03937%09red/K02262%09red
Diterpenoid biosynthesis	KEGG PATHWAY	ko00904	4	25	0.346235	1	c46572_g4|c35656_g1|c42165_g3|c31743_g2	http://www.genome.jp/kegg-bin/show_pathway?ko00904/K04124%09red/K05282%09red/K04123%09red
Glycerolipid metabolism	KEGG PATHWAY	ko00561	14	107	0.3581	1	c41834_g2|c37009_g2|c31408_g1|c31582_g1|c38205_g1|c46962_g1|c42073_g1|c39142_g3|c36277_g2|c37985_g2|c40446_g2|c28222_g2|c37985_g1|c47282_g2	http://www.genome.jp/kegg-bin/show_pathway?ko00561/K15728%09red/K00655%09red/K00128%09red/K13508%09red/K14085%09red/K14674%09red/K11155%09red/K00630%09red/K06119%09red
Estrogen signaling pathway	KEGG PATHWAY	ko04915	16	124	0.362137	1	c45448_g1|c38084_g1|c44145_g2|c44145_g3|c43700_g3|c32914_g1|c42964_g5|c43193_g3|c42964_g3|c30662_g1|c32994_g1|c40461_g3|c34302_g1|c31369_g1|c26426_g1|c33847_g1	http://www.genome.jp/kegg-bin/show_pathway?ko04915/K09487%09red/K04368%09red/K04079%09red/K04371%09red/K02183%09red/K03283%09red
Glioma	KEGG PATHWAY	ko05214	7	50	0.367098	1	c45448_g1|c38084_g1|c30662_g1|c43700_g3|c33847_g1|c32994_g1|c26426_g1	http://www.genome.jp/kegg-bin/show_pathway?ko05214/K04371%09red/K04368%09red/K02183%09red
Circadian entrainment	KEGG PATHWAY	ko04713	6	42	0.36929	1	c45448_g1|c38084_g1|c30662_g1|c43700_g3|c33847_g1|c26426_g1	http://www.genome.jp/kegg-bin/show_pathway?ko04713/K04371%09red/K02183%09red
Amoebiasis	KEGG PATHWAY	ko05146	5	34	0.370684	1	c39032_g1|c37465_g1|c43296_g1|c34526_g1|c44595_g2	http://www.genome.jp/kegg-bin/show_pathway?ko05146/K07889%09red/K07887%09red/K07897%09red/K13963%09red
Adipocytokine signaling pathway	KEGG PATHWAY	ko04920	9	67	0.376675	1	c31967_g1|c35610_g1|c38475_g1|c42701_g1|c43726_g2|c29824_g1|c37431_g1|c34426_g1|c37108_g2	http://www.genome.jp/kegg-bin/show_pathway?ko04920/K01897%09red/K07297%09red/K07198%09red/K07199%09red
Platelet activation	KEGG PATHWAY	ko04611	8	59	0.38058	1	c43738_g1|c38084_g1|c25031_g1|c43700_g3|c31133_g1|c33868_g2|c44321_g1|c44321_g3	http://www.genome.jp/kegg-bin/show_pathway?ko04611/K04371%09red/K05692%09red/K06269%09red
Toll-like receptor signaling pathway	KEGG PATHWAY	ko04620	11	84	0.382506	1	c38084_g1|c41859_g1|c46845_g1|c43700_g3|c43314_g1|c45963_g1|c32994_g1|c46050_g6|c31972_g1|c35886_g1|c38679_g1	http://www.genome.jp/kegg-bin/show_pathway?ko04620/K04371%09red/K04733%09red/K04368%09red
Pathogenic Escherichia coli infection	KEGG PATHWAY	ko05130	10	76	0.387046	1	c43738_g1|c25031_g1|c45574_g2|c45940_g2|c33346_g3|c39146_g4|c23109_g1|c33868_g2|c35344_g1|c31683_g1	http://www.genome.jp/kegg-bin/show_pathway?ko05130/K05754%09red/K11294%09red/K05692%09red/K07374%09red/K07375%09red
Leishmaniasis	KEGG PATHWAY	ko05140	10	76	0.387046	1	c38084_g1|c41859_g1|c46845_g1|c43700_g3|c43314_g1|c45963_g1|c46050_g6|c31972_g1|c35886_g1|c38679_g1	http://www.genome.jp/kegg-bin/show_pathway?ko05140/K04371%09red/K04733%09red
Sulfur relay system	KEGG PATHWAY	ko04122	2	11	0.391027	1	c25380_g2|c42099_g1	http://www.genome.jp/kegg-bin/show_pathway?ko04122/K03635%09red/K04487%09red
Terpenoid backbone biosynthesis	KEGG PATHWAY	ko00900	9	68	0.391778	1	c45642_g3|c42816_g3|c35223_g1|c30791_g1|c32049_g1|c43112_g1|c31971_g1|c40500_g1|c38299_g1	http://www.genome.jp/kegg-bin/show_pathway?ko00900/K13789%09red/K01770%09red/K05906%09red/K00021%09red/K01662%09red
Arachidonic acid metabolism	KEGG PATHWAY	ko00590	4	27	0.394692	1	c31408_g1|c38901_g1|c31582_g1|c47282_g2	http://www.genome.jp/kegg-bin/show_pathway?ko00590/K14674%09red/K01254%09red
Pentose phosphate pathway	KEGG PATHWAY	ko00030	13	102	0.398623	1	c37914_g7|c43321_g2|c43321_g1|c26895_g1|c35579_g1|c44441_g1|c45194_g1|c43447_g1|c18396_g1|c32776_g2|c44023_g4|c44840_g2|c44168_g2	http://www.genome.jp/kegg-bin/show_pathway?ko00030/K01810%09red/K01623%09red/K00850%09red/K00615%09red
Circadian rhythm - plant	KEGG PATHWAY	ko04712	10	77	0.401314	1	c40957_g2|c30805_g1|c25697_g1|c46171_g1|c46221_g1|c46351_g2|c39494_g1|c43503_g4|c42865_g1|c43455_g1	http://www.genome.jp/kegg-bin/show_pathway?ko04712/K16241%09red/K16223%09red/K03097%09red/K00660%09red/K12115%09red/K12130%09red/K12125%09red/K12124%09red/K12129%09red
Phenylalanine, tyrosine and tryptophan biosynthesis	KEGG PATHWAY	ko00400	7	52	0.401888	1	c43319_g6|c37444_g1|c46209_g3|c32733_g1|c29224_g1|c36545_g1|c47317_g1	http://www.genome.jp/kegg-bin/show_pathway?ko00400/K01626%09red/K01850%09red/K14455%09red/K05359%09red/K15227%09red
Melanogenesis	KEGG PATHWAY	ko04916	7	52	0.401888	1	c45448_g1|c38084_g1|c30662_g1|c43700_g3|c33847_g1|c32994_g1|c26426_g1	http://www.genome.jp/kegg-bin/show_pathway?ko04916/K04371%09red/K04368%09red/K02183%09red
Fatty acid elongation	KEGG PATHWAY	ko00062	6	44	0.407296	1	c40170_g1|c39583_g1|c33514_g1|c33514_g2|c33514_g3|c40214_g1	http://www.genome.jp/kegg-bin/show_pathway?ko00062/K10251%09red/K15397%09red/K01074%09red
Sphingolipid metabolism	KEGG PATHWAY	ko00600	5	36	0.412936	1	c39696_g1|c35156_g1|c43412_g2|c43243_g3|c47314_g1	http://www.genome.jp/kegg-bin/show_pathway?ko00600/K17108%09red/K12309%09red/K00654%09red/K04711%09red/K04715%09red
Regulation of actin cytoskeleton	KEGG PATHWAY	ko04810	16	129	0.417349	1	c43738_g1|c46798_g2|c25031_g1|c44590_g1|c43700_g3|c45058_g2|c40806_g1|c31133_g1|c32994_g1|c43707_g1|c38084_g1|c40520_g1|c33868_g2|c35344_g1|c44321_g1|c44321_g3	http://www.genome.jp/kegg-bin/show_pathway?ko04810/K05759%09red/K05754%09red/K05692%09red/K00921%09red/K04368%09red/K05768%09red/K04371%09red/K05766%09red/K06269%09red
Insulin signaling pathway	KEGG PATHWAY	ko04910	21	172	0.420872	1	c45448_g1|c38084_g1|c30662_g1|c37196_g2|c43700_g3|c43921_g1|c31967_g1|c47236_g2|c44321_g1|c32994_g1|c31133_g1|c43785_g3|c15532_g1|c38475_g1|c33847_g1|c42701_g1|c43726_g2|c45507_g1|c44321_g3|c26426_g1|c37431_g1	http://www.genome.jp/kegg-bin/show_pathway?ko04910/K07204%09red/K04688%09red/K04368%09red/K07198%09red/K07199%09red/K04371%09red/K07195%09red/K06269%09red/K02183%09red
cGMP-PKG signaling pathway	KEGG PATHWAY	ko04022	13	104	0.423417	1	c45448_g1|c38084_g1|c30662_g1|c43700_g3|c31133_g1|c33847_g1|c42804_g1|c32994_g1|c39944_g2|c46234_g1|c44321_g1|c26426_g1|c44321_g3	http://www.genome.jp/kegg-bin/show_pathway?ko04022/K05863%09red/K04368%09red/K05853%09red/K04371%09red/K06269%09red/K06268%09red/K02183%09red
Arrhythmogenic right ventricular cardiomyopathy (ARVC)	KEGG PATHWAY	ko05412	3	20	0.424368	1	c43738_g1|c25031_g1|c33868_g2	http://www.genome.jp/kegg-bin/show_pathway?ko05412/K05692%09red
Amyotrophic lateral sclerosis (ALS)	KEGG PATHWAY	ko05014	6	45	0.426241	1	c41600_g1|c41600_g4|c40008_g1|c37465_g1|c42804_g1|c35422_g1	http://www.genome.jp/kegg-bin/show_pathway?ko05014/K03781%09red/K07887%09red/K06268%09red/K11518%09red
MAPK signaling pathway - yeast	KEGG PATHWAY	ko04011	2	12	0.428353	1	c44692_g1|c46776_g1	http://www.genome.jp/kegg-bin/show_pathway?ko04011/K09291%09red
Carbon metabolism	KEGG PATHWAY	ko01200	53	450	0.43796	1	c37644_g2|c41049_g2|c29141_g1|c34702_g1|c44880_g1|c44452_g1|c45194_g1|c46674_g2|c44023_g4|c43387_g3|c44840_g2|c27616_g1|c34635_g1|c40299_g3|c15283_g1|c42953_g3|c40069_g1|c38132_g5|c31764_g1|c31706_g1|c30080_g1|c44168_g2|c41061_g1|c31988_g1|c37914_g7|c43321_g2|c43321_g1|c26895_g1|c30868_g2|c30868_g1|c34702_g2|c36294_g2|c40241_g2|c37183_g4|c43447_g1|c44441_g1|c30132_g1|c29224_g1|c44774_g1|c38173_g1…	http://www.genome.jp/kegg-bin/show_pathway?ko01200/K00850%09red/K01689%09red/K00927%09red/K01681%09red/K00600%09red/K01623%09red/K00814%09red/K01810%09red/K00873%09red/K00134%09red/K14455%09red/K01834%09red/K00281%09red/K01754%09red/K01100%09red/K01595%09red/K01610%09red/K00615%09red/K01637%09red/K00058%09red/K01738%09red/K00831%09red/K00140%09red/K00164%09red/K00161%09red/K00029%09red/K00382%09r…
Alzheimer's disease	KEGG PATHWAY	ko05010	29	243	0.440937	1	c42221_g1|c45179_g2|c33847_g1|c42293_g3|c47888_g1|c44452_g1|c44272_g1|c34873_g1|c35106_g2|c26426_g1|c45448_g1|c30662_g1|c46217_g1|c44410_g2|c38084_g1|c44217_g1|c43700_g3|c46829_g1|c39064_g2|c38131_g1|c42804_g1|c39944_g2|c34198_g1|c31462_g2|c41806_g3|c28781_g1|c38503_g4|c40245_g1|c40286_g2	http://www.genome.jp/kegg-bin/show_pathway?ko05010/K02256%09red/K08852%09red/K02133%09red/K02132%09red/K02134%09red/K03949%09red/K00134%09red/K03940%09red/K04371%09red/K06268%09red/K02183%09red/K04505%09red/K05853%09red/K02261%09red/K11352%09red/K02126%09red/K00411%09red/K00412%09red/K03955%09red/K02262%09red/K03936%09red/K03937%09red/K03935%09red
Glyoxylate and dicarboxylate metabolism	KEGG PATHWAY	ko00630	13	106	0.448214	1	c41600_g1|c44483_g2|c41600_g4|c41049_g2|c38173_g1|c42953_g3|c36609_g2|c44880_g1|c36609_g1|c30993_g1|c35917_g1|c36977_g2|c40008_g1	http://www.genome.jp/kegg-bin/show_pathway?ko00630/K03781%09red/K11517%09red/K01681%09red/K00600%09red/K01915%09red/K01637%09red/K00026%09red
Thyroid hormone signaling pathway	KEGG PATHWAY	ko04919	11	89	0.450255	1	c43738_g1|c38084_g1|c25031_g1|c43700_g3|c39733_g2|c43390_g1|c32994_g1|c39808_g1|c40524_g1|c33868_g2|c35460_g2	http://www.genome.jp/kegg-bin/show_pathway?ko04919/K05692%09red/K01114%09red/K06067%09red/K04368%09red/K11644%09red/K04371%09red
Phagosome	KEGG PATHWAY	ko04145	22	184	0.453331	1	c43738_g1|c41408_g1|c33346_g3|c45574_g2|c44595_g2|c33868_g2|c34526_g1|c46798_g2|c31840_g1|c46164_g1|c45058_g2|c42216_g2|c30356_g1|c35832_g1|c25031_g1|c44590_g1|c39032_g1|c40846_g1|c45940_g2|c37465_g1|c39146_g4|c31683_g1	http://www.genome.jp/kegg-bin/show_pathway?ko04145/K08054%09red/K08057%09red/K09481%09red/K00921%09red/K10956%09red/K05692%09red/K07374%09red/K07375%09red/K00914%09red/K07889%09red/K07897%09red/K07887%09red/K02151%09red
Neuroactive ligand-receptor interaction	KEGG PATHWAY	ko04080	2	13	0.464429	1	c41303_g4|c34720_g1	http://www.genome.jp/kegg-bin/show_pathway?ko04080/K05236%09red
Acute myeloid leukemia	KEGG PATHWAY	ko05221	4	30	0.466048	1	c43921_g1|c32994_g1|c38084_g1|c43700_g3	http://www.genome.jp/kegg-bin/show_pathway?ko05221/K04371%09red/K04368%09red/K04688%09red
Cysteine and methionine metabolism	KEGG PATHWAY	ko00270	17	143	0.476359	1	c37761_g3|c37749_g1|c29224_g1|c44880_g1|c37841_g1|c33697_g1|c36966_g1|c30868_g2|c30868_g1|c45189_g1|c22615_g1|c41452_g1|c36960_g4|c44736_g3|c25621_g1|c43493_g9|c36886_g1	http://www.genome.jp/kegg-bin/show_pathway?ko00270/K01762%09red/K14455%09red/K01244%09red/K08967%09red/K01739%09red/K01611%09red/K01738%09red/K00789%09red/K13034%09red/K00026%09red/K00016%09red/K00549%09red
Glycosaminoglycan biosynthesis - heparan sulfate / heparin	KEGG PATHWAY	ko00534	1	5	0.477495	1	c42755_g1	http://www.genome.jp/kegg-bin/show_pathway?ko00534/K00771%09red
Glycosphingolipid biosynthesis - ganglio series	KEGG PATHWAY	ko00604	1	5	0.477495	1	c43412_g2	http://www.genome.jp/kegg-bin/show_pathway?ko00604/K12309%09red
Flavone and flavonol biosynthesis	KEGG PATHWAY	ko00944	1	5	0.477495	1	c38540_g1	http://www.genome.jp/kegg-bin/show_pathway?ko00944/K05280%09red
Thyroid hormone synthesis	KEGG PATHWAY	ko04918	4	31	0.489185	1	c37129_g4|c42810_g2|c30356_g1|c43193_g3	http://www.genome.jp/kegg-bin/show_pathway?ko04918/K08054%09red/K09487%09red/K09490%09red
Spliceosome	KEGG PATHWAY	ko03040	29	249	0.489939	1	c37768_g1|c45521_g4|c46771_g2|c46771_g1|c26149_g1|c43727_g2|c39443_g1|c36274_g1|c28544_g1|c45445_g1|c46676_g1|c46668_g1|c45824_g1|c42532_g1|c44554_g1|c39667_g1|c32914_g1|c42964_g5|c42964_g3|c46279_g1|c46500_g1|c32981_g2|c33116_g1|c41561_g1|c28843_g2|c29476_g1|c44216_g4|c46258_g1|c31369_g1	http://www.genome.jp/kegg-bin/show_pathway?ko03040/K11086%09red/K06063%09red/K12849%09red/K12847%09red/K12828%09red/K12826%09red/K12824%09red/K12822%09red/K11984%09red/K12741%09red/K12870%09red/K12872%09red/K12813%09red/K12811%09red/K12879%09red/K12819%09red/K12818%09red/K12816%09red/K12835%09red/K12831%09red/K11095%09red/K03283%09red/K12890%09red
Porphyrin and chlorophyll metabolism	KEGG PATHWAY	ko00860	8	66	0.492817	1	c32109_g1|c36461_g1|c45577_g2|c42584_g2|c42580_g1|c43439_g1|c45213_g1|c41293_g1	http://www.genome.jp/kegg-bin/show_pathway?ko00860/K13071%09red/K02495%09red/K02259%09red/K00231%09red/K13545%09red/K01885%09red/K00228%09red
Regulation of autophagy	KEGG PATHWAY	ko04140	7	58	0.504891	1	c42216_g2|c38475_g1|c43726_g2|c40826_g2|c33824_g2|c42191_g1|c37431_g1	http://www.genome.jp/kegg-bin/show_pathway?ko04140/K00914%09red/K08269%09red/K08332%09red/K07198%09red/K08341%09red
Bile secretion	KEGG PATHWAY	ko04976	7	58	0.504891	1	c45642_g3|c31971_g1|c42263_g1|c36413_g1|c40500_g1|c32842_g1|c46134_g1	http://www.genome.jp/kegg-bin/show_pathway?ko04976/K00021%09red/K05658%09red/K05666%09red
Dilated cardiomyopathy	KEGG PATHWAY	ko05414	3	23	0.506933	1	c43738_g1|c25031_g1|c33868_g2	http://www.genome.jp/kegg-bin/show_pathway?ko05414/K05692%09red
Lysine degradation	KEGG PATHWAY	ko00310	8	67	0.508482	1	c40446_g2|c44440_g4|c44440_g7|c46962_g1|c42332_g1|c39142_g3|c41834_g2|c46276_g1	http://www.genome.jp/kegg-bin/show_pathway?ko00310/K00128%09red/K00164%09red/K11420%09red/K14085%09red/K11423%09red
Salmonella infection	KEGG PATHWAY	ko05132	9	76	0.511648	1	c43738_g1|c38084_g1|c25031_g1|c43700_g3|c39032_g1|c43707_g1|c33868_g2|c34526_g1|c35344_g1	http://www.genome.jp/kegg-bin/show_pathway?ko05132/K04371%09red/K05759%09red/K05692%09red/K05754%09red/K07897%09red
Lysosome	KEGG PATHWAY	ko04142	14	120	0.51216	1	c40701_g2|c35611_g1|c37857_g1|c38209_g1|c43412_g2|c41803_g3|c20042_g1|c39308_g1|c44136_g1|c40172_g1|c46104_g1|c34981_g2|c33157_g1|c40214_g1	http://www.genome.jp/kegg-bin/show_pathway?ko04142/K12385%09red/K12382%09red/K01369%09red/K12386%09red/K12402%09red/K04646%09red/K01373%09red/K01074%09red/K12347%09red/K01052%09red/K12309%09red
p53 signaling pathway	KEGG PATHWAY	ko04115	6	50	0.518824	1	c40747_g1|c38325_g1|c42829_g1|c33767_g1|c30653_g1|c36347_g1	http://www.genome.jp/kegg-bin/show_pathway?ko04115/K04506%09red/K04728%09red/K05868%09red/K10144%09red
Cyanoamino acid metabolism	KEGG PATHWAY	ko00460	10	86	0.528266	1	c22320_g1|c37841_g1|c38173_g1|c43697_g2|c41707_g1|c44286_g1|c35917_g1|c31965_g2|c36977_g2|c46168_g1	http://www.genome.jp/kegg-bin/show_pathway?ko00460/K00600%09red/K05349%09red/K13034%09red/K01188%09red
Caffeine metabolism	KEGG PATHWAY	ko00232	1	6	0.531079	1	c47295_g1	http://www.genome.jp/kegg-bin/show_pathway?ko00232/K00365%09red
Biosynthesis of ansamycins	KEGG PATHWAY	ko01051	1	6	0.531079	1	c44168_g2	http://www.genome.jp/kegg-bin/show_pathway?ko01051/K00615%09red
Lipopolysaccharide biosynthesis	KEGG PATHWAY	ko00540	1	6	0.531079	1	c41981_g1	http://www.genome.jp/kegg-bin/show_pathway?ko00540/K02535%09red
Riboflavin metabolism	KEGG PATHWAY	ko00740	2	15	0.532331	1	c37038_g1|c45380_g1	http://www.genome.jp/kegg-bin/show_pathway?ko00740/K00793%09red
Folate biosynthesis	KEGG PATHWAY	ko00790	3	24	0.533063	1	c40604_g1|c42099_g1|c44783_g1	http://www.genome.jp/kegg-bin/show_pathway?ko00790/K03635%09red/K01633%09red/K01930%09red
Gap junction	KEGG PATHWAY	ko04540	8	70	0.554451	1	c38084_g1|c33346_g3|c45574_g2|c43700_g3|c45940_g2|c32994_g1|c39146_g4|c31683_g1	http://www.genome.jp/kegg-bin/show_pathway?ko04540/K04371%09red/K04368%09red/K07374%09red/K07375%09red
Chronic myeloid leukemia	KEGG PATHWAY	ko05220	4	34	0.555853	1	c32994_g1|c38084_g1|c43700_g3|c39808_g1	http://www.genome.jp/kegg-bin/show_pathway?ko05220/K04371%09red/K06067%09red/K04368%09red
Ras signaling pathway	KEGG PATHWAY	ko04014	12	106	0.556692	1	c45448_g1|c38084_g1|c30662_g1|c43323_g2|c43700_g3|c33847_g1|c37465_g1|c44595_g2|c32994_g1|c44852_g5|c41987_g4|c26426_g1	http://www.genome.jp/kegg-bin/show_pathway?ko04014/K01115%09red/K04368%09red/K07889%09red/K04371%09red/K02183%09red/K07887%09red/K17637%09red
Cytosolic DNA-sensing pathway	KEGG PATHWAY	ko04623	3	25	0.558391	1	c34898_g1|c26745_g2|c45760_g5	http://www.genome.jp/kegg-bin/show_pathway?ko04623/K03016%09red/K03018%09red/K03009%09red
Monoterpenoid biosynthesis	KEGG PATHWAY	ko00902	2	16	0.563999	1	c40538_g2|c46318_g1	http://www.genome.jp/kegg-bin/show_pathway?ko00902/K15095%09red
Fat digestion and absorption	KEGG PATHWAY	ko04975	2	16	0.563999	1	c38205_g1|c29224_g1	http://www.genome.jp/kegg-bin/show_pathway?ko04975/K11155%09red/K14455%09red
Non-homologous end-joining	KEGG PATHWAY	ko03450	2	16	0.563999	1	c46314_g2|c33641_g1	http://www.genome.jp/kegg-bin/show_pathway?ko03450/K10885%09red/K10777%09red
Chagas disease (American trypanosomiasis)	KEGG PATHWAY	ko05142	12	107	0.568858	1	c38084_g1|c41408_g1|c41859_g1|c46845_g1|c43700_g3|c43314_g1|c40846_g1|c45963_g1|c46050_g6|c31972_g1|c35886_g1|c38679_g1	http://www.genome.jp/kegg-bin/show_pathway?ko05142/K04371%09red/K04733%09red/K08057%09red
Ether lipid metabolism	KEGG PATHWAY	ko00565	7	62	0.570168	1	c43323_g2|c31408_g1|c31582_g1|c35460_g2|c39733_g2|c40524_g1|c47282_g2	http://www.genome.jp/kegg-bin/show_pathway?ko00565/K14674%09red/K01114%09red/K01115%09red
Various types of N-glycan biosynthesis	KEGG PATHWAY	ko00513	4	35	0.577015	1	c42235_g1|c45419_g1|c35664_g2|c37035_g1	http://www.genome.jp/kegg-bin/show_pathway?ko00513/K07151%09red/K03847%09red/K14413%09red
GnRH signaling pathway	KEGG PATHWAY	ko04912	8	72	0.584064	1	c45448_g1|c38084_g1|c30662_g1|c43323_g2|c43700_g3|c33847_g1|c32994_g1|c26426_g1	http://www.genome.jp/kegg-bin/show_pathway?ko04912/K04371%09red/K04368%09red/K01115%09red/K02183%09red
N-Glycan biosynthesis	KEGG PATHWAY	ko00510	5	45	0.592066	1	c42235_g1|c36793_g1|c46583_g1|c26364_g1|c37035_g1	http://www.genome.jp/kegg-bin/show_pathway?ko00510/K07151%09red/K00721%09red/K03847%09red/K07252%09red
Wnt signaling pathway	KEGG PATHWAY	ko04310	11	100	0.593686	1	c30805_g1|c22365_g1|c41575_g1|c38325_g1|c36939_g1|c38131_g1|c33767_g1|c43381_g4|c42804_g1|c26461_g1|c38503_g4	http://www.genome.jp/kegg-bin/show_pathway?ko04310/K04506%09red/K04507%09red/K04505%09red/K03097%09red/K04508%09red/K03347%09red/K06268%09red
Type I diabetes mellitus	KEGG PATHWAY	ko04940	2	17	0.594093	1	c37363_g1|c42109_g1	http://www.genome.jp/kegg-bin/show_pathway?ko04940/K04077%09red/K01580%09red
Dopaminergic synapse	KEGG PATHWAY	ko04728	10	91	0.594883	1	c45448_g1|c35539_g2|c30662_g1|c31133_g1|c33847_g1|c31085_g2|c44321_g1|c32717_g2|c26426_g1|c44321_g3	http://www.genome.jp/kegg-bin/show_pathway?ko04728/K06269%09red/K11584%09red/K02183%09red
Limonene and pinene degradation	KEGG PATHWAY	ko00903	3	27	0.606467	1	c40446_g2|c46962_g1|c41834_g2	http://www.genome.jp/kegg-bin/show_pathway?ko00903/K00128%09red
MAPK signaling pathway - fly	KEGG PATHWAY	ko04013	3	27	0.606467	1	c32994_g1|c38084_g1|c43700_g3	http://www.genome.jp/kegg-bin/show_pathway?ko04013/K04371%09red/K04368%09red
Selenocompound metabolism	KEGG PATHWAY	ko00450	3	27	0.606467	1	c22615_g1|c44736_g3|c37761_g3	http://www.genome.jp/kegg-bin/show_pathway?ko00450/K01739%09red/K00549%09red
mRNA surveillance pathway	KEGG PATHWAY	ko03015	19	174	0.609526	1	c47014_g2|c35539_g2|c42982_g2|c46798_g1|c40691_g1|c43301_g1|c43712_g1|c42982_g3|c24625_g1|c31085_g2|c45488_g3|c31133_g1|c41207_g1|c41026_g1|c47091_g2|c32717_g2|c43204_g1|c44321_g1|c44321_g3	http://www.genome.jp/kegg-bin/show_pathway?ko03015/K06269%09red/K14376%09red/K14411%09red/K03267%09red/K14398%09red/K14328%09red/K14327%09red/K00565%09red/K14406%09red/K15542%09red/K11584%09red/K14326%09red/K14325%09red
Influenza A	KEGG PATHWAY	ko05164	19	174	0.609526	1	c43738_g1|c38084_g1|c25031_g1|c41859_g1|c46845_g1|c43700_g3|c43314_g1|c32914_g1|c45963_g1|c42964_g5|c42964_g3|c32994_g1|c31369_g1|c31972_g1|c33868_g2|c35886_g1|c46721_g2|c38679_g1|c46050_g6	http://www.genome.jp/kegg-bin/show_pathway?ko05164/K04733%09red/K05692%09red/K04371%09red/K04368%09red/K14297%09red/K03283%09red
Pentose and glucuronate interconversions	KEGG PATHWAY	ko00040	15	138	0.612193	1	c39390_g1|c35796_g1|c40446_g2|c36350_g2|c47055_g1|c42309_g1|c44581_g3|c46571_g1|c46962_g1|c44019_g1|c35030_g3|c42199_g3|c41834_g2|c38279_g1|c36692_g3	http://www.genome.jp/kegg-bin/show_pathway?ko00040/K16190%09red/K00963%09red/K00008%09red/K00128%09red/K01051%09red/K12447%09red/K01728%09red
Glutathione metabolism	KEGG PATHWAY	ko00480	12	111	0.616083	1	c44501_g5|c37320_g3|c37320_g2|c41723_g2|c39823_g3|c31867_g1|c38039_g2|c37566_g3|c36034_g1|c45896_g1|c28892_g1|c38039_g3	http://www.genome.jp/kegg-bin/show_pathway?ko00480/K00799%09red
Shigellosis	KEGG PATHWAY	ko05131	7	65	0.616345	1	c43738_g1|c38084_g1|c25031_g1|c43700_g3|c43707_g1|c33868_g2|c35344_g1	http://www.genome.jp/kegg-bin/show_pathway?ko05131/K04371%09red/K05759%09red/K05692%09red/K05754%09red
Biotin metabolism	KEGG PATHWAY	ko00780	2	18	0.622601	1	c32033_g1|c43294_g2	http://www.genome.jp/kegg-bin/show_pathway?ko00780/K02372%09red/K00059%09red
One carbon pool by folate	KEGG PATHWAY	ko00670	3	28	0.629157	1	c38173_g1|c35917_g1|c36977_g2	http://www.genome.jp/kegg-bin/show_pathway?ko00670/K00600%09red
Dorso-ventral axis formation	KEGG PATHWAY	ko04320	3	28	0.629157	1	c32994_g1|c38084_g1|c43700_g3	http://www.genome.jp/kegg-bin/show_pathway?ko04320/K04371%09red/K04368%09red
Two-component system	KEGG PATHWAY	ko02020	4	38	0.636882	1	c40245_g1|c42580_g1|c44272_g1|c30993_g1	http://www.genome.jp/kegg-bin/show_pathway?ko02020/K01915%09red/K00411%09red/K00412%09red/K02259%09red
TNF signaling pathway	KEGG PATHWAY	ko04668	4	38	0.636882	1	c32994_g1|c40242_g1|c38084_g1|c43700_g3	http://www.genome.jp/kegg-bin/show_pathway?ko04668/K04371%09red/K15637%09red/K04368%09red
Viral myocarditis	KEGG PATHWAY	ko05416	5	48	0.64471	1	c43738_g1|c35467_g1|c25031_g1|c27277_g1|c33868_g2	http://www.genome.jp/kegg-bin/show_pathway?ko05416/K05692%09red/K03260%09red
Bacterial invasion of epithelial cells	KEGG PATHWAY	ko05100	5	48	0.64471	1	c43738_g1|c25031_g1|c44136_g1|c35344_g1|c33868_g2	http://www.genome.jp/kegg-bin/show_pathway?ko05100/K05692%09red/K05754%09red/K04646%09red
beta-Alanine metabolism	KEGG PATHWAY	ko00410	10	95	0.644812	1	c40446_g2|c43979_g5|c44143_g3|c45712_g1|c44383_g1|c44885_g1|c46962_g1|c39142_g3|c37363_g1|c41834_g2	http://www.genome.jp/kegg-bin/show_pathway?ko00410/K00140%09red/K12259%09red/K00276%09red/K00128%09red/K00207%09red/K01578%09red/K01580%09red/K14085%09red
Progesterone-mediated oocyte maturation	KEGG PATHWAY	ko04914	10	95	0.644812	1	c38084_g1|c44145_g2|c44145_g3|c43700_g3|c32994_g1|c40461_g3|c34302_g1|c37610_g3|c36908_g7|c36347_g1	http://www.genome.jp/kegg-bin/show_pathway?ko04914/K05868%09red/K04368%09red/K04079%09red/K04371%09red/K06627%09red/K03364%09red
Protein digestion and absorption	KEGG PATHWAY	ko04974	2	19	0.649533	1	c39370_g1|c36940_g1	http://www.genome.jp/kegg-bin/show_pathway?ko04974/K14207%09red/K01285%09red
Cholinergic synapse	KEGG PATHWAY	ko04725	3	29	0.650925	1	c32994_g1|c38084_g1|c43700_g3	http://www.genome.jp/kegg-bin/show_pathway?ko04725/K04371%09red/K04368%09red
Bladder cancer	KEGG PATHWAY	ko05219	3	29	0.650925	1	c32994_g1|c38084_g1|c43700_g3	http://www.genome.jp/kegg-bin/show_pathway?ko05219/K04371%09red/K04368%09red
Protein export	KEGG PATHWAY	ko03060	6	58	0.65234	1	c31840_g1|c37129_g4|c35832_g1|c41558_g1|c42810_g2|c42734_g2	http://www.genome.jp/kegg-bin/show_pathway?ko03060/K13431%09red/K10956%09red/K09490%09red/K09481%09red/K03070%09red
Measles	KEGG PATHWAY	ko05162	15	142	0.65257	1	c30805_g1|c46845_g1|c41859_g1|c43314_g1|c32914_g1|c45963_g1|c42829_g1|c42964_g3|c31369_g1|c30653_g1|c31972_g1|c35886_g1|c42964_g5|c38679_g1|c46050_g6	http://www.genome.jp/kegg-bin/show_pathway?ko05162/K03097%09red/K10144%09red/K04733%09red/K03283%09red
RNA transport	KEGG PATHWAY	ko03013	26	243	0.654807	1	c44692_g1|c37456_g1|c43301_g1|c43727_g2|c43204_g1|c46014_g2|c46721_g2|c42144_g1|c42982_g3|c36346_g1|c27277_g1|c28544_g1|c36275_g1|c40691_g1|c46776_g1|c45649_g1|c46461_g1|c40752_g1|c45275_g3|c35255_g1|c35467_g1|c44216_g4|c45805_g1|c42982_g2|c44311_g1|c40645_g2	http://www.genome.jp/kegg-bin/show_pathway?ko03013/K09291%09red/K14328%09red/K03231%09red/K14327%09red/K14289%09red/K14311%09red/K03252%09red/K03680%09red/K03113%09red/K12879%09red/K14304%09red/K03260%09red/K03257%09red/K14297%09red/K14325%09red/K14288%09red/K03243%09red/K14326%09red/K03251%09red
Starch and sucrose metabolism	KEGG PATHWAY	ko00500	33	307	0.657391	1	c44019_g1|c42199_g3|c46302_g3|c41707_g1|c43203_g1|c41647_g2|c46757_g2|c44023_g4|c31965_g2|c36692_g3|c46181_g1|c21853_g2|c22320_g1|c35796_g1|c34844_g1|c38164_g2|c45336_g1|c42309_g1|c40994_g1|c46168_g1|c29243_g1|c38279_g1|c38110_g1|c39525_g1|c37852_g2|c43697_g2|c46571_g1|c45910_g2|c45910_g1|c35030_g3|c27323_g1|c43110_g1|c44286_g1	http://www.genome.jp/kegg-bin/show_pathway?ko00500/K01193%09red/K00847%09red/K13648%09red/K01176%09red/K00963%09red/K00700%09red/K08679%09red/K16055%09red/K01051%09red/K01188%09red/K01810%09red/K05349%09red/K00696%09red/K00695%09red
Styrene degradation	KEGG PATHWAY	ko00643	1	9	0.661067	1	c38529_g2	http://www.genome.jp/kegg-bin/show_pathway?ko00643/K00451%09red
Isoflavonoid biosynthesis	KEGG PATHWAY	ko00943	1	9	0.661067	1	c45938_g1	http://www.genome.jp/kegg-bin/show_pathway?ko00943/K13260%09red
Type II diabetes mellitus	KEGG PATHWAY	ko04930	5	49	0.661276	1	c38084_g1|c30080_g1|c34635_g1|c40069_g1|c43700_g3	http://www.genome.jp/kegg-bin/show_pathway?ko04930/K04371%09red/K00873%09red
Tyrosine metabolism	KEGG PATHWAY	ko00350	8	78	0.666726	1	c42326_g2|c42326_g1|c29224_g1|c38529_g2|c31706_g1|c44143_g3|c45283_g1|c43387_g3	http://www.genome.jp/kegg-bin/show_pathway?ko00350/K00121%09red/K00276%09red/K14455%09red/K00001%09red/K00451%09red
Retinol metabolism	KEGG PATHWAY	ko00830	7	69	0.673451	1	c42326_g2|c42326_g1|c36236_g1|c31706_g1|c38205_g1|c45283_g1|c43387_g3	http://www.genome.jp/kegg-bin/show_pathway?ko00830/K07437%09red/K00121%09red/K11155%09red/K00001%09red
ErbB signaling pathway	KEGG PATHWAY	ko04012	4	40	0.673589	1	c43921_g1|c32994_g1|c38084_g1|c43700_g3	http://www.genome.jp/kegg-bin/show_pathway?ko04012/K04371%09red/K04368%09red/K04688%09red
Adrenergic signaling in cardiomyocytes	KEGG PATHWAY	ko04261	12	117	0.681816	1	c45448_g1|c35539_g2|c30662_g1|c43700_g3|c31133_g1|c33847_g1|c31085_g2|c44321_g1|c38084_g1|c32717_g2|c26426_g1|c44321_g3	http://www.genome.jp/kegg-bin/show_pathway?ko04261/K04371%09red/K06269%09red/K11584%09red/K02183%09red
Basal transcription factors	KEGG PATHWAY	ko03022	6	60	0.681913	1	c46045_g1|c45211_g2|c47244_g1|c35825_g1|c38962_g1|c36592_g1	http://www.genome.jp/kegg-bin/show_pathway?ko03022/K03144%09red/K03136%09red/K03124%09red/K03126%09red/K03123%09red/K03129%09red
Serotonergic synapse	KEGG PATHWAY	ko04726	3	31	0.691672	1	c32994_g1|c38084_g1|c43700_g3	http://www.genome.jp/kegg-bin/show_pathway?ko04726/K04371%09red/K04368%09red
Prostate cancer	KEGG PATHWAY	ko05215	8	80	0.691959	1	c38084_g1|c44145_g2|c44145_g3|c43700_g3|c43193_g3|c32994_g1|c40461_g3|c34302_g1	http://www.genome.jp/kegg-bin/show_pathway?ko05215/K04371%09red/K04368%09red/K09487%09red/K04079%09red
Brassinosteroid biosynthesis	KEGG PATHWAY	ko00905	1	10	0.695831	1	c36701_g1	http://www.genome.jp/kegg-bin/show_pathway?ko00905/K15639%09red
cAMP signaling pathway	KEGG PATHWAY	ko04024	11	109	0.696762	1	c45448_g1|c38084_g1|c30662_g1|c43323_g2|c43700_g3|c31133_g1|c33847_g1|c44321_g1|c32994_g1|c26426_g1|c44321_g3	http://www.genome.jp/kegg-bin/show_pathway?ko04024/K04371%09red/K04368%09red/K01115%09red/K06269%09red/K02183%09red
Glycerophospholipid metabolism	KEGG PATHWAY	ko00564	16	157	0.705268	1	c43323_g2|c37009_g2|c31408_g1|c35019_g1|c47059_g5|c35594_g1|c40524_g1|c40856_g3|c31582_g1|c39733_g2|c37985_g2|c28222_g2|c37985_g1|c35460_g2|c47282_g2|c42073_g1	http://www.genome.jp/kegg-bin/show_pathway?ko00564/K00655%09red/K00968%09red/K06130%09red/K01114%09red/K01115%09red/K15728%09red/K13508%09red/K01126%09red/K01613%09red/K14674%09red/K00630%09red
Non-small cell lung cancer	KEGG PATHWAY	ko05223	3	32	0.710655	1	c32994_g1|c38084_g1|c43700_g3	http://www.genome.jp/kegg-bin/show_pathway?ko05223/K04371%09red/K04368%09red
Peroxisome	KEGG PATHWAY	ko04146	14	139	0.712557	1	c31443_g1|c41600_g1|c44483_g2|c43099_g4|c41600_g4|c35610_g1|c9469_g1|c36609_g2|c45712_g1|c36609_g1|c34177_g1|c30346_g1|c40008_g1|c37108_g2	http://www.genome.jp/kegg-bin/show_pathway?ko04146/K03781%09red/K11517%09red/K12261%09red/K13348%09red/K01578%09red/K01897%09red/K13341%09red/K13347%09red
Toxoplasmosis	KEGG PATHWAY	ko05145	16	158	0.713871	1	c38084_g1|c41859_g1|c35886_g1|c46845_g1|c43700_g3|c43314_g1|c32914_g1|c45963_g1|c42964_g5|c31972_g1|c42964_g3|c31369_g1|c26987_g1|c41336_g2|c38679_g1|c46050_g6	http://www.genome.jp/kegg-bin/show_pathway?ko05145/K04371%09red/K04733%09red/K13412%09red/K03283%09red
Pancreatic secretion	KEGG PATHWAY	ko04972	6	63	0.723095	1	c38174_g1|c39706_g1|c39944_g2|c35178_g3|c31134_g1|c34600_g2	http://www.genome.jp/kegg-bin/show_pathway?ko04972/K07901%09red/K05853%09red/K07904%09red
Steroid hormone biosynthesis	KEGG PATHWAY	ko00140	1	11	0.72703	1	c39583_g1	http://www.genome.jp/kegg-bin/show_pathway?ko00140/K10251%09red
Cell cycle - Caulobacter	KEGG PATHWAY	ko04112	3	33	0.728724	1	c36562_g1|c43954_g1|c41212_g1	http://www.genome.jp/kegg-bin/show_pathway?ko04112/K01358%09red/K03544%09red/K03531%09red
Melanoma	KEGG PATHWAY	ko05218	3	34	0.745893	1	c32994_g1|c38084_g1|c43700_g3	http://www.genome.jp/kegg-bin/show_pathway?ko05218/K04371%09red/K04368%09red
mTOR signaling pathway	KEGG PATHWAY	ko04150	8	85	0.749536	1	c38084_g1|c43700_g3|c43921_g1|c47236_g2|c38475_g1|c43726_g2|c40826_g2|c37431_g1	http://www.genome.jp/kegg-bin/show_pathway?ko04150/K04371%09red/K07204%09red/K08269%09red/K07198%09red/K04688%09red
Proteoglycans in cancer	KEGG PATHWAY	ko05205	10	105	0.753324	1	c43738_g1|c38084_g1|c25031_g1|c43700_g3|c43921_g1|c32994_g1|c31133_g1|c33868_g2|c44321_g1|c44321_g3	http://www.genome.jp/kegg-bin/show_pathway?ko05205/K04371%09red/K04368%09red/K05692%09red/K06269%09red/K04688%09red
GABAergic synapse	KEGG PATHWAY	ko04727	4	45	0.753732	1	c37363_g1|c33824_g2|c36940_g1|c30993_g1	http://www.genome.jp/kegg-bin/show_pathway?ko04727/K08341%09red/K14207%09red/K01580%09red/K01915%09red
Carbohydrate digestion and absorption	KEGG PATHWAY	ko04973	1	12	0.755031	1	c21853_g2	http://www.genome.jp/kegg-bin/show_pathway?ko04973/K01176%09red
Aldosterone-regulated sodium reabsorption	KEGG PATHWAY	ko04960	2	24	0.761727	1	c38084_g1|c43700_g3	http://www.genome.jp/kegg-bin/show_pathway?ko04960/K04371%09red
Fatty acid degradation	KEGG PATHWAY	ko00071	11	116	0.764738	1	c42326_g2|c42326_g1|c41834_g2|c35610_g1|c46962_g1|c39142_g3|c40446_g2|c45283_g1|c43387_g3|c31706_g1|c37108_g2	http://www.genome.jp/kegg-bin/show_pathway?ko00071/K01897%09red/K00128%09red/K14085%09red/K00001%09red/K00121%09red
Pathways in cancer	KEGG PATHWAY	ko05200	13	136	0.769306	1	c44692_g1|c38084_g1|c44145_g2|c46776_g1|c43700_g3|c34067_g1|c43193_g3|c32994_g1|c40461_g3|c34302_g1|c39808_g1|c44145_g3|c43789_g1	http://www.genome.jp/kegg-bin/show_pathway?ko05200/K09291%09red/K08737%09red/K09487%09red/K03872%09red/K06067%09red/K04368%09red/K04079%09red/K04371%09red
Hippo signaling pathway	KEGG PATHWAY	ko04390	7	77	0.770567	1	c43738_g1|c25031_g1|c31133_g1|c29762_g1|c33868_g2|c44321_g1|c44321_g3	http://www.genome.jp/kegg-bin/show_pathway?ko04390/K06685%09red/K05692%09red/K06269%09red
Prolactin signaling pathway	KEGG PATHWAY	ko04917	3	36	0.777613	1	c32994_g1|c38084_g1|c43700_g3	http://www.genome.jp/kegg-bin/show_pathway?ko04917/K04371%09red/K04368%09red
Oocyte meiosis	KEGG PATHWAY	ko04114	17	176	0.779706	1	c45448_g1|c32994_g1|c30662_g1|c43700_g3|c35539_g2|c31133_g1|c36939_g1|c33847_g1|c31085_g2|c42804_g1|c45530_g1|c38084_g1|c44321_g1|c32717_g2|c44321_g3|c26426_g1|c22365_g1	http://www.genome.jp/kegg-bin/show_pathway?ko04114/K06669%09red/K06269%09red/K04368%09red/K03347%09red/K04371%09red/K11584%09red/K06268%09red/K02183%09red
Biosynthesis of unsaturated fatty acids	KEGG PATHWAY	ko01040	4	47	0.781211	1	c32033_g1|c44212_g4|c32629_g1|c39583_g1	http://www.genome.jp/kegg-bin/show_pathway?ko01040/K10256%09red/K03921%09red/K00059%09red/K10251%09red
Systemic lupus erythematosus	KEGG PATHWAY	ko05322	7	79	0.79119	1	c36556_g1|c42193_g3|c30319_g2|c43226_g2|c41882_g1|c32981_g2|c33600_g2	http://www.genome.jp/kegg-bin/show_pathway?ko05322/K11086%09red/K11251%09red/K11252%09red/K11253%09red
Fc epsilon RI signaling pathway	KEGG PATHWAY	ko04664	3	37	0.79221	1	c32994_g1|c38084_g1|c43700_g3	http://www.genome.jp/kegg-bin/show_pathway?ko04664/K04371%09red/K04368%09red
Cardiac muscle contraction	KEGG PATHWAY	ko04260	6	69	0.793866	1	c40245_g1|c39064_g2|c47888_g1|c46217_g1|c40286_g2|c44272_g1	http://www.genome.jp/kegg-bin/show_pathway?ko04260/K02261%09red/K02256%09red/K02262%09red/K00411%09red/K00412%09red
Vibrio cholerae infection	KEGG PATHWAY	ko05110	8	90	0.79912	1	c43738_g1|c31840_g1|c25031_g1|c39952_g2|c46164_g1|c35832_g1|c33868_g2|c41224_g2	http://www.genome.jp/kegg-bin/show_pathway?ko05110/K10949%09red/K09481%09red/K10956%09red/K05692%09red/K10950%09red/K02151%09red
Aminobenzoate degradation	KEGG PATHWAY	ko00627	1	14	0.802712	1	c22316_g1	http://www.genome.jp/kegg-bin/show_pathway?ko00627/K01512%09red
Long-term depression	KEGG PATHWAY	ko04730	3	38	0.805999	1	c32994_g1|c38084_g1|c43700_g3	http://www.genome.jp/kegg-bin/show_pathway?ko04730/K04371%09red/K04368%09red
2-Oxocarboxylic acid metabolism	KEGG PATHWAY	ko01210	7	81	0.810383	1	c41061_g1|c43420_g2|c29224_g1|c37969_g1|c42953_g3|c43171_g1|c43171_g2	http://www.genome.jp/kegg-bin/show_pathway?ko01210/K14455%09red/K14677%09red/K01649%09red/K00814%09red/K01681%09red
Calcium signaling pathway	KEGG PATHWAY	ko04020	7	81	0.810383	1	c45448_g1|c30662_g1|c33847_g1|c42804_g1|c39944_g2|c46234_g1|c26426_g1	http://www.genome.jp/kegg-bin/show_pathway?ko04020/K05863%09red/K05853%09red/K06268%09red/K02183%09red
MicroRNAs in cancer	KEGG PATHWAY	ko05206	10	112	0.814233	1	c40747_g1|c42263_g1|c35436_g1|c36413_g1|c32994_g1|c46161_g1|c34110_g1|c44845_g1|c32842_g1|c47236_g2	http://www.genome.jp/kegg-bin/show_pathway?ko05206/K04728%09red/K11592%09red/K07204%09red/K04368%09red/K05658%09red/K13863%09red
Mismatch repair	KEGG PATHWAY	ko03430	4	50	0.81779	1	c30421_g1|c39397_g2|c43789_g1|c33292_g1	http://www.genome.jp/kegg-bin/show_pathway?ko03430/K10754%09red/K10755%09red/K08739%09red/K08737%09red
Bacterial secretion system	KEGG PATHWAY	ko03070	1	15	0.822951	1	c42734_g2	http://www.genome.jp/kegg-bin/show_pathway?ko03070/K03070%09red
Phosphonate and phosphinate metabolism	KEGG PATHWAY	ko00440	1	15	0.822951	1	c35594_g1	http://www.genome.jp/kegg-bin/show_pathway?ko00440/K00968%09red
Cutin, suberine and wax biosynthesis	KEGG PATHWAY	ko00073	2	28	0.827682	1	c38494_g1|c43313_g4	http://www.genome.jp/kegg-bin/show_pathway?ko00073/K17991%09red/K15398%09red
Focal adhesion	KEGG PATHWAY	ko04510	9	104	0.830862	1	c43738_g1|c38084_g1|c25031_g1|c43700_g3|c31133_g1|c32994_g1|c33868_g2|c44321_g1|c44321_g3	http://www.genome.jp/kegg-bin/show_pathway?ko04510/K04371%09red/K04368%09red/K05692%09red/K06269%09red
Leukocyte transendothelial migration	KEGG PATHWAY	ko04670	3	40	0.831266	1	c43738_g1|c25031_g1|c33868_g2	http://www.genome.jp/kegg-bin/show_pathway?ko04670/K05692%09red
Photosynthesis - antenna proteins	KEGG PATHWAY	ko00196	3	40	0.831266	1	c43246_g2|c29952_g1|c42956_g1	http://www.genome.jp/kegg-bin/show_pathway?ko00196/K08910%09red/K08908%09red/K08912%09red
Herpes simplex infection	KEGG PATHWAY	ko05168	11	125	0.835481	1	c30805_g1|c22365_g1|c31133_g1|c36939_g1|c47244_g1|c44321_g1|c28175_g1|c44554_g1|c40145_g1|c35764_g2|c44321_g3	http://www.genome.jp/kegg-bin/show_pathway?ko05168/K03129%09red/K03097%09red/K03006%09red/K15414%09red/K03347%09red/K11838%09red/K06269%09red/K12890%09red
Lysine biosynthesis	KEGG PATHWAY	ko00300	1	16	0.841115	1	c39142_g3	http://www.genome.jp/kegg-bin/show_pathway?ko00300/K14085%09red
Arginine and proline metabolism	KEGG PATHWAY	ko00330	12	136	0.841397	1	c43420_g2|c40446_g2|c29224_g1|c37969_g1|c38612_g1|c43889_g2|c44383_g1|c46962_g1|c39142_g3|c30993_g1|c41834_g2|c43493_g9	http://www.genome.jp/kegg-bin/show_pathway?ko00330/K00318%09red/K12259%09red/K14455%09red/K14085%09red/K00128%09red/K00472%09red/K01915%09red/K01611%09red/K14677%09red
Endometrial cancer	KEGG PATHWAY	ko05213	3	41	0.842803	1	c32994_g1|c38084_g1|c43700_g3	http://www.genome.jp/kegg-bin/show_pathway?ko05213/K04371%09red/K04368%09red
Nucleotide excision repair	KEGG PATHWAY	ko03420	7	85	0.844643	1	c35970_g1|c33292_g1|c30421_g1|c45211_g2|c45418_g1|c42993_g3|c29878_g1	http://www.genome.jp/kegg-bin/show_pathway?ko03420/K10754%09red/K10755%09red/K03144%09red/K10609%09red/K10849%09red/K10839%09red/K02324%09red
Meiosis - yeast	KEGG PATHWAY	ko04113	9	106	0.845561	1	c45707_g1|c35539_g2|c46772_g2|c31133_g1|c31085_g2|c45530_g1|c32717_g2|c44321_g1|c44321_g3	http://www.genome.jp/kegg-bin/show_pathway?ko04113/K06669%09red/K11584%09red/K06269%09red/K02607%09red/K10878%09red
Natural killer cell mediated cytotoxicity	KEGG PATHWAY	ko04650	4	53	0.849178	1	c32994_g1|c38084_g1|c43700_g3|c42804_g1	http://www.genome.jp/kegg-bin/show_pathway?ko04650/K04371%09red/K04368%09red/K06268%09red
Pancreatic cancer	KEGG PATHWAY	ko05212	3	42	0.85365	1	c32994_g1|c38084_g1|c43700_g3	http://www.genome.jp/kegg-bin/show_pathway?ko05212/K04371%09red/K04368%09red
Mineral absorption	KEGG PATHWAY	ko04978	2	30	0.85407	1	c35523_g1|c41803_g3	http://www.genome.jp/kegg-bin/show_pathway?ko04978/K12347%09red/K00522%09red
Ribosome biogenesis in eukaryotes	KEGG PATHWAY	ko03008	11	128	0.855046	1	c41286_g1|c30805_g1|c35564_g1|c33846_g1|c40265_g1|c43174_g3|c38798_g4|c45368_g4|c36952_g1|c37040_g2|c40540_g1	http://www.genome.jp/kegg-bin/show_pathway?ko03008/K14573%09red/K14563%09red/K14565%09red/K13288%09red/K14569%09red/K14550%09red/K03097%09red/K11108%09red/K14549%09red/K14568%09red/K11131%09red
Renal cell carcinoma	KEGG PATHWAY	ko05211	4	54	0.858569	1	c32994_g1|c38084_g1|c43700_g3|c34067_g1	http://www.genome.jp/kegg-bin/show_pathway?ko05211/K04371%09red/K03872%09red/K04368%09red
Signaling pathways regulating pluripotency of stem cells	KEGG PATHWAY	ko04550	3	43	0.863837	1	c32994_g1|c38084_g1|c43700_g3	http://www.genome.jp/kegg-bin/show_pathway?ko04550/K04371%09red/K04368%09red
Valine, leucine and isoleucine degradation	KEGG PATHWAY	ko00280	7	88	0.866928	1	c40446_g2|c46799_g1|c44885_g1|c46962_g1|c39142_g3|c41834_g2|c38132_g5	http://www.genome.jp/kegg-bin/show_pathway?ko00280/K00128%09red/K00253%09red/K00140%09red/K00382%09red/K14085%09red
Adherens junction	KEGG PATHWAY	ko04520	6	78	0.872801	1	c43738_g1|c38084_g1|c25031_g1|c30805_g1|c43700_g3|c33868_g2	http://www.genome.jp/kegg-bin/show_pathway?ko04520/K04371%09red/K03097%09red/K05692%09red
ABC transporters	KEGG PATHWAY	ko02010	6	78	0.872801	1	c42263_g1|c36413_g1|c44052_g4|c46195_g4|c32842_g1|c46134_g1	http://www.genome.jp/kegg-bin/show_pathway?ko02010/K05674%09red/K05658%09red/K05666%09red
VEGF signaling pathway	KEGG PATHWAY	ko04370	4	56	0.875861	1	c32994_g1|c38084_g1|c43700_g3|c42804_g1	http://www.genome.jp/kegg-bin/show_pathway?ko04370/K04371%09red/K04368%09red/K06268%09red
Tropane, piperidine and pyridine alkaloid biosynthesis	KEGG PATHWAY	ko00960	2	32	0.876717	1	c44143_g3|c29224_g1	http://www.genome.jp/kegg-bin/show_pathway?ko00960/K00276%09red/K14455%09red
Other glycan degradation	KEGG PATHWAY	ko00511	2	32	0.876717	1	c43412_g2|c47314_g1	http://www.genome.jp/kegg-bin/show_pathway?ko00511/K12309%09red/K17108%09red
Epstein-Barr virus infection	KEGG PATHWAY	ko05169	22	244	0.881987	1	c25248_g2|c28175_g1|c43545_g1|c43967_g2|c30820_g1|c35764_g2|c32197_g1|c43233_g1|c26745_g2|c36908_g7|c34898_g1|c45824_g1|c31694_g1|c30805_g1|c32914_g1|c42964_g5|c42964_g3|c35825_g1|c39808_g1|c31369_g1|c36592_g1|c45760_g5	http://www.genome.jp/kegg-bin/show_pathway?ko05169/K15979%09red/K03006%09red/K06067%09red/K03097%09red/K03018%09red/K03136%09red/K03124%09red/K03017%09red/K03016%09red/K06063%09red/K03012%09red/K11838%09red/K03036%09red/K06627%09red/K03009%09red/K03032%09red/K03283%09red
Propanoate metabolism	KEGG PATHWAY	ko00640	3	45	0.882352	1	c33697_g1|c44885_g1|c45712_g1	http://www.genome.jp/kegg-bin/show_pathway?ko00640/K00140%09red/K01578%09red/K00016%09red
T cell receptor signaling pathway	KEGG PATHWAY	ko04660	4	57	0.883799	1	c32994_g1|c38084_g1|c43700_g3|c42804_g1	http://www.genome.jp/kegg-bin/show_pathway?ko04660/K04371%09red/K04368%09red/K06268%09red
Osteoclast differentiation	KEGG PATHWAY	ko04380	4	58	0.89129	1	c32994_g1|c38084_g1|c43700_g3|c42804_g1	http://www.genome.jp/kegg-bin/show_pathway?ko04380/K04371%09red/K04368%09red/K06268%09red
TGF-beta signaling pathway	KEGG PATHWAY	ko04350	5	70	0.894432	1	c43921_g1|c36939_g1|c38084_g1|c22365_g1|c43700_g3	http://www.genome.jp/kegg-bin/show_pathway?ko04350/K04371%09red/K04688%09red/K03347%09red
Colorectal cancer	KEGG PATHWAY	ko05210	4	59	0.898355	1	c32994_g1|c38084_g1|c43789_g1|c43700_g3	http://www.genome.jp/kegg-bin/show_pathway?ko05210/K04371%09red/K08737%09red/K04368%09red
Fatty acid biosynthesis	KEGG PATHWAY	ko00061	5	71	0.900787	1	c32033_g1|c35610_g1|c32629_g1|c43294_g2|c37108_g2	http://www.genome.jp/kegg-bin/show_pathway?ko00061/K01897%09red/K02372%09red/K03921%09red/K00059%09red
Isoquinoline alkaloid biosynthesis	KEGG PATHWAY	ko00950	2	35	0.904661	1	c44143_g3|c29224_g1	http://www.genome.jp/kegg-bin/show_pathway?ko00950/K00276%09red/K14455%09red
Carbon fixation pathways in prokaryotes	KEGG PATHWAY	ko00720	5	72	0.906807	1	c42953_g3|c45926_g2|c36294_g2|c37644_g2|c40241_g2	http://www.genome.jp/kegg-bin/show_pathway?ko00720/K01595%09red/K01681%09red
HIF-1 signaling pathway	KEGG PATHWAY	ko04066	8	106	0.90865	1	c38084_g1|c31988_g1|c43700_g3|c34067_g1|c43921_g1|c32994_g1|c44452_g1|c46674_g2	http://www.genome.jp/kegg-bin/show_pathway?ko04066/K00134%09red/K01689%09red/K03872%09red/K04688%09red/K00161%09red/K04368%09red/K04371%09red
MAPK signaling pathway	KEGG PATHWAY	ko04010	10	129	0.914443	1	c38084_g1|c43700_g3|c32914_g1|c42964_g5|c42964_g3|c42804_g1|c32994_g1|c37441_g1|c31369_g1|c34892_g1	http://www.genome.jp/kegg-bin/show_pathway?ko04010/K04424%09red/K04460%09red/K04368%09red/K04371%09red/K06268%09red/K03283%09red
Hippo signaling pathway - fly	KEGG PATHWAY	ko04391	4	62	0.917176	1	c43738_g1|c25031_g1|c33868_g2|c29762_g1	http://www.genome.jp/kegg-bin/show_pathway?ko04391/K06685%09red/K05692%09red
B cell receptor signaling pathway	KEGG PATHWAY	ko04662	4	63	0.922719	1	c32994_g1|c38084_g1|c43700_g3|c42804_g1	http://www.genome.jp/kegg-bin/show_pathway?ko04662/K04371%09red/K04368%09red/K06268%09red
Chemokine signaling pathway	KEGG PATHWAY	ko04062	3	51	0.925134	1	c32994_g1|c38084_g1|c43700_g3	http://www.genome.jp/kegg-bin/show_pathway?ko04062/K04371%09red/K04368%09red
Legionellosis	KEGG PATHWAY	ko05134	9	121	0.926012	1	c33316_g1|c35255_g1|c32914_g1|c42964_g5|c42964_g3|c42109_g1|c31369_g1|c35530_g3|c36185_g2	http://www.genome.jp/kegg-bin/show_pathway?ko05134/K03231%09red/K13525%09red/K07953%09red/K04077%09red/K03283%09red
Hepatitis B	KEGG PATHWAY	ko05161	4	64	0.927926	1	c32994_g1|c38084_g1|c43700_g3|c36908_g7	http://www.genome.jp/kegg-bin/show_pathway?ko05161/K04371%09red/K06627%09red/K04368%09red
Retrograde endocannabinoid signaling	KEGG PATHWAY	ko04723	2	39	0.932775	1	c38084_g1|c43700_g3	http://www.genome.jp/kegg-bin/show_pathway?ko04723/K04371%09red
Glycosaminoglycan degradation	KEGG PATHWAY	ko00531	1	24	0.933176	1	c43412_g2	http://www.genome.jp/kegg-bin/show_pathway?ko00531/K12309%09red
Glutamatergic synapse	KEGG PATHWAY	ko04724	6	89	0.933335	1	c38084_g1|c43323_g2|c43700_g3|c42804_g1|c30993_g1|c36940_g1	http://www.genome.jp/kegg-bin/show_pathway?ko04724/K04371%09red/K01115%09red/K14207%09red/K06268%09red/K01915%09red
Synaptic vesicle cycle	KEGG PATHWAY	ko04721	8	113	0.9375	1	c31157_g1|c43601_g2|c46164_g1|c37575_g2|c29233_g1|c44136_g1|c35628_g3|c38826_g6	http://www.genome.jp/kegg-bin/show_pathway?ko04721/K08486%09red/K04646%09red/K15292%09red/K18211%09red/K11824%09red/K02151%09red
Viral carcinogenesis	KEGG PATHWAY	ko05203	16	200	0.938375	1	c38084_g1|c28175_g1|c34635_g1|c43700_g3|c40806_g1|c38962_g1|c45211_g2|c40069_g1|c43545_g1|c35825_g1|c43226_g2|c39808_g1|c36908_g7|c45824_g1|c30080_g1|c36592_g1	http://www.genome.jp/kegg-bin/show_pathway?ko05203/K15979%09red/K06067%09red/K11252%09red/K03144%09red/K03136%09red/K03124%09red/K11838%09red/K06063%09red/K05768%09red/K03123%09red/K04371%09red/K00873%09red/K06627%09red
RNA degradation	KEGG PATHWAY	ko03018	11	148	0.942773	1	c31988_g1|c37673_g1|c39436_g1|c25333_g1|c38801_g2|c37572_g1|c28678_g1|c36316_g1|c42109_g1|c45352_g1|c37981_g1	http://www.genome.jp/kegg-bin/show_pathway?ko03018/K14442%09red/K04043%09red/K01689%09red/K12617%09red/K12581%09red/K04077%09red/K12608%09red
PPAR signaling pathway	KEGG PATHWAY	ko03320	4	68	0.945729	1	c35610_g1|c44461_g2|c44461_g3|c37108_g2	http://www.genome.jp/kegg-bin/show_pathway?ko03320/K01897%09red/K08770%09red
Citrate cycle (TCA cycle)	KEGG PATHWAY	ko00020	7	107	0.954576	1	c35932_g1|c42953_g3|c44440_g4|c44440_g7|c44880_g1|c46674_g2|c38132_g5	http://www.genome.jp/kegg-bin/show_pathway?ko00020/K00164%09red/K00161%09red/K01681%09red/K01610%09red/K00382%09red/K00026%09red
Proteasome	KEGG PATHWAY	ko03050	6	96	0.957007	1	c37082_g3|c31694_g1|c43233_g1|c32774_g2|c43967_g2|c43414_g1	http://www.genome.jp/kegg-bin/show_pathway?ko03050/K06699%09red/K02731%09red/K03032%09red/K03036%09red
Fc gamma R-mediated phagocytosis	KEGG PATHWAY	ko04666	7	110	0.962168	1	c38084_g1|c43323_g2|c43700_g3|c40806_g1|c43921_g1|c32994_g1|c35344_g1	http://www.genome.jp/kegg-bin/show_pathway?ko04666/K04688%09red/K01115%09red/K04368%09red/K05768%09red/K04371%09red/K05754%09red
PI3K-Akt signaling pathway	KEGG PATHWAY	ko04151	16	212	0.963793	1	c38084_g1|c35539_g2|c44145_g2|c44145_g3|c43700_g3|c43921_g1|c47236_g2|c43193_g3|c31085_g2|c32994_g1|c43726_g2|c40461_g3|c34302_g1|c38475_g1|c32717_g2|c37431_g1	http://www.genome.jp/kegg-bin/show_pathway?ko04151/K09487%09red/K07204%09red/K04688%09red/K04368%09red/K07198%09red/K04079%09red/K04371%09red/K11584%09red
DNA replication	KEGG PATHWAY	ko03030	6	99	0.964582	1	c33292_g1|c30421_g1|c34491_g3|c33948_g1|c34668_g1|c42993_g3	http://www.genome.jp/kegg-bin/show_pathway?ko03030/K10744%09red/K10754%09red/K10755%09red/K10742%09red/K02320%09red/K02324%09red
Homologous recombination	KEGG PATHWAY	ko03440	3	62	0.96871	1	c47042_g2|c42328_g2|c34063_g1	http://www.genome.jp/kegg-bin/show_pathway?ko03440/K10879%09red/K10867%09red/K10901%09red
Amino sugar and nucleotide sugar metabolism	KEGG PATHWAY	ko00520	13	183	0.970036	1	c39390_g1|c47380_g1|c40315_g1|c38110_g1|c44581_g3|c46571_g1|c31839_g1|c46757_g2|c44137_g3|c44023_g4|c38164_g2|c35013_g2|c35013_g3	http://www.genome.jp/kegg-bin/show_pathway?ko00520/K01183%09red/K00847%09red/K13648%09red/K16190%09red/K00963%09red/K08679%09red/K12447%09red/K00966%09red/K01784%09red/K12446%09red/K01810%09red
Fatty acid metabolism	KEGG PATHWAY	ko01212	8	126	0.970563	1	c43294_g2|c44212_g4|c35610_g1|c39583_g1|c32033_g1|c32629_g1|c40214_g1|c37108_g2	http://www.genome.jp/kegg-bin/show_pathway?ko01212/K02372%09red/K00059%09red/K01074%09red/K01897%09red/K10256%09red/K03921%09red/K10251%09red
Aminoacyl-tRNA biosynthesis	KEGG PATHWAY	ko00970	4	78	0.974067	1	c39556_g1|c41484_g1|c43439_g1|c41564_g2	http://www.genome.jp/kegg-bin/show_pathway?ko00970/K01887%09red/K02433%09red/K01885%09red/K01876%09red
Butanoate metabolism	KEGG PATHWAY	ko00650	1	34	0.977375	1	c37363_g1	http://www.genome.jp/kegg-bin/show_pathway?ko00650/K01580%09red
Tight junction	KEGG PATHWAY	ko04530	5	93	0.977376	1	c43738_g1|c25031_g1|c30805_g1|c37441_g1|c33868_g2	http://www.genome.jp/kegg-bin/show_pathway?ko04530/K04424%09red/K03097%09red/K05692%09red
Axon guidance	KEGG PATHWAY	ko04360	3	69	0.98246	1	c38084_g1|c43700_g3|c42804_g1	http://www.genome.jp/kegg-bin/show_pathway?ko04360/K04371%09red/K06268%09red
Fanconi anemia pathway	KEGG PATHWAY	ko03460	2	56	0.985702	1	c47042_g2|c45418_g1	http://www.genome.jp/kegg-bin/show_pathway?ko03460/K10849%09red/K10901%09red
Pantothenate and CoA biosynthesis	KEGG PATHWAY	ko00770	1	39	0.986838	1	c43979_g5	http://www.genome.jp/kegg-bin/show_pathway?ko00770/K00207%09red
Hepatitis C	KEGG PATHWAY	ko05160	2	61	0.991062	1	c38084_g1|c43700_g3	http://www.genome.jp/kegg-bin/show_pathway?ko05160/K04371%09red
HTLV-I infection	KEGG PATHWAY	ko05166	7	133	0.991552	1	c41408_g1|c40747_g1|c30356_g1|c40846_g1|c42804_g1|c46234_g1|c42993_g3	http://www.genome.jp/kegg-bin/show_pathway?ko05166/K08054%09red/K04728%09red/K08057%09red/K05863%09red/K02324%09red/K06268%09red
Cell cycle - yeast	KEGG PATHWAY	ko04111	6	123	0.993245	1	c46772_g2|c22365_g1|c36939_g1|c45530_g1|c29762_g1|c37610_g3	http://www.genome.jp/kegg-bin/show_pathway?ko04111/K06669%09red/K06685%09red/K02607%09red/K03347%09red/K03364%09red
SNARE interactions in vesicular transport	KEGG PATHWAY	ko04130	1	46	0.993835	1	c35628_g3	http://www.genome.jp/kegg-bin/show_pathway?ko04130/K08486%09red
Collecting duct acid secretion	KEGG PATHWAY	ko04966	1	48	0.995037	1	c46164_g1	http://www.genome.jp/kegg-bin/show_pathway?ko04966/K02151%09red
Cell cycle	KEGG PATHWAY	ko04110	9	168	0.995479	1	c40747_g1|c46772_g2|c22365_g1|c36939_g1|c37610_g3|c45530_g1|c39808_g1|c36908_g7|c36347_g1	http://www.genome.jp/kegg-bin/show_pathway?ko04110/K04728%09red/K05868%09red/K06669%09red/K06067%09red/K03347%09red/K06627%09red/K02607%09red/K03364%09red
Rheumatoid arthritis	KEGG PATHWAY	ko05323	1	59	0.998494	1	c46164_g1	http://www.genome.jp/kegg-bin/show_pathway?ko05323/K02151%09red
Epithelial cell signaling in Helicobacter pylori infection	KEGG PATHWAY	ko05120	1	66	0.999295	1	c46164_g1	http://www.genome.jp/kegg-bin/show_pathway?ko05120/K02151%09red
Ribosome	KEGG PATHWAY	ko03010	17	447	1	1	c35743_g2|c43066_g3|c44656_g2|c34729_g1|c43193_g4|c22855_g1|c35005_g2|c45578_g2|c45143_g4|c34767_g1|c31165_g1|c43774_g1|c35075_g1|c46762_g1|c33884_g1|c29495_g1|c31980_g1	http://www.genome.jp/kegg-bin/show_pathway?ko03010/K02874%09red/K02930%09red/K02935%09red/K02866%09red/K02895%09red/K02900%09red/K02882%09red/K02986%09red/K02997%09red/K02996%09red/K02942%09red/K02958%09red/K02962%09red/K02977%09red/K02973%09red

## Sheet: DAF40 down 
KEGG pathway of the down regulated DEGs in pscb DAF40 vs WT DAF40
Term	Database	ID	Input number	Background number	P-Value	Corrected P-Value	Input	Hyperlink
Plant hormone signal transduction	KEGG PATHWAY	ko04075	43	301	2.74527e-05	0.00730243	c39968_g2|c32496_g1|c45818_g1|c35136_g1|c36230_g1|c31399_g2|c39203_g2|c39203_g1|c36520_g1|c37771_g1|c20223_g1|c36674_g1|c44250_g2|c44250_g1|c35382_g2|c41054_g1|c39066_g2|c33153_g1|c42324_g2|c45774_g3|c36521_g1|c46442_g2|c36521_g2|c40085_g1|c36364_g1|c38224_g1|c45911_g1|c38558_g1|c37470_g1|c31419_g1|c44188_g1|c44266_g1|c40377_g5|c31419_g2|c32746_g1|c42059_g4|c35726_g1|c36990_g1|c36948_g1|c33573_g1…	http://www.genome.jp/kegg-bin/show_pathway?ko04075/K14486%09red/K14494%09red/K14497%09red/K14496%09red/K14491%09red/K14493%09red/K14431%09red/K13415%09red/K14514%09red/K14488%09red/K13464%09red/K14487%09red/K14509%09red/K13463%09red/K14503%09red/K13422%09red/K13946%09red/K14515%09red/K14516%09red
Biosynthesis of amino acids	KEGG PATHWAY	ko01230	48	380	0.000150401	0.0200034	c28805_g1|c37761_g3|c43420_g2|c32733_g1|c34702_g1|c45189_g1|c43171_g1|c43171_g2|c28805_g2|c45194_g1|c44736_g3|c27616_g1|c43319_g6|c46209_g3|c15283_g1|c42953_g3|c40069_g1|c37969_g1|c36886_g1|c43321_g2|c25621_g1|c44168_g2|c41061_g1|c31988_g1|c47317_g1|c37914_g7|c47056_g1|c43321_g1|c30993_g1|c34635_g1|c34702_g2|c36511_g2|c36511_g1|c43447_g1|c44441_g1|c29224_g1|c44774_g1|c30080_g1|c26895_g1|c44452_g1…	http://www.genome.jp/kegg-bin/show_pathway?ko01230/K00850%09red/K01689%09red/K01915%09red/K01681%09red/K00600%09red/K01649%09red/K00814%09red/K01626%09red/K00831%09red/K00873%09red/K01850%09red/K00134%09red/K14455%09red/K00264%09red/K00789%09red/K14677%09red/K05359%09red/K00549%09red/K01754%09red/K00927%09red/K01733%09red/K00615%09red/K00058%09red/K01739%09red/K01623%09red/K15227%09red
Protein processing in endoplasmic reticulum	KEGG PATHWAY	ko04141	41	337	0.000856778	0.0642928	c35720_g3|c40086_g3|c43193_g3|c46143_g3|c37129_g4|c44787_g2|c35915_g2|c35530_g3|c41224_g2|c31840_g1|c31309_g1|c31692_g1|c35970_g1|c36072_g1|c37299_g2|c35720_g2|c30356_g1|c36185_g2|c28287_g1|c43692_g1|c22365_g1|c37035_g1|c32914_g1|c42964_g3|c42964_g5|c43843_g2|c38029_g1|c27580_g1|c35832_g1|c38730_g4|c42810_g2|c35035_g1|c35915_g1|c44145_g2|c44145_g3|c40846_g1|c40917_g3|c40917_g1|c40461_g3|c42462_g1…	http://www.genome.jp/kegg-bin/show_pathway?ko04141/K10601%09red/K10597%09red/K06689%09red/K10666%09red/K09487%09red/K09481%09red/K10956%09red/K10950%09red/K10839%09red/K07151%09red/K14009%09red/K14006%09red/K14007%09red/K07953%09red/K13993%09red/K08057%09red/K08054%09red/K13525%09red/K09490%09red/K13249%09red/K03347%09red/K04079%09red/K14012%09red/K14015%09red/K03283%09red
Methane metabolism	KEGG PATHWAY	ko00680	21	133	0.00096681	0.0642928	c36977_g2|c31988_g1|c45926_g2|c37644_g2|c37914_g7|c15283_g1|c43321_g2|c43321_g1|c26895_g1|c44774_g1|c35579_g1|c40241_g2|c36294_g2|c45194_g1|c43447_g1|c18396_g1|c32776_g2|c35917_g1|c43387_g3|c31706_g1|c44441_g1	http://www.genome.jp/kegg-bin/show_pathway?ko00680/K00850%09red/K01689%09red/K00058%09red/K00600%09red/K01595%09red/K01623%09red/K00831%09red/K00121%09red
Steroid biosynthesis	KEGG PATHWAY	ko00100	10	44	0.00219031	0.116525	c43872_g2|c40058_g1|c31408_g1|c31582_g1|c47395_g1|c45564_g5|c33981_g1|c41848_g1|c39719_g1|c47282_g2	http://www.genome.jp/kegg-bin/show_pathway?ko00100/K05917%09red/K01824%09red/K00511%09red/K08242%09red/K01853%09red/K14674%09red/K00801%09red
Flavonoid biosynthesis	KEGG PATHWAY	ko00941	11	55	0.00321183	0.135438	c24721_g1|c42396_g1|c43254_g4|c38953_g1|c36873_g1|c39494_g1|c38540_g1|c38953_g2|c28983_g2|c36498_g1|c36884_g1	http://www.genome.jp/kegg-bin/show_pathway?ko00941/K13065%09red/K13082%09red/K01859%09red/K00475%09red/K00660%09red/K09754%09red/K00588%09red/K00487%09red/K05280%09red
Taurine and hypotaurine metabolism	KEGG PATHWAY	ko00430	6	18	0.00356415	0.135438	c37263_g1|c42212_g4|c42212_g3|c42212_g2|c37363_g1|c34230_g1	http://www.genome.jp/kegg-bin/show_pathway?ko00430/K10712%09red/K01580%09red
Glycolysis / Gluconeogenesis	KEGG PATHWAY	ko00010	29	238	0.00445674	0.148187	c34702_g1|c44452_g1|c45194_g1|c46674_g2|c44023_g4|c43387_g3|c34635_g1|c43000_g3|c33697_g1|c43000_g1|c40069_g1|c38132_g5|c39723_g1|c31706_g1|c31988_g1|c37914_g7|c43321_g2|c43321_g1|c26895_g1|c34702_g2|c43447_g1|c44441_g1|c42326_g2|c42326_g1|c35579_g1|c18396_g1|c32776_g2|c45283_g1|c30080_g1	http://www.genome.jp/kegg-bin/show_pathway?ko00010/K00134%09red/K00850%09red/K00001%09red/K01689%09red/K01810%09red/K00161%09red/K01568%09red/K01623%09red/K00382%09red/K00927%09red/K00873%09red/K00016%09red/K00121%09red
Parkinson's disease	KEGG PATHWAY	ko05012	25	199	0.0056058	0.162495	c42221_g1|c35377_g1|c45179_g2|c45179_g4|c44272_g1|c34873_g1|c35106_g2|c36780_g4|c44662_g1|c46234_g1|c39835_g7|c46217_g1|c44410_g2|c44217_g1|c46829_g1|c39064_g2|c31462_g2|c41806_g3|c28781_g1|c43190_g1|c30367_g1|c40245_g1|c40286_g2|c44852_g4|c33311_g1	http://www.genome.jp/kegg-bin/show_pathway?ko05012/K02256%09red/K02133%09red/K02132%09red/K02134%09red/K03949%09red/K03940%09red/K05863%09red/K03884%09red/K03883%09red/K03881%09red/K03178%09red/K02261%09red/K02262%09red/K02126%09red/K03879%09red/K03878%09red/K00411%09red/K00412%09red/K03955%09red/K03936%09red/K03937%09red/K03935%09red
Oxidative phosphorylation	KEGG PATHWAY	ko00190	34	300	0.00610885	0.162495	c42221_g1|c35377_g1|c45179_g2|c44953_g1|c45179_g4|c44272_g1|c33239_g3|c34873_g1|c35106_g2|c36780_g4|c29311_g1|c41647_g1|c44662_g1|c39835_g7|c46217_g1|c41647_g4|c37094_g2|c44410_g2|c47156_g1|c44217_g1|c46829_g1|c39064_g2|c28232_g1|c31462_g2|c41806_g3|c43524_g3|c28781_g1|c27009_g1|c43190_g1|c30367_g1|c40245_g1|c42580_g1|c40286_g2|c44852_g4	http://www.genome.jp/kegg-bin/show_pathway?ko00190/K02113%09red/K02256%09red/K02110%09red/K01507%09red/K02259%09red/K02133%09red/K02132%09red/K02134%09red/K03949%09red/K03940%09red/K03884%09red/K03883%09red/K03881%09red/K01535%09red/K02109%09red/K02261%09red/K02262%09red/K02126%09red/K03879%09red/K03878%09red/K00411%09red/K00412%09red/K03955%09red/K03936%09red/K03937%09red/K03935%09red
Zeatin biosynthesis	KEGG PATHWAY	ko00908	6	27	0.017853	0.398751	c32175_g4|c34205_g1|c42564_g1|c26107_g2|c28680_g1|c37135_g4	http://www.genome.jp/kegg-bin/show_pathway?ko00908/K13495%09red/K00279%09red/K10760%09red
Degradation of aromatic compounds	KEGG PATHWAY	ko01220	7	36	0.0194788	0.398751	c42326_g2|c42326_g1|c45283_g1|c31706_g1|c36884_g1|c24721_g1|c43387_g3	http://www.genome.jp/kegg-bin/show_pathway?ko01220/K00121%09red/K00487%09red/K00001%09red
Alanine, aspartate and glutamate metabolism	KEGG PATHWAY	ko00250	12	83	0.0194878	0.398751	c28805_g1|c41061_g1|c28805_g2|c34726_g1|c29224_g1|c47056_g1|c39346_g1|c37839_g1|c30993_g1|c37363_g1|c40986_g1|c20594_g1	http://www.genome.jp/kegg-bin/show_pathway?ko00250/K14455%09red/K00264%09red/K00278%09red/K00827%09red/K00814%09red/K01580%09red/K00764%09red/K01915%09red
Thiamine metabolism	KEGG PATHWAY	ko00730	5	24	0.0365633	0.688709	c25380_g2|c46899_g9|c28696_g1|c30632_g1|c38299_g1	http://www.genome.jp/kegg-bin/show_pathway?ko00730/K04487%09red/K03146%09red/K01662%09red
Carbon fixation in photosynthetic organisms	KEGG PATHWAY	ko00710	18	161	0.0421878	0.688709	c41061_g1|c29224_g1|c37644_g2|c43321_g2|c43321_g1|c26895_g1|c44452_g1|c35579_g1|c40241_g2|c44880_g1|c36294_g2|c34702_g2|c34702_g1|c18396_g1|c39612_g2|c45926_g2|c44441_g1|c44168_g2	http://www.genome.jp/kegg-bin/show_pathway?ko00710/K00134%09red/K14455%09red/K00927%09red/K01595%09red/K01623%09red/K00814%09red/K00615%09red/K00029%09red/K00026%09red
Notch signaling pathway	KEGG PATHWAY	ko04330	4	17	0.0432336	0.688709	c45824_g1|c38131_g1|c39808_g1|c38503_g4	http://www.genome.jp/kegg-bin/show_pathway?ko04330/K06067%09red/K04505%09red/K06063%09red
RNA polymerase	KEGG PATHWAY	ko03020	8	54	0.0457498	0.688709	c41492_g1|c43181_g1|c41908_g2|c26745_g2|c42965_g2|c37982_g4|c35764_g2|c30820_g1	http://www.genome.jp/kegg-bin/show_pathway?ko03020/K03006%09red/K03043%09red/K03017%09red/K03046%09red/K03009%09red
Fructose and mannose metabolism	KEGG PATHWAY	ko00051	12	96	0.0466044	0.688709	c44013_g1|c37914_g7|c43321_g2|c43321_g1|c26895_g1|c35579_g1|c38110_g1|c45194_g1|c43447_g1|c18396_g1|c32776_g2|c44441_g1	http://www.genome.jp/kegg-bin/show_pathway?ko00051/K00847%09red/K01623%09red/K00850%09red/K00895%09red
Stilbenoid, diarylheptanoid and gingerol biosynthesis	KEGG PATHWAY	ko00945	5	27	0.0529361	0.699937	c36873_g1|c36498_g1|c36884_g1|c24721_g1|c42396_g1	http://www.genome.jp/kegg-bin/show_pathway?ko00945/K09754%09red/K13065%09red/K00588%09red/K00487%09red
alpha-Linolenic acid metabolism	KEGG PATHWAY	ko00592	10	77	0.0542599	0.699937	c42276_g1|c31408_g1|c45967_g2|c31582_g1|c3930_g1|c44864_g3|c35916_g1|c44864_g2|c47282_g2|c39499_g7	http://www.genome.jp/kegg-bin/show_pathway?ko00592/K05894%09red/K08241%09red/K00454%09red/K01723%09red/K14674%09red/K10525%09red
Vitamin B6 metabolism	KEGG PATHWAY	ko00750	3	11	0.057605	0.699937	c15283_g1|c36511_g2|c36511_g1	http://www.genome.jp/kegg-bin/show_pathway?ko00750/K01733%09red/K00831%09red
Nitrogen metabolism	KEGG PATHWAY	ko00910	7	48	0.0632269	0.699937	c28805_g1|c28805_g2|c47056_g1|c37097_g1|c30993_g1|c42794_g5|c20594_g1	http://www.genome.jp/kegg-bin/show_pathway?ko00910/K01915%09red/K02575%09red/K10534%09red/K00264%09red
Pentose phosphate pathway	KEGG PATHWAY	ko00030	12	102	0.0652444	0.699937	c37914_g7|c43321_g2|c43321_g1|c26895_g1|c35579_g1|c45194_g1|c43447_g1|c18396_g1|c32776_g2|c44023_g4|c44441_g1|c44168_g2	http://www.genome.jp/kegg-bin/show_pathway?ko00030/K01810%09red/K01623%09red/K00850%09red/K00615%09red
Naphthalene degradation	KEGG PATHWAY	ko00626	5	29	0.0658693	0.699937	c42326_g2|c31706_g1|c45283_g1|c43387_g3|c42326_g1	http://www.genome.jp/kegg-bin/show_pathway?ko00626/K00121%09red/K00001%09red
Phototransduction - fly	KEGG PATHWAY	ko04745	5	29	0.0658693	0.699937	c43738_g1|c45448_g1|c25031_g1|c33868_g2|c33847_g1	http://www.genome.jp/kegg-bin/show_pathway?ko04745/K05692%09red/K02183%09red
Hypertrophic cardiomyopathy (HCM)	KEGG PATHWAY	ko05410	7	49	0.0684149	0.699937	c43738_g1|c25031_g1|c31967_g1|c38475_g1|c42701_g1|c43726_g2|c33868_g2	http://www.genome.jp/kegg-bin/show_pathway?ko05410/K05692%09red/K07198%09red/K07199%09red
Phenylalanine metabolism	KEGG PATHWAY	ko00360	15	140	0.0775372	0.738941	c36498_g1|c29224_g1|c40250_g1|c39602_g2|c34601_g1|c35392_g1|c1151_g1|c44143_g3|c34896_g1|c35821_g1|c67067_g1|c36884_g1|c24721_g1|c31938_g1|c46617_g1	http://www.genome.jp/kegg-bin/show_pathway?ko00360/K00276%09red/K14455%09red/K10775%09red/K11188%09red/K01904%09red/K00588%09red/K00487%09red/K00430%09red
Non-alcoholic fatty liver disease (NAFLD)	KEGG PATHWAY	ko04932	17	164	0.078793	0.738941	c42221_g1|c29824_g1|c46829_g1|c40245_g1|c31967_g1|c39064_g2|c31462_g2|c46217_g1|c40286_g2|c38475_g1|c44272_g1|c42701_g1|c43726_g2|c34873_g1|c35106_g2|c34426_g1|c28781_g1	http://www.genome.jp/kegg-bin/show_pathway?ko04932/K03936%09red/K02256%09red/K03935%09red/K00411%09red/K00412%09red/K03955%09red/K03940%09red/K03949%09red/K02261%09red/K07198%09red/K07199%09red/K07297%09red/K03937%09red/K02262%09red
Huntington's disease	KEGG PATHWAY	ko05016	22	225	0.0805612	0.738941	c42221_g1|c45179_g2|c31462_g2|c44272_g1|c34873_g1|c35106_g2|c35764_g2|c31157_g1|c46217_g1|c46234_g1|c41806_g3|c26745_g2|c30820_g1|c44410_g2|c44217_g1|c46829_g1|c39064_g2|c47244_g1|c39808_g1|c28781_g1|c40245_g1|c40286_g2	http://www.genome.jp/kegg-bin/show_pathway?ko05016/K02256%09red/K06067%09red/K02133%09red/K02132%09red/K03129%09red/K02134%09red/K03009%09red/K03949%09red/K03940%09red/K05863%09red/K03017%09red/K02261%09red/K02262%09red/K02126%09red/K03006%09red/K11824%09red/K00411%09red/K00412%09red/K03955%09red/K03936%09red/K03937%09red/K03935%09red
Linoleic acid metabolism	KEGG PATHWAY	ko00591	8	63	0.087343	0.774442	c31408_g1|c45967_g2|c31582_g1|c44864_g3|c41833_g1|c44864_g2|c47282_g2|c38794_g6	http://www.genome.jp/kegg-bin/show_pathway?ko00591/K14674%09red/K00454%09red/K15718%09red
Pathogenic Escherichia coli infection	KEGG PATHWAY	ko05130	9	76	0.0982656	0.805315	c43738_g1|c25031_g1|c45574_g2|c45940_g2|c33346_g3|c39146_g4|c23109_g1|c33868_g2|c31683_g1	http://www.genome.jp/kegg-bin/show_pathway?ko05130/K11294%09red/K05692%09red/K07374%09red/K07375%09red
Prion diseases	KEGG PATHWAY	ko05020	6	44	0.102412	0.805315	c38084_g1|c32994_g1|c26633_g1|c37129_g4|c46923_g2|c42810_g2	http://www.genome.jp/kegg-bin/show_pathway?ko05020/K04371%09red/K09553%09red/K04368%09red/K09490%09red
Plant-pathogen interaction	KEGG PATHWAY	ko04626	24	258	0.103848	0.805315	c33847_g1|c43193_g3|c41627_g1|c41336_g2|c40496_g3|c45934_g1|c20223_g1|c36674_g1|c32994_g1|c35136_g1|c41054_g1|c36521_g1|c45448_g1|c36521_g2|c47360_g2|c38846_g2|c44145_g2|c44145_g3|c31889_g1|c42254_g2|c40461_g3|c36948_g1|c38261_g1|c30368_g1	http://www.genome.jp/kegg-bin/show_pathway?ko04626/K09487%09red/K13412%09red/K13413%09red/K13448%09red/K02358%09red/K13464%09red/K04368%09red/K13463%09red/K04079%09red/K05391%09red/K13422%09red/K13424%09red/K02183%09red
Carbon metabolism	KEGG PATHWAY	ko01200	39	450	0.104202	0.805315	c37644_g2|c41049_g2|c43447_g1|c44880_g1|c44452_g1|c45194_g1|c46674_g2|c44023_g4|c43387_g3|c27616_g1|c34635_g1|c40299_g3|c15283_g1|c42953_g3|c40069_g1|c38132_g5|c43321_g1|c30080_g1|c44168_g2|c41061_g1|c31988_g1|c37914_g7|c43321_g2|c31706_g1|c26895_g1|c36294_g2|c34702_g2|c34702_g1|c44441_g1|c29224_g1|c44774_g1|c36977_g2|c35579_g1|c40241_g2|c39612_g2|c18396_g1|c32776_g2|c35917_g1|c45926_g2	http://www.genome.jp/kegg-bin/show_pathway?ko01200/K00850%09red/K01689%09red/K00831%09red/K01681%09red/K00600%09red/K01623%09red/K00814%09red/K01810%09red/K00873%09red/K00134%09red/K14455%09red/K00281%09red/K01754%09red/K00927%09red/K01595%09red/K00615%09red/K01637%09red/K00058%09red/K00161%09red/K00029%09red/K00382%09red/K00121%09red/K00026%09red
Glycine, serine and threonine metabolism	KEGG PATHWAY	ko00260	12	112	0.105963	0.805315	c27616_g1|c40299_g3|c15283_g1|c40986_g1|c44774_g1|c44143_g3|c37839_g1|c36511_g2|c36511_g1|c35917_g1|c36977_g2|c38132_g5	http://www.genome.jp/kegg-bin/show_pathway?ko00260/K01754%09red/K00276%09red/K00058%09red/K00281%09red/K00600%09red/K00827%09red/K01733%09red/K00382%09red/K00831%09red
Terpenoid backbone biosynthesis	KEGG PATHWAY	ko00900	8	68	0.117608	0.847018	c45642_g3|c42816_g3|c35223_g1|c30791_g1|c32049_g1|c31971_g1|c40500_g1|c38299_g1	http://www.genome.jp/kegg-bin/show_pathway?ko00900/K13789%09red/K01770%09red/K05906%09red/K00021%09red/K01662%09red
AMPK signaling pathway	KEGG PATHWAY	ko04152	17	175	0.117818	0.847018	c42701_g1|c39706_g1|c40500_g1|c37914_g7|c31967_g1|c47236_g2|c43447_g1|c45642_g3|c45194_g1|c43726_g2|c38475_g1|c31971_g1|c33862_g1|c32717_g2|c32776_g2|c29824_g1|c34426_g1	http://www.genome.jp/kegg-bin/show_pathway?ko04152/K00850%09red/K11584%09red/K07204%09red/K07198%09red/K07199%09red/K07297%09red/K07901%09red/K00021%09red/K03234%09red
Galactose metabolism	KEGG PATHWAY	ko00052	9	82	0.134099	0.905613	c32013_g1|c37914_g7|c34844_g1|c44581_g3|c46571_g1|c45194_g1|c43447_g1|c32776_g2|c46181_g1	http://www.genome.jp/kegg-bin/show_pathway?ko00052/K01193%09red/K12447%09red/K00850%09red/K00963%09red/K06611%09red
Arachidonic acid metabolism	KEGG PATHWAY	ko00590	4	27	0.137731	0.905613	c31408_g1|c38901_g1|c31582_g1|c47282_g2	http://www.genome.jp/kegg-bin/show_pathway?ko00590/K14674%09red/K01254%09red
Phenylpropanoid biosynthesis	KEGG PATHWAY	ko00940	20	218	0.139975	0.905613	c36884_g1|c36498_g1|c34601_g1|c46617_g1|c40250_g1|c42396_g1|c39602_g2|c39131_g2|c35392_g1|c1151_g1|c67067_g1|c38730_g2|c34896_g1|c35821_g1|c40873_g1|c36873_g1|c41707_g1|c31030_g1|c24721_g1|c31938_g1	http://www.genome.jp/kegg-bin/show_pathway?ko00940/K13065%09red/K10775%09red/K13066%09red/K01188%09red/K12356%09red/K11188%09red/K01904%09red/K09754%09red/K09755%09red/K00430%09red/K00487%09red/K00588%09red/K09753%09red
Antigen processing and presentation	KEGG PATHWAY	ko04612	12	120	0.147312	0.905613	c44145_g2|c44145_g3|c40701_g2|c32914_g1|c37795_g1|c42964_g5|c40846_g1|c42964_g3|c40461_g3|c31369_g1|c40172_g1|c30356_g1	http://www.genome.jp/kegg-bin/show_pathway?ko04612/K08054%09red/K08057%09red/K01369%09red/K04079%09red/K08064%09red/K03283%09red
Rap1 signaling pathway	KEGG PATHWAY	ko04015	8	73	0.152741	0.905613	c43738_g1|c45448_g1|c25031_g1|c33847_g1|c32994_g1|c43707_g1|c38084_g1|c33868_g2	http://www.genome.jp/kegg-bin/show_pathway?ko04015/K04371%09red/K05759%09red/K04368%09red/K05692%09red/K02183%09red
Other types of O-glycan biosynthesis	KEGG PATHWAY	ko00514	2	9	0.156333	0.905613	c37028_g1|c45771_g1	http://www.genome.jp/kegg-bin/show_pathway?ko00514/K09667%09red/K03691%09red
Ether lipid metabolism	KEGG PATHWAY	ko00565	7	62	0.157699	0.905613	c43323_g2|c31408_g1|c31582_g1|c35460_g2|c39733_g2|c40524_g1|c47282_g2	http://www.genome.jp/kegg-bin/show_pathway?ko00565/K14674%09red/K01114%09red/K01115%09red
Oxytocin signaling pathway	KEGG PATHWAY	ko04921	12	122	0.158818	0.905613	c43738_g1|c45448_g1|c25031_g1|c31967_g1|c33847_g1|c33862_g1|c32994_g1|c38084_g1|c38475_g1|c42701_g1|c43726_g2|c33868_g2	http://www.genome.jp/kegg-bin/show_pathway?ko04921/K05692%09red/K04368%09red/K07198%09red/K07199%09red/K04371%09red/K03234%09red/K02183%09red
Estrogen signaling pathway	KEGG PATHWAY	ko04915	12	124	0.170766	0.905613	c45448_g1|c38084_g1|c44145_g2|c44145_g3|c32914_g1|c42964_g5|c43193_g3|c42964_g3|c32994_g1|c40461_g3|c31369_g1|c33847_g1	http://www.genome.jp/kegg-bin/show_pathway?ko04915/K09487%09red/K04368%09red/K04079%09red/K04371%09red/K03283%09red/K02183%09red
Phenylalanine, tyrosine and tryptophan biosynthesis	KEGG PATHWAY	ko00400	6	52	0.171258	0.905613	c43319_g6|c46209_g3|c32733_g1|c29224_g1|c36545_g1|c47317_g1	http://www.genome.jp/kegg-bin/show_pathway?ko00400/K01626%09red/K01850%09red/K14455%09red/K05359%09red/K15227%09red
Thyroid hormone signaling pathway	KEGG PATHWAY	ko04919	9	89	0.183258	0.905613	c43738_g1|c38084_g1|c25031_g1|c39733_g2|c32994_g1|c39808_g1|c40524_g1|c33868_g2|c35460_g2	http://www.genome.jp/kegg-bin/show_pathway?ko04919/K06067%09red/K04371%09red/K04368%09red/K05692%09red/K01114%09red
Photosynthesis	KEGG PATHWAY	ko00195	9	89	0.183258	0.905613	c37143_g4|c29311_g1|c44852_g1|c41570_g3|c26290_g1|c39499_g4|c33239_g3|c45702_g4|c27009_g1	http://www.genome.jp/kegg-bin/show_pathway?ko00195/K02113%09red/K02110%09red/K02690%09red/K02689%09red/K02109%09red/K02703%09red/K02704%09red/K02640%09red/K02639%09red
Valine, leucine and isoleucine biosynthesis	KEGG PATHWAY	ko00290	3	20	0.183764	0.905613	c43171_g1|c43171_g2|c27616_g1	http://www.genome.jp/kegg-bin/show_pathway?ko00290/K01754%09red/K01649%09red
Arrhythmogenic right ventricular cardiomyopathy (ARVC)	KEGG PATHWAY	ko05412	3	20	0.183764	0.905613	c43738_g1|c25031_g1|c33868_g2	http://www.genome.jp/kegg-bin/show_pathway?ko05412/K05692%09red
Circadian rhythm - plant	KEGG PATHWAY	ko04712	8	77	0.184045	0.905613	c40957_g2|c30805_g1|c25697_g1|c46171_g1|c46221_g1|c39494_g1|c42865_g1|c43455_g1	http://www.genome.jp/kegg-bin/show_pathway?ko04712/K16223%09red/K03097%09red/K16241%09red/K12115%09red/K12125%09red/K12124%09red/K00660%09red
Thyroid hormone synthesis	KEGG PATHWAY	ko04918	4	31	0.188408	0.905613	c37129_g4|c42810_g2|c30356_g1|c43193_g3	http://www.genome.jp/kegg-bin/show_pathway?ko04918/K08054%09red/K09487%09red/K09490%09red
Tyrosine metabolism	KEGG PATHWAY	ko00350	8	78	0.192274	0.905613	c42326_g2|c42326_g1|c29224_g1|c38529_g2|c31706_g1|c44143_g3|c45283_g1|c43387_g3	http://www.genome.jp/kegg-bin/show_pathway?ko00350/K00121%09red/K00276%09red/K14455%09red/K00001%09red/K00451%09red
Alzheimer's disease	KEGG PATHWAY	ko05010	21	243	0.192529	0.905613	c45448_g1|c42221_g1|c44217_g1|c40245_g1|c46829_g1|c45179_g2|c33847_g1|c38131_g1|c39064_g2|c40286_g2|c38503_g4|c46217_g1|c44452_g1|c31462_g2|c44272_g1|c41806_g3|c38084_g1|c34873_g1|c35106_g2|c28781_g1|c44410_g2	http://www.genome.jp/kegg-bin/show_pathway?ko05010/K02256%09red/K04505%09red/K00411%09red/K00412%09red/K04371%09red/K03955%09red/K03940%09red/K03949%09red/K02262%09red/K03935%09red/K03936%09red/K00134%09red/K02261%09red/K03937%09red/K02133%09red/K02132%09red/K02126%09red/K02134%09red/K02183%09red
Purine metabolism	KEGG PATHWAY	ko00230	19	217	0.192582	0.905613	c34635_g1|c26745_g2|c41492_g1|c40069_g1|c43181_g1|c41049_g1|c41908_g2|c31823_g1|c42460_g1|c30820_g1|c39346_g1|c46484_g2|c46484_g1|c46008_g2|c42965_g2|c37982_g4|c30080_g1|c35764_g2|c47295_g1	http://www.genome.jp/kegg-bin/show_pathway?ko00230/K00764%09red/K00088%09red/K01945%09red/K03017%09red/K03006%09red/K00759%09red/K02083%09red/K03043%09red/K00873%09red/K00365%09red/K03046%09red/K11808%09red/K03009%09red
Pyruvate metabolism	KEGG PATHWAY	ko00620	15	166	0.1954	0.905613	c34635_g1|c37644_g2|c44880_g1|c33697_g1|c40069_g1|c36294_g2|c22316_g1|c43171_g1|c43171_g2|c38132_g5|c39612_g2|c46674_g2|c40241_g2|c45926_g2|c30080_g1	http://www.genome.jp/kegg-bin/show_pathway?ko00620/K01512%09red/K00161%09red/K01595%09red/K01649%09red/K00029%09red/K00382%09red/K00873%09red/K00026%09red/K00016%09red
Drug metabolism - other enzymes	KEGG PATHWAY	ko00983	5	43	0.197465	0.905613	c44529_g4|c36630_g1|c46484_g2|c37430_g3|c46484_g1	http://www.genome.jp/kegg-bin/show_pathway?ko00983/K13421%09red/K00857%09red/K01489%09red/K00088%09red
Fatty acid elongation	KEGG PATHWAY	ko00062	5	44	0.209104	0.94274	c33514_g1|c33514_g2|c33514_g3|c39583_g1|c40170_g1	http://www.genome.jp/kegg-bin/show_pathway?ko00062/K10251%09red/K15397%09red
Glyoxylate and dicarboxylate metabolism	KEGG PATHWAY	ko00630	10	106	0.218228	0.964793	c41600_g1|c44483_g2|c41600_g4|c41049_g2|c42953_g3|c44880_g1|c30993_g1|c35917_g1|c36977_g2|c40008_g1	http://www.genome.jp/kegg-bin/show_pathway?ko00630/K03781%09red/K11517%09red/K01681%09red/K00600%09red/K01915%09red/K01637%09red/K00026%09red
Spliceosome	KEGG PATHWAY	ko03040	21	249	0.22125	0.964793	c37768_g1|c45521_g4|c39667_g1|c45445_g1|c32914_g1|c42964_g5|c29476_g1|c42964_g3|c46279_g1|c39443_g1|c46676_g1|c26149_g1|c43727_g2|c46258_g1|c31369_g1|c46668_g1|c46500_g1|c32981_g2|c45824_g1|c36274_g1|c42532_g1	http://www.genome.jp/kegg-bin/show_pathway?ko03040/K12741%09red/K12826%09red/K12828%09red/K12870%09red/K12835%09red/K12831%09red/K12824%09red/K12822%09red/K12816%09red/K12872%09red/K06063%09red/K12849%09red/K12811%09red/K12879%09red/K11095%09red/K03283%09red/K11086%09red/K12818%09red
Gap junction	KEGG PATHWAY	ko04540	7	70	0.230093	0.987175	c38084_g1|c33346_g3|c45574_g2|c45940_g2|c32994_g1|c39146_g4|c31683_g1	http://www.genome.jp/kegg-bin/show_pathway?ko04540/K04371%09red/K04368%09red/K07374%09red/K07375%09red
Dilated cardiomyopathy	KEGG PATHWAY	ko05414	3	23	0.235231	0.993198	c43738_g1|c25031_g1|c33868_g2	http://www.genome.jp/kegg-bin/show_pathway?ko05414/K05692%09red
Neuroactive ligand-receptor interaction	KEGG PATHWAY	ko04080	2	13	0.252999	0.999984	c41303_g4|c34720_g1	http://www.genome.jp/kegg-bin/show_pathway?ko04080/K05236%09red
Pyrimidine metabolism	KEGG PATHWAY	ko00240	15	176	0.255699	0.999984	c43453_g1|c37982_g4|c40330_g2|c37430_g3|c41492_g1|c43181_g1|c40330_g1|c41908_g2|c36630_g1|c26745_g2|c44529_g4|c42965_g2|c42161_g3|c35764_g2|c30820_g1	http://www.genome.jp/kegg-bin/show_pathway?ko00240/K00857%09red/K01240%09red/K03006%09red/K03017%09red/K01489%09red/K01520%09red/K13421%09red/K03043%09red/K09903%09red/K03046%09red/K03009%09red
Viral myocarditis	KEGG PATHWAY	ko05416	5	48	0.257639	0.999984	c43738_g1|c35467_g1|c27277_g1|c25031_g1|c33868_g2	http://www.genome.jp/kegg-bin/show_pathway?ko05416/K05692%09red/K03260%09red
Circadian rhythm	KEGG PATHWAY	ko04710	5	48	0.257639	0.999984	c43726_g2|c31967_g1|c38475_g1|c22365_g1|c42701_g1	http://www.genome.jp/kegg-bin/show_pathway?ko04710/K07198%09red/K07199%09red/K03347%09red
Carotenoid biosynthesis	KEGG PATHWAY	ko00906	4	36	0.258373	0.999984	c32903_g1|c31589_g1|c27446_g1|c34289_g1	http://www.genome.jp/kegg-bin/show_pathway?ko00906/K06443%09red/K09840%09red
Diterpenoid biosynthesis	KEGG PATHWAY	ko00904	3	25	0.270796	0.999984	c35656_g1|c42165_g3|c31743_g2	http://www.genome.jp/kegg-bin/show_pathway?ko00904/K04124%09red/K05282%09red
Two-component system	KEGG PATHWAY	ko02020	4	38	0.287685	0.999984	c40245_g1|c42580_g1|c44272_g1|c30993_g1	http://www.genome.jp/kegg-bin/show_pathway?ko02020/K00411%09red/K02259%09red/K00412%09red/K01915%09red
Chloroalkane and chloroalkene degradation	KEGG PATHWAY	ko00625	5	51	0.295624	0.999984	c42326_g2|c31706_g1|c45283_g1|c43387_g3|c42326_g1	http://www.genome.jp/kegg-bin/show_pathway?ko00625/K00121%09red/K00001%09red
Riboflavin metabolism	KEGG PATHWAY	ko00740	2	15	0.302205	0.999984	c37038_g1|c45380_g1	http://www.genome.jp/kegg-bin/show_pathway?ko00740/K00793%09red
Gastric acid secretion	KEGG PATHWAY	ko04971	2	15	0.302205	0.999984	c45448_g1|c33847_g1	http://www.genome.jp/kegg-bin/show_pathway?ko04971/K02183%09red
Selenocompound metabolism	KEGG PATHWAY	ko00450	3	27	0.306882	0.999984	c22615_g1|c44736_g3|c37761_g3	http://www.genome.jp/kegg-bin/show_pathway?ko00450/K01739%09red/K00549%09red
Thyroid cancer	KEGG PATHWAY	ko05216	3	27	0.306882	0.999984	c32994_g1|c38084_g1|c46776_g1	http://www.genome.jp/kegg-bin/show_pathway?ko05216/K09291%09red/K04371%09red/K04368%09red
Porphyrin and chlorophyll metabolism	KEGG PATHWAY	ko00860	6	66	0.322447	0.999984	c32109_g1|c36461_g1|c45577_g2|c42580_g1|c43439_g1|c41293_g1	http://www.genome.jp/kegg-bin/show_pathway?ko00860/K13071%09red/K13545%09red/K01885%09red/K02259%09red/K00228%09red
Flavone and flavonol biosynthesis	KEGG PATHWAY	ko00944	1	5	0.330694	0.999984	c38540_g1	http://www.genome.jp/kegg-bin/show_pathway?ko00944/K05280%09red
Adipocytokine signaling pathway	KEGG PATHWAY	ko04920	6	67	0.334082	0.999984	c31967_g1|c38475_g1|c34426_g1|c42701_g1|c43726_g2|c29824_g1	http://www.genome.jp/kegg-bin/show_pathway?ko04920/K07297%09red/K07198%09red/K07199%09red
Base excision repair	KEGG PATHWAY	ko03410	5	54	0.334447	0.999984	c39970_g1|c40988_g1|c36595_g1|c38634_g2|c45911_g2	http://www.genome.jp/kegg-bin/show_pathway?ko03410/K01246%09red/K01247%09red/K10798%09red
FoxO signaling pathway	KEGG PATHWAY	ko04068	9	107	0.336574	0.999984	c38084_g1|c41600_g1|c41600_g4|c31967_g1|c32994_g1|c38475_g1|c42701_g1|c43726_g2|c40008_g1	http://www.genome.jp/kegg-bin/show_pathway?ko04068/K03781%09red/K04371%09red/K04368%09red/K07198%09red/K07199%09red
2-Oxocarboxylic acid metabolism	KEGG PATHWAY	ko01210	7	81	0.343114	0.999984	c41061_g1|c43420_g2|c29224_g1|c37969_g1|c42953_g3|c43171_g1|c43171_g2	http://www.genome.jp/kegg-bin/show_pathway?ko01210/K14455%09red/K14677%09red/K01649%09red/K00814%09red/K01681%09red
Sesquiterpenoid and triterpenoid biosynthesis	KEGG PATHWAY	ko00909	2	17	0.350811	0.999984	c40058_g1|c45564_g5	http://www.genome.jp/kegg-bin/show_pathway?ko00909/K00511%09red/K00801%09red
Olfactory transduction	KEGG PATHWAY	ko04740	2	17	0.350811	0.999984	c45448_g1|c33847_g1	http://www.genome.jp/kegg-bin/show_pathway?ko04740/K02183%09red
Phototransduction	KEGG PATHWAY	ko04744	2	17	0.350811	0.999984	c45448_g1|c33847_g1	http://www.genome.jp/kegg-bin/show_pathway?ko04744/K02183%09red
Retinol metabolism	KEGG PATHWAY	ko00830	6	69	0.357484	0.999984	c42326_g2|c42326_g1|c36236_g1|c31706_g1|c45283_g1|c43387_g3	http://www.genome.jp/kegg-bin/show_pathway?ko00830/K07437%09red/K00121%09red/K00001%09red
Transcriptional misregulation in cancer	KEGG PATHWAY	ko05202	5	57	0.373665	0.999984	c41882_g1|c42193_g3|c39808_g1|c36556_g1|c44785_g1	http://www.genome.jp/kegg-bin/show_pathway?ko05202/K13098%09red/K06067%09red/K11253%09red
NOD-like receptor signaling pathway	KEGG PATHWAY	ko04621	5	57	0.373665	0.999984	c38084_g1|c44145_g2|c43193_g3|c40461_g3|c44145_g3	http://www.genome.jp/kegg-bin/show_pathway?ko04621/K04371%09red/K09487%09red/K04079%09red
Caffeine metabolism	KEGG PATHWAY	ko00232	1	6	0.374024	0.999984	c47295_g1	http://www.genome.jp/kegg-bin/show_pathway?ko00232/K00365%09red
Biosynthesis of ansamycins	KEGG PATHWAY	ko01051	1	6	0.374024	0.999984	c44168_g2	http://www.genome.jp/kegg-bin/show_pathway?ko01051/K00615%09red
Nicotinate and nicotinamide metabolism	KEGG PATHWAY	ko00760	3	31	0.379203	0.999984	c40330_g2|c34726_g1|c40330_g1	http://www.genome.jp/kegg-bin/show_pathway?ko00760/K00278%09red/K01240%09red
Regulation of autophagy	KEGG PATHWAY	ko04140	5	58	0.386753	0.999984	c43726_g2|c42216_g2|c40826_g2|c38475_g1|c42191_g1	http://www.genome.jp/kegg-bin/show_pathway?ko04140/K00914%09red/K08269%09red/K08332%09red/K07198%09red
Protein export	KEGG PATHWAY	ko03060	5	58	0.386753	0.999984	c37129_g4|c42810_g2|c35832_g1|c41558_g1|c31840_g1	http://www.genome.jp/kegg-bin/show_pathway?ko03060/K13431%09red/K10956%09red/K09490%09red/K09481%09red
Bile secretion	KEGG PATHWAY	ko04976	5	58	0.386753	0.999984	c36413_g1|c45642_g3|c32842_g1|c40500_g1|c31971_g1	http://www.genome.jp/kegg-bin/show_pathway?ko04976/K00021%09red/K05658%09red
Ubiquinone and other terpenoid-quinone biosynthesis	KEGG PATHWAY	ko00130	4	45	0.392356	0.999984	c36884_g1|c24721_g1|c35821_g1|c40250_g1	http://www.genome.jp/kegg-bin/show_pathway?ko00130/K00487%09red/K01904%09red
Alcoholism	KEGG PATHWAY	ko05034	10	127	0.394358	0.999984	c45448_g1|c32994_g1|c36556_g1|c42193_g3|c33847_g1|c30319_g2|c43226_g2|c39808_g1|c41882_g1|c38084_g1	http://www.genome.jp/kegg-bin/show_pathway?ko05034/K11251%09red/K11252%09red/K11253%09red/K06067%09red/K04368%09red/K04371%09red/K02183%09red
Protein digestion and absorption	KEGG PATHWAY	ko04974	2	19	0.398196	0.999984	c39370_g1|c36940_g1	http://www.genome.jp/kegg-bin/show_pathway?ko04974/K14207%09red/K01285%09red
Salivary secretion	KEGG PATHWAY	ko04970	2	19	0.398196	0.999984	c45448_g1|c33847_g1	http://www.genome.jp/kegg-bin/show_pathway?ko04970/K02183%09red
Ubiquitin mediated proteolysis	KEGG PATHWAY	ko04120	14	183	0.398422	0.999984	c35915_g2|c25876_g1|c22365_g1|c38029_g1|c46143_g3|c35915_g1|c42462_g1|c33439_g1|c46626_g5|c30653_g1|c45075_g2|c33311_g1|c37610_g3|c29878_g1	http://www.genome.jp/kegg-bin/show_pathway?ko04120/K10601%09red/K10581%09red/K10597%09red/K10592%09red/K06689%09red/K10144%09red/K10609%09red/K03178%09red/K03869%09red/K03347%09red/K03364%09red
Phagosome	KEGG PATHWAY	ko04145	14	184	0.405794	0.999984	c43738_g1|c42216_g2|c25031_g1|c45574_g2|c45058_g2|c31840_g1|c30356_g1|c40846_g1|c45940_g2|c33346_g3|c35832_g1|c39146_g4|c33868_g2|c31683_g1	http://www.genome.jp/kegg-bin/show_pathway?ko04145/K08054%09red/K08057%09red/K09481%09red/K00921%09red/K10956%09red/K05692%09red/K07374%09red/K07375%09red/K00914%09red
Chronic myeloid leukemia	KEGG PATHWAY	ko05220	3	34	0.432406	0.999984	c32994_g1|c38084_g1|c39808_g1	http://www.genome.jp/kegg-bin/show_pathway?ko05220/K06067%09red/K04371%09red/K04368%09red
Inositol phosphate metabolism	KEGG PATHWAY	ko00562	7	91	0.450476	0.999984	c19546_g2|c45058_g2|c42216_g2|c39733_g2|c37892_g2|c40524_g1|c35460_g2	http://www.genome.jp/kegg-bin/show_pathway?ko00562/K00914%09red/K00469%09red/K00913%09red/K01114%09red/K00921%09red
Type II diabetes mellitus	KEGG PATHWAY	ko04930	4	49	0.451455	0.999984	c38084_g1|c30080_g1|c34635_g1|c40069_g1	http://www.genome.jp/kegg-bin/show_pathway?ko04930/K04371%09red/K00873%09red
Glioma	KEGG PATHWAY	ko05214	4	50	0.465957	0.999984	c45448_g1|c32994_g1|c33847_g1|c38084_g1	http://www.genome.jp/kegg-bin/show_pathway?ko05214/K04371%09red/K04368%09red/K02183%09red
Systemic lupus erythematosus	KEGG PATHWAY	ko05322	6	79	0.474319	0.999984	c36556_g1|c42193_g3|c30319_g2|c43226_g2|c41882_g1|c32981_g2	http://www.genome.jp/kegg-bin/show_pathway?ko05322/K11086%09red/K11251%09red/K11252%09red/K11253%09red
Shigellosis	KEGG PATHWAY	ko05131	5	65	0.477165	0.999984	c43738_g1|c38084_g1|c25031_g1|c43707_g1|c33868_g2	http://www.genome.jp/kegg-bin/show_pathway?ko05131/K04371%09red/K05759%09red/K05692%09red
Prostate cancer	KEGG PATHWAY	ko05215	6	80	0.485754	0.999984	c38084_g1|c44145_g2|c44145_g3|c43193_g3|c32994_g1|c40461_g3	http://www.genome.jp/kegg-bin/show_pathway?ko05215/K04371%09red/K04368%09red/K09487%09red/K04079%09red
Styrene degradation	KEGG PATHWAY	ko00643	1	9	0.487905	0.999984	c38529_g2	http://www.genome.jp/kegg-bin/show_pathway?ko00643/K00451%09red
Isoflavonoid biosynthesis	KEGG PATHWAY	ko00943	1	9	0.487905	0.999984	c45938_g1	http://www.genome.jp/kegg-bin/show_pathway?ko00943/K13260%09red
Melanogenesis	KEGG PATHWAY	ko04916	4	52	0.494526	0.999984	c45448_g1|c32994_g1|c33847_g1|c38084_g1	http://www.genome.jp/kegg-bin/show_pathway?ko04916/K04371%09red/K04368%09red/K02183%09red
Brassinosteroid biosynthesis	KEGG PATHWAY	ko00905	1	10	0.521062	0.999984	c36701_g1	http://www.genome.jp/kegg-bin/show_pathway?ko00905/K15639%09red
Cardiac muscle contraction	KEGG PATHWAY	ko04260	5	69	0.526851	0.999984	c40245_g1|c46217_g1|c40286_g2|c39064_g2|c44272_g1	http://www.genome.jp/kegg-bin/show_pathway?ko04260/K02261%09red/K02256%09red/K02262%09red/K00411%09red/K00412%09red
Glycerophospholipid metabolism	KEGG PATHWAY	ko00564	11	157	0.52879	0.999984	c43323_g2|c31408_g1|c31582_g1|c40524_g1|c40856_g3|c42073_g1|c39733_g2|c37985_g2|c28222_g2|c35460_g2|c47282_g2	http://www.genome.jp/kegg-bin/show_pathway?ko00564/K00655%09red/K01114%09red/K01115%09red/K13508%09red/K01613%09red/K14674%09red/K00630%09red
Leukocyte transendothelial migration	KEGG PATHWAY	ko04670	3	40	0.532937	0.999984	c43738_g1|c25031_g1|c33868_g2	http://www.genome.jp/kegg-bin/show_pathway?ko04670/K05692%09red
Cysteine and methionine metabolism	KEGG PATHWAY	ko00270	10	143	0.533982	0.999984	c37761_g3|c33697_g1|c29224_g1|c22615_g1|c36966_g1|c45189_g1|c44880_g1|c44736_g3|c25621_g1|c36886_g1	http://www.genome.jp/kegg-bin/show_pathway?ko00270/K00549%09red/K14455%09red/K01244%09red/K00789%09red/K00026%09red/K00016%09red/K01739%09red
Wnt signaling pathway	KEGG PATHWAY	ko04310	7	100	0.544065	0.999984	c30805_g1|c22365_g1|c41575_g1|c38131_g1|c43381_g4|c26461_g1|c38503_g4	http://www.genome.jp/kegg-bin/show_pathway?ko04310/K04507%09red/K03097%09red/K04505%09red/K04508%09red/K03347%09red
Influenza A	KEGG PATHWAY	ko05164	12	174	0.547193	0.999984	c43738_g1|c38084_g1|c25031_g1|c32914_g1|c42964_g5|c42964_g3|c32994_g1|c31369_g1|c31972_g1|c33868_g2|c35886_g1|c46721_g2	http://www.genome.jp/kegg-bin/show_pathway?ko05164/K04733%09red/K05692%09red/K04371%09red/K04368%09red/K14297%09red/K03283%09red
Steroid hormone biosynthesis	KEGG PATHWAY	ko00140	1	11	0.552074	0.999984	c39583_g1	http://www.genome.jp/kegg-bin/show_pathway?ko00140/K10251%09red
Sulfur relay system	KEGG PATHWAY	ko04122	1	11	0.552074	0.999984	c25380_g2	http://www.genome.jp/kegg-bin/show_pathway?ko04122/K04487%09red
Carbon fixation pathways in prokaryotes	KEGG PATHWAY	ko00720	5	72	0.5627	0.999984	c42953_g3|c45926_g2|c36294_g2|c37644_g2|c40241_g2	http://www.genome.jp/kegg-bin/show_pathway?ko00720/K01595%09red/K01681%09red
GnRH signaling pathway	KEGG PATHWAY	ko04912	5	72	0.5627	0.999984	c45448_g1|c32994_g1|c33847_g1|c43323_g2|c38084_g1	http://www.genome.jp/kegg-bin/show_pathway?ko04912/K04371%09red/K04368%09red/K01115%09red/K02183%09red
Vascular smooth muscle contraction	KEGG PATHWAY	ko04270	4	57	0.562833	0.999984	c45448_g1|c32994_g1|c33847_g1|c38084_g1	http://www.genome.jp/kegg-bin/show_pathway?ko04270/K04371%09red/K04368%09red/K02183%09red
Circadian entrainment	KEGG PATHWAY	ko04713	3	42	0.564157	0.999984	c45448_g1|c38084_g1|c33847_g1	http://www.genome.jp/kegg-bin/show_pathway?ko04713/K04371%09red/K02183%09red
MAPK signaling pathway - fly	KEGG PATHWAY	ko04013	2	27	0.568239	0.999984	c32994_g1|c38084_g1	http://www.genome.jp/kegg-bin/show_pathway?ko04013/K04371%09red/K04368%09red
Inflammatory mediator regulation of TRP channels	KEGG PATHWAY	ko04750	2	27	0.568239	0.999984	c45448_g1|c33847_g1	http://www.genome.jp/kegg-bin/show_pathway?ko04750/K02183%09red
MAPK signaling pathway - yeast	KEGG PATHWAY	ko04011	1	12	0.581079	0.999984	c46776_g1	http://www.genome.jp/kegg-bin/show_pathway?ko04011/K09291%09red
One carbon pool by folate	KEGG PATHWAY	ko00670	2	28	0.586907	0.999984	c35917_g1|c36977_g2	http://www.genome.jp/kegg-bin/show_pathway?ko00670/K00600%09red
Dorso-ventral axis formation	KEGG PATHWAY	ko04320	2	28	0.586907	0.999984	c32994_g1|c38084_g1	http://www.genome.jp/kegg-bin/show_pathway?ko04320/K04371%09red/K04368%09red
Platelet activation	KEGG PATHWAY	ko04611	4	59	0.588701	0.999984	c43738_g1|c38084_g1|c25031_g1|c33868_g2	http://www.genome.jp/kegg-bin/show_pathway?ko04611/K04371%09red/K05692%09red
Vibrio cholerae infection	KEGG PATHWAY	ko05110	6	90	0.594605	0.999984	c43738_g1|c31840_g1|c25031_g1|c35832_g1|c33868_g2|c41224_g2	http://www.genome.jp/kegg-bin/show_pathway?ko05110/K10956%09red/K05692%09red/K10950%09red/K09481%09red
Tryptophan metabolism	KEGG PATHWAY	ko00380	5	75	0.597122	0.999984	c34420_g1|c41600_g1|c41600_g4|c40008_g1|c36988_g2	http://www.genome.jp/kegg-bin/show_pathway?ko00380/K03781%09red/K11816%09red/K16903%09red
Pathways in cancer	KEGG PATHWAY	ko05200	9	136	0.60019	0.999984	c38084_g1|c44145_g2|c46776_g1|c43193_g3|c32994_g1|c40461_g3|c44145_g3|c39808_g1|c43789_g1	http://www.genome.jp/kegg-bin/show_pathway?ko05200/K09291%09red/K08737%09red/K09487%09red/K06067%09red/K04368%09red/K04079%09red/K04371%09red
Cholinergic synapse	KEGG PATHWAY	ko04725	2	29	0.604969	0.999984	c32994_g1|c38084_g1	http://www.genome.jp/kegg-bin/show_pathway?ko04725/K04371%09red/K04368%09red
Bladder cancer	KEGG PATHWAY	ko05219	2	29	0.604969	0.999984	c32994_g1|c38084_g1	http://www.genome.jp/kegg-bin/show_pathway?ko05219/K04371%09red/K04368%09red
Salmonella infection	KEGG PATHWAY	ko05132	5	76	0.608252	0.999984	c43738_g1|c38084_g1|c25031_g1|c43707_g1|c33868_g2	http://www.genome.jp/kegg-bin/show_pathway?ko05132/K04371%09red/K05759%09red/K05692%09red
GABAergic synapse	KEGG PATHWAY	ko04727	3	45	0.608512	0.999984	c37363_g1|c36940_g1|c30993_g1	http://www.genome.jp/kegg-bin/show_pathway?ko04727/K14207%09red/K01580%09red/K01915%09red
Amyotrophic lateral sclerosis (ALS)	KEGG PATHWAY	ko05014	3	45	0.608512	0.999984	c41600_g1|c40008_g1|c41600_g4	http://www.genome.jp/kegg-bin/show_pathway?ko05014/K03781%09red
Glycerolipid metabolism	KEGG PATHWAY	ko00561	7	107	0.611932	0.999984	c31408_g1|c31582_g1|c42073_g1|c36277_g2|c37985_g2|c28222_g2|c47282_g2	http://www.genome.jp/kegg-bin/show_pathway?ko00561/K14674%09red/K13508%09red/K00655%09red/K00630%09red/K06119%09red
RNA transport	KEGG PATHWAY	ko03013	16	243	0.61316	0.999984	c36275_g1|c35255_g1|c46776_g1|c40691_g1|c42982_g3|c42982_g2|c35467_g1|c27277_g1|c45649_g1|c45805_g1|c45275_g3|c42144_g1|c43727_g2|c44311_g1|c46721_g2|c40645_g2	http://www.genome.jp/kegg-bin/show_pathway?ko03013/K09291%09red/K03257%09red/K03231%09red/K14311%09red/K14297%09red/K03243%09red/K12879%09red/K14325%09red/K03260%09red/K03680%09red/K14289%09red/K14327%09red/K03252%09red/K03251%09red
Mineral absorption	KEGG PATHWAY	ko04978	2	30	0.622425	0.999984	c35523_g1|c41803_g3	http://www.genome.jp/kegg-bin/show_pathway?ko04978/K12347%09red/K00522%09red
Acute myeloid leukemia	KEGG PATHWAY	ko05221	2	30	0.622425	0.999984	c32994_g1|c38084_g1	http://www.genome.jp/kegg-bin/show_pathway?ko05221/K04371%09red/K04368%09red
Adherens junction	KEGG PATHWAY	ko04520	5	78	0.629969	0.999984	c43738_g1|c38084_g1|c25031_g1|c30805_g1|c33868_g2	http://www.genome.jp/kegg-bin/show_pathway?ko04520/K04371%09red/K03097%09red/K05692%09red
Aminobenzoate degradation	KEGG PATHWAY	ko00627	1	14	0.633578	0.999984	c22316_g1	http://www.genome.jp/kegg-bin/show_pathway?ko00627/K01512%09red
Biosynthesis of unsaturated fatty acids	KEGG PATHWAY	ko01040	3	47	0.636355	0.999984	c44212_g4|c32629_g1|c39583_g1	http://www.genome.jp/kegg-bin/show_pathway?ko01040/K10256%09red/K03921%09red/K10251%09red
Serotonergic synapse	KEGG PATHWAY	ko04726	2	31	0.639279	0.999984	c32994_g1|c38084_g1	http://www.genome.jp/kegg-bin/show_pathway?ko04726/K04371%09red/K04368%09red
Progesterone-mediated oocyte maturation	KEGG PATHWAY	ko04914	6	95	0.644189	0.999984	c38084_g1|c44145_g2|c44145_g3|c32994_g1|c40461_g3|c37610_g3	http://www.genome.jp/kegg-bin/show_pathway?ko04914/K04371%09red/K04368%09red/K03364%09red/K04079%09red
Bacterial invasion of epithelial cells	KEGG PATHWAY	ko05100	3	48	0.649746	0.999984	c43738_g1|c25031_g1|c33868_g2	http://www.genome.jp/kegg-bin/show_pathway?ko05100/K05692%09red
Metabolism of xenobiotics by cytochrome P450	KEGG PATHWAY	ko00980	5	80	0.650938	0.999984	c42326_g2|c31706_g1|c45283_g1|c43387_g3|c42326_g1	http://www.genome.jp/kegg-bin/show_pathway?ko00980/K00121%09red/K00001%09red
Tropane, piperidine and pyridine alkaloid biosynthesis	KEGG PATHWAY	ko00960	2	32	0.655533	0.999984	c44143_g3|c29224_g1	http://www.genome.jp/kegg-bin/show_pathway?ko00960/K00276%09red/K14455%09red
Non-small cell lung cancer	KEGG PATHWAY	ko05223	2	32	0.655533	0.999984	c32994_g1|c38084_g1	http://www.genome.jp/kegg-bin/show_pathway?ko05223/K04371%09red/K04368%09red
Cell cycle - Caulobacter	KEGG PATHWAY	ko04112	2	33	0.671196	0.999984	c36562_g1|c41212_g1	http://www.genome.jp/kegg-bin/show_pathway?ko04112/K01358%09red/K03531%09red
Mismatch repair	KEGG PATHWAY	ko03430	3	50	0.675462	0.999984	c30421_g1|c43789_g1|c33292_g1	http://www.genome.jp/kegg-bin/show_pathway?ko03430/K10754%09red/K10755%09red/K08737%09red
Fat digestion and absorption	KEGG PATHWAY	ko04975	1	16	0.679502	0.999984	c29224_g1	http://www.genome.jp/kegg-bin/show_pathway?ko04975/K14455%09red
Melanoma	KEGG PATHWAY	ko05218	2	34	0.686277	0.999984	c32994_g1|c38084_g1	http://www.genome.jp/kegg-bin/show_pathway?ko05218/K04371%09red/K04368%09red
Phosphatidylinositol signaling system	KEGG PATHWAY	ko04070	5	85	0.699955	0.999984	c45448_g1|c42216_g2|c33847_g1|c45058_g2|c19546_g2	http://www.genome.jp/kegg-bin/show_pathway?ko04070/K00914%09red/K00921%09red/K00913%09red/K02183%09red
Drug metabolism - cytochrome P450	KEGG PATHWAY	ko00982	5	85	0.699955	0.999984	c42326_g2|c31706_g1|c45283_g1|c43387_g3|c42326_g1	http://www.genome.jp/kegg-bin/show_pathway?ko00982/K00121%09red/K00001%09red
Nucleotide excision repair	KEGG PATHWAY	ko03420	5	85	0.699955	0.999984	c45418_g1|c30421_g1|c35970_g1|c33292_g1|c29878_g1	http://www.genome.jp/kegg-bin/show_pathway?ko03420/K10609%09red/K10754%09red/K10755%09red/K10839%09red/K10849%09red
mTOR signaling pathway	KEGG PATHWAY	ko04150	5	85	0.699955	0.999984	c43726_g2|c38084_g1|c40826_g2|c38475_g1|c47236_g2	http://www.genome.jp/kegg-bin/show_pathway?ko04150/K04371%09red/K07204%09red/K08269%09red/K07198%09red
Type I diabetes mellitus	KEGG PATHWAY	ko04940	1	17	0.700259	0.999984	c37363_g1	http://www.genome.jp/kegg-bin/show_pathway?ko04940/K01580%09red
Isoquinoline alkaloid biosynthesis	KEGG PATHWAY	ko00950	2	35	0.700784	0.999984	c44143_g3|c29224_g1	http://www.genome.jp/kegg-bin/show_pathway?ko00950/K00276%09red/K14455%09red
Epstein-Barr virus infection	KEGG PATHWAY	ko05169	15	244	0.708751	0.999984	c30805_g1|c43233_g1|c32914_g1|c42964_g5|c42964_g3|c43545_g1|c30820_g1|c26745_g2|c39808_g1|c31694_g1|c43967_g2|c45824_g1|c35764_g2|c36592_g1|c31369_g1	http://www.genome.jp/kegg-bin/show_pathway?ko05169/K15979%09red/K06067%09red/K03097%09red/K03006%09red/K03124%09red/K03017%09red/K06063%09red/K03036%09red/K03009%09red/K03032%09red/K03283%09red
Prolactin signaling pathway	KEGG PATHWAY	ko04917	2	36	0.714728	0.999984	c32994_g1|c38084_g1	http://www.genome.jp/kegg-bin/show_pathway?ko04917/K04371%09red/K04368%09red
Biotin metabolism	KEGG PATHWAY	ko00780	1	18	0.719673	0.999984	c43294_g2	http://www.genome.jp/kegg-bin/show_pathway?ko00780/K02372%09red
Lysosome	KEGG PATHWAY	ko04142	7	120	0.721942	0.999984	c40701_g2|c41803_g3|c20042_g1|c39308_g1|c40172_g1|c46104_g1|c33157_g1	http://www.genome.jp/kegg-bin/show_pathway?ko04142/K12347%09red/K01369%09red/K01373%09red/K12385%09red
Fc epsilon RI signaling pathway	KEGG PATHWAY	ko04664	2	37	0.728123	0.999984	c32994_g1|c38084_g1	http://www.genome.jp/kegg-bin/show_pathway?ko04664/K04371%09red/K04368%09red
Neurotrophin signaling pathway	KEGG PATHWAY	ko04722	8	137	0.72847	0.999984	c45448_g1|c38084_g1|c33847_g1|c38131_g1|c32994_g1|c31972_g1|c35886_g1|c38503_g4	http://www.genome.jp/kegg-bin/show_pathway?ko04722/K04371%09red/K04368%09red/K04505%09red/K04733%09red/K02183%09red
Legionellosis	KEGG PATHWAY	ko05134	7	121	0.729446	0.999984	c35255_g1|c32914_g1|c42964_g5|c42964_g3|c31369_g1|c35530_g3|c36185_g2	http://www.genome.jp/kegg-bin/show_pathway?ko05134/K03231%09red/K13525%09red/K07953%09red/K03283%09red
Pentose and glucuronate interconversions	KEGG PATHWAY	ko00040	8	138	0.735425	0.999984	c35796_g1|c42199_g3|c36350_g2|c42309_g1|c44581_g3|c46571_g1|c38279_g1|c36692_g3	http://www.genome.jp/kegg-bin/show_pathway?ko00040/K01051%09red/K00963%09red/K01728%09red/K12447%09red
Long-term depression	KEGG PATHWAY	ko04730	2	38	0.740979	0.999984	c32994_g1|c38084_g1	http://www.genome.jp/kegg-bin/show_pathway?ko04730/K04371%09red/K04368%09red
TNF signaling pathway	KEGG PATHWAY	ko04668	2	38	0.740979	0.999984	c32994_g1|c38084_g1	http://www.genome.jp/kegg-bin/show_pathway?ko04668/K04371%09red/K04368%09red
Long-term potentiation	KEGG PATHWAY	ko04720	4	73	0.742447	0.999984	c45448_g1|c32994_g1|c33847_g1|c38084_g1	http://www.genome.jp/kegg-bin/show_pathway?ko04720/K04371%09red/K04368%09red/K02183%09red
Measles	KEGG PATHWAY	ko05162	8	142	0.762014	0.999984	c30805_g1|c32914_g1|c42964_g5|c42964_g3|c31369_g1|c30653_g1|c31972_g1|c35886_g1	http://www.genome.jp/kegg-bin/show_pathway?ko05162/K04733%09red/K10144%09red/K03097%09red/K03283%09red
ErbB signaling pathway	KEGG PATHWAY	ko04012	2	40	0.765135	0.999984	c32994_g1|c38084_g1	http://www.genome.jp/kegg-bin/show_pathway?ko04012/K04371%09red/K04368%09red
Photosynthesis - antenna proteins	KEGG PATHWAY	ko00196	2	40	0.765135	0.999984	c43246_g2|c29952_g1	http://www.genome.jp/kegg-bin/show_pathway?ko00196/K08910%09red/K08912%09red
Tight junction	KEGG PATHWAY	ko04530	5	93	0.76802	0.999984	c43738_g1|c25031_g1|c30805_g1|c37441_g1|c33868_g2	http://www.genome.jp/kegg-bin/show_pathway?ko04530/K04424%09red/K03097%09red/K05692%09red
Colorectal cancer	KEGG PATHWAY	ko05210	3	59	0.773865	0.999984	c32994_g1|c38084_g1|c43789_g1	http://www.genome.jp/kegg-bin/show_pathway?ko05210/K04371%09red/K08737%09red/K04368%09red
Endometrial cancer	KEGG PATHWAY	ko05213	2	41	0.776461	0.999984	c32994_g1|c38084_g1	http://www.genome.jp/kegg-bin/show_pathway?ko05213/K04371%09red/K04368%09red
Ribosome biogenesis in eukaryotes	KEGG PATHWAY	ko03008	7	128	0.778035	0.999984	c41286_g1|c30805_g1|c35564_g1|c43174_g3|c45368_g4|c36952_g1|c37040_g2	http://www.genome.jp/kegg-bin/show_pathway?ko03008/K14573%09red/K14563%09red/K14565%09red/K03097%09red/K11108%09red/K14549%09red/K11131%09red
Basal transcription factors	KEGG PATHWAY	ko03022	3	60	0.783124	0.999984	c47244_g1|c46045_g1|c36592_g1	http://www.genome.jp/kegg-bin/show_pathway?ko03022/K03124%09red/K03126%09red/K03129%09red
MAPK signaling pathway	KEGG PATHWAY	ko04010	7	129	0.784417	0.999984	c38084_g1|c32914_g1|c42964_g5|c42964_g3|c32994_g1|c37441_g1|c31369_g1	http://www.genome.jp/kegg-bin/show_pathway?ko04010/K04371%09red/K04424%09red/K04368%09red/K03283%09red
Regulation of actin cytoskeleton	KEGG PATHWAY	ko04810	7	129	0.784417	0.999984	c43738_g1|c38084_g1|c25031_g1|c45058_g2|c32994_g1|c43707_g1|c33868_g2	http://www.genome.jp/kegg-bin/show_pathway?ko04810/K04371%09red/K05759%09red/K04368%09red/K05692%09red/K00921%09red
Starch and sucrose metabolism	KEGG PATHWAY	ko00500	18	307	0.7855	0.999984	c35796_g1|c42199_g3|c38110_g1|c39525_g1|c34844_g1|c38164_g2|c45336_g1|c42309_g1|c46302_g3|c46571_g1|c45910_g1|c41707_g1|c29243_g1|c46757_g2|c38279_g1|c44023_g4|c36692_g3|c46181_g1	http://www.genome.jp/kegg-bin/show_pathway?ko00500/K01193%09red/K00847%09red/K13648%09red/K00963%09red/K00700%09red/K08679%09red/K16055%09red/K01051%09red/K01188%09red/K01810%09red/K00696%09red/K00695%09red
Pancreatic cancer	KEGG PATHWAY	ko05212	2	42	0.787307	0.999984	c32994_g1|c38084_g1	http://www.genome.jp/kegg-bin/show_pathway?ko05212/K04371%09red/K04368%09red
Signaling pathways regulating pluripotency of stem cells	KEGG PATHWAY	ko04550	2	43	0.797686	0.999984	c32994_g1|c38084_g1	http://www.genome.jp/kegg-bin/show_pathway?ko04550/K04371%09red/K04368%09red
Hippo signaling pathway - fly	KEGG PATHWAY	ko04391	3	62	0.800699	0.999984	c43738_g1|c25031_g1|c33868_g2	http://www.genome.jp/kegg-bin/show_pathway?ko04391/K05692%09red
Sulfur metabolism	KEGG PATHWAY	ko00920	2	44	0.807613	0.999984	c38495_g2|c44736_g3	http://www.genome.jp/kegg-bin/show_pathway?ko00920/K05907%09red/K01739%09red
Pertussis	KEGG PATHWAY	ko05133	5	99	0.810867	0.999984	c45448_g1|c38084_g1|c33847_g1|c35886_g1|c31972_g1	http://www.genome.jp/kegg-bin/show_pathway?ko05133/K04371%09red/K04733%09red/K02183%09red
Aldosterone-regulated sodium reabsorption	KEGG PATHWAY	ko04960	1	24	0.812434	0.999984	c38084_g1	http://www.genome.jp/kegg-bin/show_pathway?ko04960/K04371%09red
N-Glycan biosynthesis	KEGG PATHWAY	ko00510	2	45	0.817104	0.999984	c26364_g1|c37035_g1	http://www.genome.jp/kegg-bin/show_pathway?ko00510/K07151%09red/K07252%09red
Cytosolic DNA-sensing pathway	KEGG PATHWAY	ko04623	1	25	0.824586	0.999984	c26745_g2	http://www.genome.jp/kegg-bin/show_pathway?ko04623/K03009%09red
Toll-like receptor signaling pathway	KEGG PATHWAY	ko04620	4	84	0.829214	0.999984	c32994_g1|c38084_g1|c35886_g1|c31972_g1	http://www.genome.jp/kegg-bin/show_pathway?ko04620/K04371%09red/K04368%09red/K04733%09red
Amphetamine addiction	KEGG PATHWAY	ko05031	2	47	0.834836	0.999984	c45448_g1|c33847_g1	http://www.genome.jp/kegg-bin/show_pathway?ko05031/K02183%09red
Endocrine and other factor-regulated calcium reabsorption	KEGG PATHWAY	ko04961	2	47	0.834836	0.999984	c38174_g1|c31157_g1	http://www.genome.jp/kegg-bin/show_pathway?ko04961/K11824%09red/K07904%09red
Insulin signaling pathway	KEGG PATHWAY	ko04910	9	172	0.835196	0.999984	c45448_g1|c38084_g1|c31967_g1|c47236_g2|c32994_g1|c38475_g1|c42701_g1|c43726_g2|c33847_g1	http://www.genome.jp/kegg-bin/show_pathway?ko04910/K07204%09red/K04368%09red/K07198%09red/K07199%09red/K04371%09red/K02183%09red
Focal adhesion	KEGG PATHWAY	ko04510	5	104	0.841534	0.999984	c43738_g1|c32994_g1|c25031_g1|c38084_g1|c33868_g2	http://www.genome.jp/kegg-bin/show_pathway?ko04510/K04371%09red/K04368%09red/K05692%09red
cGMP-PKG signaling pathway	KEGG PATHWAY	ko04022	5	104	0.841534	0.999984	c45448_g1|c32994_g1|c46234_g1|c38084_g1|c33847_g1	http://www.genome.jp/kegg-bin/show_pathway?ko04022/K04371%09red/K04368%09red/K05863%09red/K02183%09red
Proteoglycans in cancer	KEGG PATHWAY	ko05205	5	105	0.84715	0.999984	c43738_g1|c32994_g1|c25031_g1|c38084_g1|c33868_g2	http://www.genome.jp/kegg-bin/show_pathway?ko05205/K04371%09red/K04368%09red/K05692%09red
Toxoplasmosis	KEGG PATHWAY	ko05145	8	158	0.849123	0.999984	c38084_g1|c41336_g2|c32914_g1|c42964_g5|c42964_g3|c31369_g1|c31972_g1|c35886_g1	http://www.genome.jp/kegg-bin/show_pathway?ko05145/K04371%09red/K04733%09red/K13412%09red/K03283%09red
HIF-1 signaling pathway	KEGG PATHWAY	ko04066	5	106	0.852599	0.999984	c32994_g1|c46674_g2|c44452_g1|c38084_g1|c31988_g1	http://www.genome.jp/kegg-bin/show_pathway?ko04066/K04371%09red/K04368%09red/K00134%09red/K00161%09red/K01689%09red
Ras signaling pathway	KEGG PATHWAY	ko04014	5	106	0.852599	0.999984	c45448_g1|c32994_g1|c33847_g1|c43323_g2|c38084_g1	http://www.genome.jp/kegg-bin/show_pathway?ko04014/K04371%09red/K04368%09red/K01115%09red/K02183%09red
Cutin, suberine and wax biosynthesis	KEGG PATHWAY	ko00073	1	28	0.85652	0.999984	c38494_g1	http://www.genome.jp/kegg-bin/show_pathway?ko00073/K17991%09red
Glutamatergic synapse	KEGG PATHWAY	ko04724	4	89	0.859787	0.999984	c38084_g1|c43323_g2|c36940_g1|c30993_g1	http://www.genome.jp/kegg-bin/show_pathway?ko04724/K01115%09red/K04371%09red/K14207%09red/K01915%09red
NF-kappa B signaling pathway	KEGG PATHWAY	ko04064	3	71	0.865602	0.999984	c35886_g1|c30805_g1|c31972_g1	http://www.genome.jp/kegg-bin/show_pathway?ko04064/K04733%09red/K03097%09red
Chemokine signaling pathway	KEGG PATHWAY	ko04062	2	51	0.865706	0.999984	c32994_g1|c38084_g1	http://www.genome.jp/kegg-bin/show_pathway?ko04062/K04371%09red/K04368%09red
cAMP signaling pathway	KEGG PATHWAY	ko04024	5	109	0.867986	0.999984	c45448_g1|c32994_g1|c33847_g1|c43323_g2|c38084_g1	http://www.genome.jp/kegg-bin/show_pathway?ko04024/K04371%09red/K04368%09red/K01115%09red/K02183%09red
Endocytosis	KEGG PATHWAY	ko04144	14	265	0.870075	0.999984	c38174_g1|c41380_g1|c31157_g1|c43323_g2|c33652_g1|c38699_g1|c42964_g5|c42964_g3|c32381_g1|c38688_g1|c32914_g1|c31369_g1|c47445_g2|c45257_g4	http://www.genome.jp/kegg-bin/show_pathway?ko04144/K18442%09red/K07904%09red/K12199%09red/K01115%09red/K12200%09red/K12489%09red/K12492%09red/K11824%09red/K03283%09red
Ascorbate and aldarate metabolism	KEGG PATHWAY	ko00053	3	73	0.87721	0.999984	c37250_g4|c44581_g3|c37892_g2	http://www.genome.jp/kegg-bin/show_pathway?ko00053/K00423%09red/K00469%09red/K12447%09red
Natural killer cell mediated cytotoxicity	KEGG PATHWAY	ko04650	2	53	0.879069	0.999984	c32994_g1|c38084_g1	http://www.genome.jp/kegg-bin/show_pathway?ko04650/K04371%09red/K04368%09red
MicroRNAs in cancer	KEGG PATHWAY	ko05206	5	112	0.881993	0.999984	c32994_g1|c34110_g1|c32842_g1|c36413_g1|c47236_g2	http://www.genome.jp/kegg-bin/show_pathway?ko05206/K04368%09red/K13863%09red/K07204%09red/K05658%09red
Renal cell carcinoma	KEGG PATHWAY	ko05211	2	54	0.88528	0.999984	c32994_g1|c38084_g1	http://www.genome.jp/kegg-bin/show_pathway?ko05211/K04371%09red/K04368%09red
Other glycan degradation	KEGG PATHWAY	ko00511	1	32	0.890249	0.999984	c47314_g1	http://www.genome.jp/kegg-bin/show_pathway?ko00511/K17108%09red
Leishmaniasis	KEGG PATHWAY	ko05140	3	76	0.892954	0.999984	c38084_g1|c35886_g1|c31972_g1	http://www.genome.jp/kegg-bin/show_pathway?ko05140/K04371%09red/K04733%09red
Proteasome	KEGG PATHWAY	ko03050	4	96	0.89465	0.999984	c43967_g2|c31694_g1|c43414_g1|c43233_g1	http://www.genome.jp/kegg-bin/show_pathway?ko03050/K06699%09red/K03032%09red/K03036%09red
VEGF signaling pathway	KEGG PATHWAY	ko04370	2	56	0.896824	0.999984	c32994_g1|c38084_g1	http://www.genome.jp/kegg-bin/show_pathway?ko04370/K04371%09red/K04368%09red
Vasopressin-regulated water reabsorption	KEGG PATHWAY	ko04962	2	56	0.896824	0.999984	c38174_g1|c43770_g2	http://www.genome.jp/kegg-bin/show_pathway?ko04962/K10418%09red/K07904%09red
Hippo signaling pathway	KEGG PATHWAY	ko04390	3	77	0.897784	0.999984	c43738_g1|c25031_g1|c33868_g2	http://www.genome.jp/kegg-bin/show_pathway?ko04390/K05692%09red
Fatty acid degradation	KEGG PATHWAY	ko00071	5	116	0.898678	0.999984	c42326_g2|c31706_g1|c45283_g1|c43387_g3|c42326_g1	http://www.genome.jp/kegg-bin/show_pathway?ko00071/K00121%09red/K00001%09red
T cell receptor signaling pathway	KEGG PATHWAY	ko04660	2	57	0.902182	0.999984	c32994_g1|c38084_g1	http://www.genome.jp/kegg-bin/show_pathway?ko04660/K04371%09red/K04368%09red
ABC transporters	KEGG PATHWAY	ko02010	3	78	0.902418	0.999984	c36413_g1|c46195_g4|c32842_g1	http://www.genome.jp/kegg-bin/show_pathway?ko02010/K05674%09red/K05658%09red
Arginine and proline metabolism	KEGG PATHWAY	ko00330	6	136	0.903699	0.999984	c43420_g2|c29224_g1|c37969_g1|c38612_g1|c44383_g1|c30993_g1	http://www.genome.jp/kegg-bin/show_pathway?ko00330/K14455%09red/K14677%09red/K00318%09red/K12259%09red/K01915%09red
Amoebiasis	KEGG PATHWAY	ko05146	1	34	0.904014	0.999984	c43296_g1	http://www.genome.jp/kegg-bin/show_pathway?ko05146/K13963%09red
Butanoate metabolism	KEGG PATHWAY	ko00650	1	34	0.904014	0.999984	c37363_g1	http://www.genome.jp/kegg-bin/show_pathway?ko00650/K01580%09red
Osteoclast differentiation	KEGG PATHWAY	ko04380	2	58	0.907278	0.999984	c32994_g1|c38084_g1	http://www.genome.jp/kegg-bin/show_pathway?ko04380/K04371%09red/K04368%09red
Various types of N-glycan biosynthesis	KEGG PATHWAY	ko00513	1	35	0.910235	0.999984	c37035_g1	http://www.genome.jp/kegg-bin/show_pathway?ko00513/K07151%09red
Peroxisome	KEGG PATHWAY	ko04146	6	139	0.913685	0.999984	c31443_g1|c41600_g1|c44483_g2|c43099_g4|c41600_g4|c40008_g1	http://www.genome.jp/kegg-bin/show_pathway?ko04146/K03781%09red/K13341%09red/K13348%09red/K11517%09red
PI3K-Akt signaling pathway	KEGG PATHWAY	ko04151	10	212	0.915147	0.999984	c38084_g1|c44145_g2|c44145_g3|c47236_g2|c43193_g3|c32994_g1|c43726_g2|c40461_g3|c38475_g1|c32717_g2	http://www.genome.jp/kegg-bin/show_pathway?ko04151/K09487%09red/K07204%09red/K04368%09red/K07198%09red/K04079%09red/K04371%09red/K11584%09red
Calcium signaling pathway	KEGG PATHWAY	ko04020	3	81	0.915201	0.999984	c45448_g1|c46234_g1|c33847_g1	http://www.genome.jp/kegg-bin/show_pathway?ko04020/K05863%09red/K02183%09red
Sphingolipid metabolism	KEGG PATHWAY	ko00600	1	36	0.916053	0.999984	c47314_g1	http://www.genome.jp/kegg-bin/show_pathway?ko00600/K17108%09red
Herpes simplex infection	KEGG PATHWAY	ko05168	5	125	0.9289	0.999984	c47244_g1|c30805_g1|c40145_g1|c35764_g2|c22365_g1	http://www.genome.jp/kegg-bin/show_pathway?ko05168/K03006%09red/K15414%09red/K03129%09red/K03097%09red/K03347%09red
Pancreatic secretion	KEGG PATHWAY	ko04972	2	63	0.929233	0.999984	c38174_g1|c39706_g1	http://www.genome.jp/kegg-bin/show_pathway?ko04972/K07901%09red/K07904%09red
B cell receptor signaling pathway	KEGG PATHWAY	ko04662	2	63	0.929233	0.999984	c32994_g1|c38084_g1	http://www.genome.jp/kegg-bin/show_pathway?ko04662/K04371%09red/K04368%09red
Viral carcinogenesis	KEGG PATHWAY	ko05203	9	200	0.929513	0.999984	c38084_g1|c34635_g1|c40069_g1|c43545_g1|c43226_g2|c39808_g1|c45824_g1|c30080_g1|c36592_g1	http://www.genome.jp/kegg-bin/show_pathway?ko05203/K15979%09red/K11252%09red/K06067%09red/K03124%09red/K06063%09red/K04371%09red/K00873%09red
Retrograde endocannabinoid signaling	KEGG PATHWAY	ko04723	1	39	0.931342	0.999984	c38084_g1	http://www.genome.jp/kegg-bin/show_pathway?ko04723/K04371%09red
Amino sugar and nucleotide sugar metabolism	KEGG PATHWAY	ko00520	8	183	0.932426	0.999984	c38164_g2|c38110_g1|c44581_g3|c46571_g1|c31839_g1|c46757_g2|c44023_g4|c35013_g3	http://www.genome.jp/kegg-bin/show_pathway?ko00520/K01183%09red/K00847%09red/K13648%09red/K00963%09red/K08679%09red/K01810%09red/K12447%09red
Hepatitis B	KEGG PATHWAY	ko05161	2	64	0.932989	0.999984	c32994_g1|c38084_g1	http://www.genome.jp/kegg-bin/show_pathway?ko05161/K04371%09red/K04368%09red
Cyanoamino acid metabolism	KEGG PATHWAY	ko00460	3	86	0.933155	0.999984	c41707_g1|c35917_g1|c36977_g2	http://www.genome.jp/kegg-bin/show_pathway?ko00460/K00600%09red/K01188%09red
Citrate cycle (TCA cycle)	KEGG PATHWAY	ko00020	4	107	0.934131	0.999984	c44880_g1|c42953_g3|c38132_g5|c46674_g2	http://www.genome.jp/kegg-bin/show_pathway?ko00020/K00026%09red/K00161%09red/K00382%09red/K01681%09red
Chagas disease (American trypanosomiasis)	KEGG PATHWAY	ko05142	4	107	0.934131	0.999984	c38084_g1|c40846_g1|c35886_g1|c31972_g1	http://www.genome.jp/kegg-bin/show_pathway?ko05142/K04371%09red/K04733%09red/K08057%09red
RNA degradation	KEGG PATHWAY	ko03018	6	148	0.938426	0.999984	c31988_g1|c36316_g1|c25333_g1|c37572_g1|c39436_g1|c45352_g1	http://www.genome.jp/kegg-bin/show_pathway?ko03018/K14442%09red/K04043%09red/K12617%09red/K12581%09red/K01689%09red
Tuberculosis	KEGG PATHWAY	ko05152	8	189	0.94508	0.999984	c45448_g1|c42216_g2|c25333_g1|c33847_g1|c37795_g1|c31972_g1|c38084_g1|c35886_g1	http://www.genome.jp/kegg-bin/show_pathway?ko05152/K04043%09red/K04733%09red/K00914%09red/K04371%09red/K08064%09red/K02183%09red
PPAR signaling pathway	KEGG PATHWAY	ko03320	2	68	0.946206	0.999984	c44461_g3|c44461_g2	http://www.genome.jp/kegg-bin/show_pathway?ko03320/K08770%09red
Dopaminergic synapse	KEGG PATHWAY	ko04728	3	91	0.947545	0.999984	c32717_g2|c45448_g1|c33847_g1	http://www.genome.jp/kegg-bin/show_pathway?ko04728/K11584%09red/K02183%09red
TGF-beta signaling pathway	KEGG PATHWAY	ko04350	2	70	0.951844	0.999984	c38084_g1|c22365_g1	http://www.genome.jp/kegg-bin/show_pathway?ko04350/K04371%09red/K03347%09red
mRNA surveillance pathway	KEGG PATHWAY	ko03015	7	174	0.952356	0.999984	c40691_g1|c46798_g1|c42982_g3|c42982_g2|c43712_g1|c41026_g1|c32717_g2	http://www.genome.jp/kegg-bin/show_pathway?ko03015/K11584%09red/K14411%09red/K14398%09red/K15542%09red/K14327%09red/K14325%09red
Propanoate metabolism	KEGG PATHWAY	ko00640	1	45	0.954077	0.999984	c33697_g1	http://www.genome.jp/kegg-bin/show_pathway?ko00640/K00016%09red
Fatty acid biosynthesis	KEGG PATHWAY	ko00061	2	71	0.954447	0.999984	c32629_g1|c43294_g2	http://www.genome.jp/kegg-bin/show_pathway?ko00061/K02372%09red/K03921%09red
Apoptosis	KEGG PATHWAY	ko04210	2	72	0.956915	0.999984	c35886_g1|c31972_g1	http://www.genome.jp/kegg-bin/show_pathway?ko04210/K04733%09red
beta-Alanine metabolism	KEGG PATHWAY	ko00410	3	95	0.95692	0.999984	c44383_g1|c37363_g1|c44143_g3	http://www.genome.jp/kegg-bin/show_pathway?ko00410/K00276%09red/K12259%09red/K01580%09red
Adrenergic signaling in cardiomyocytes	KEGG PATHWAY	ko04261	4	117	0.957823	0.999984	c32717_g2|c45448_g1|c33847_g1|c38084_g1	http://www.genome.jp/kegg-bin/show_pathway?ko04261/K04371%09red/K11584%09red/K02183%09red
Chemical carcinogenesis	KEGG PATHWAY	ko05204	2	75	0.963573	0.999984	c31706_g1|c43387_g3	http://www.genome.jp/kegg-bin/show_pathway?ko05204/K00121%09red
DNA replication	KEGG PATHWAY	ko03030	3	99	0.964708	0.999984	c34491_g3|c30421_g1|c33292_g1	http://www.genome.jp/kegg-bin/show_pathway?ko03030/K10754%09red/K10755%09red/K10742%09red
p53 signaling pathway	KEGG PATHWAY	ko04115	1	50	0.967156	0.999984	c30653_g1	http://www.genome.jp/kegg-bin/show_pathway?ko04115/K10144%09red
Aminoacyl-tRNA biosynthesis	KEGG PATHWAY	ko00970	2	78	0.969237	0.999984	c41484_g1|c43439_g1	http://www.genome.jp/kegg-bin/show_pathway?ko00970/K01885%09red/K02433%09red
Fatty acid metabolism	KEGG PATHWAY	ko01212	4	126	0.972137	0.999984	c44212_g4|c32629_g1|c43294_g2|c39583_g1	http://www.genome.jp/kegg-bin/show_pathway?ko01212/K02372%09red/K03921%09red/K10251%09red/K10256%09red
Fanconi anemia pathway	KEGG PATHWAY	ko03460	1	56	0.978036	0.999984	c45418_g1	http://www.genome.jp/kegg-bin/show_pathway?ko03460/K10849%09red
Fc gamma R-mediated phagocytosis	KEGG PATHWAY	ko04666	3	110	0.979836	0.999984	c32994_g1|c38084_g1|c43323_g2	http://www.genome.jp/kegg-bin/show_pathway?ko04666/K04371%09red/K04368%09red/K01115%09red
Oocyte meiosis	KEGG PATHWAY	ko04114	6	176	0.980097	0.999984	c45448_g1|c38084_g1|c22365_g1|c33847_g1|c32994_g1|c32717_g2	http://www.genome.jp/kegg-bin/show_pathway?ko04114/K04371%09red/K04368%09red/K11584%09red/K03347%09red/K02183%09red
Hepatitis C	KEGG PATHWAY	ko05160	1	61	0.984294	0.999984	c38084_g1	http://www.genome.jp/kegg-bin/show_pathway?ko05160/K04371%09red
Lysine degradation	KEGG PATHWAY	ko00310	1	67	0.989499	0.999984	c46276_g1	http://www.genome.jp/kegg-bin/show_pathway?ko00310/K11420%09red
Axon guidance	KEGG PATHWAY	ko04360	1	69	0.990817	0.999984	c38084_g1	http://www.genome.jp/kegg-bin/show_pathway?ko04360/K04371%09red
Meiosis - yeast	KEGG PATHWAY	ko04113	2	106	0.993911	0.999984	c32717_g2|c45707_g1	http://www.genome.jp/kegg-bin/show_pathway?ko04113/K10878%09red/K11584%09red
HTLV-I infection	KEGG PATHWAY	ko05166	3	133	0.994022	0.999984	c46234_g1|c40846_g1|c30356_g1	http://www.genome.jp/kegg-bin/show_pathway?ko05166/K08054%09red/K08057%09red/K05863%09red
Valine, leucine and isoleucine degradation	KEGG PATHWAY	ko00280	1	88	0.997435	0.999984	c38132_g5	http://www.genome.jp/kegg-bin/show_pathway?ko00280/K00382%09red
Cell cycle - yeast	KEGG PATHWAY	ko04111	2	123	0.997787	0.999984	c22365_g1|c37610_g3	http://www.genome.jp/kegg-bin/show_pathway?ko04111/K03347%09red/K03364%09red
Cell cycle	KEGG PATHWAY	ko04110	3	168	0.999139	0.999984	c39808_g1|c37610_g3|c22365_g1	http://www.genome.jp/kegg-bin/show_pathway?ko04110/K06067%09red/K03347%09red/K03364%09red
Synaptic vesicle cycle	KEGG PATHWAY	ko04721	1	113	0.999522	0.999984	c31157_g1	http://www.genome.jp/kegg-bin/show_pathway?ko04721/K11824%09red
Ribosome	KEGG PATHWAY	ko03010	11	447	0.999984	0.999984	c35743_g2|c22855_g1|c45578_g2|c44656_g2|c45143_g4|c34767_g1|c31165_g1|c43774_g1|c35075_g1|c46762_g1|c33884_g1	http://www.genome.jp/kegg-bin/show_pathway?ko03010/K02930%09red/K02935%09red/K02900%09red/K02882%09red/K02986%09red/K02997%09red/K02996%09red/K02942%09red/K02958%09red/K02962%09red/K02977%09red

## Sheet: DAF40 up
KEGG pathway of the up regulated DEGs in pscb DAF40 vs WT DAF40
Term	Database	ID	Input number	Background number	P-Value	Corrected P-Value	Input	Hyperlink
Drug metabolism - cytochrome P450	KEGG PATHWAY	ko00982	13	85	0.000296131	0.0436159	c44501_g5|c37320_g3|c37320_g2|c41723_g2|c39823_g3|c31867_g1|c38039_g2|c37566_g3|c39367_g1|c38039_g3|c45896_g1|c28892_g1|c36034_g1	http://www.genome.jp/kegg-bin/show_pathway?ko00982/K00485%09red/K00799%09red
Chemical carcinogenesis	KEGG PATHWAY	ko05204	12	75	0.000347537	0.0436159	c44501_g5|c37320_g3|c37320_g2|c41723_g2|c39823_g3|c31867_g1|c38039_g2|c37566_g3|c38039_g3|c45896_g1|c28892_g1|c36034_g1	http://www.genome.jp/kegg-bin/show_pathway?ko05204/K00799%09red
Metabolism of xenobiotics by cytochrome P450	KEGG PATHWAY	ko00980	12	80	0.000584036	0.0488643	c44501_g5|c37320_g3|c37320_g2|c41723_g2|c39823_g3|c31867_g1|c38039_g2|c37566_g3|c38039_g3|c45896_g1|c28892_g1|c36034_g1	http://www.genome.jp/kegg-bin/show_pathway?ko00980/K00799%09red
Primary immunodeficiency	KEGG PATHWAY	ko05340	3	5	0.00379871	0.238369	c46696_g2|c46696_g1|c45997_g1	http://www.genome.jp/kegg-bin/show_pathway?ko05340/K01488%09red
Glutathione metabolism	KEGG PATHWAY	ko00480	12	111	0.00689777	0.287336	c44501_g5|c37320_g3|c37320_g2|c41723_g2|c39823_g3|c31867_g1|c38039_g2|c37566_g3|c38039_g3|c45896_g1|c28892_g1|c36034_g1	http://www.genome.jp/kegg-bin/show_pathway?ko00480/K00799%09red
Tuberculosis	KEGG PATHWAY	ko05152	17	189	0.00809874	0.287336	c30662_g1|c34526_g1|c46845_g1|c43700_g3|c43314_g1|c39032_g1|c37438_g1|c45963_g1|c42804_g1|c37465_g1|c42109_g1|c35756_g2|c46050_g6|c41859_g1|c44595_g2|c26426_g1|c38679_g1	http://www.genome.jp/kegg-bin/show_pathway?ko05152/K07887%09red/K04733%09red/K06268%09red/K07889%09red/K04371%09red/K04077%09red/K08064%09red/K07897%09red/K02183%09red
Histidine metabolism	KEGG PATHWAY	ko00340	6	36	0.00879444	0.287336	c40446_g2|c41834_g2|c37582_g1|c47218_g1|c39142_g3|c46962_g1	http://www.genome.jp/kegg-bin/show_pathway?ko00340/K00128%09red/K00013%09red/K01814%09red/K14085%09red
Pyrimidine metabolism	KEGG PATHWAY	ko00240	16	176	0.00915811	0.287336	c44447_g4|c37988_g5|c45699_g1|c39213_g1|c32197_g1|c35521_g1|c43979_g5|c45051_g2|c42993_g3|c37323_g1|c34898_g1|c38473_g1|c25248_g2|c34668_g1|c18080_g1|c45760_g5	http://www.genome.jp/kegg-bin/show_pathway?ko00240/K16904%09red/K01519%09red/K16329%09red/K00207%09red/K01081%09red/K02320%09red/K03017%09red/K03016%09red/K02324%09red/K03012%09red/K03002%09red/K02999%09red/K01937%09red/K00876%09red/K03018%09red
Inflammatory mediator regulation of TRP channels	KEGG PATHWAY	ko04750	5	27	0.0112659	0.314193	c31133_g1|c30662_g1|c26426_g1|c44321_g1|c44321_g3	http://www.genome.jp/kegg-bin/show_pathway?ko04750/K06269%09red/K02183%09red
Ubiquitin mediated proteolysis	KEGG PATHWAY	ko04120	16	183	0.0126149	0.316634	c33856_g1|c26040_g1|c33856_g2|c34067_g1|c38325_g1|c32315_g1|c42829_g1|c28633_g1|c45228_g1|c33767_g1|c28973_g2|c28973_g1|c36939_g1|c47154_g1|c38232_g1|c33183_g1	http://www.genome.jp/kegg-bin/show_pathway?ko04120/K04506%09red/K10581%09red/K03869%09red/K10592%09red/K10144%09red/K03872%09red/K10588%09red/K03347%09red
Plant-pathogen interaction	KEGG PATHWAY	ko04626	20	258	0.0180207	0.384594	c24368_g1|c34792_g1|c46389_g3|c40156_g1|c40156_g2|c25907_g2|c42026_g1|c36186_g1|c34302_g1|c40156_g6|c27384_g1|c33149_g1|c30647_g1|c29826_g1|c26987_g1|c43211_g1|c30662_g1|c45726_g3|c26426_g1|c44531_g1	http://www.genome.jp/kegg-bin/show_pathway?ko04626/K13412%09red/K13457%09red/K13448%09red/K12795%09red/K13428%09red/K04079%09red/K05391%09red/K02183%09red
Vasopressin-regulated water reabsorption	KEGG PATHWAY	ko04962	7	56	0.0183869	0.384594	c35178_g3|c35715_g2|c44595_g2|c31134_g1|c37465_g1|c20033_g1|c34600_g2	http://www.genome.jp/kegg-bin/show_pathway?ko04962/K10418%09red/K07889%09red/K12462%09red/K07887%09red/K07904%09red
Apoptosis	KEGG PATHWAY	ko04210	8	72	0.0217954	0.389941	c40747_g1|c46845_g1|c43314_g1|c45963_g1|c42804_g1|c46050_g6|c41859_g1|c38679_g1	http://www.genome.jp/kegg-bin/show_pathway?ko04210/K04728%09red/K04733%09red/K06268%09red
Endocytosis	KEGG PATHWAY	ko04144	20	265	0.0228396	0.389941	c45438_g2|c37714_g1|c34526_g1|c44712_g3|c35178_g3|c39032_g1|c39509_g1|c34416_g1|c44595_g2|c31134_g1|c37465_g1|c44136_g1|c45257_g2|c37575_g2|c45980_g3|c31037_g1|c41892_g1|c34600_g2|c45257_g5|c33011_g1	http://www.genome.jp/kegg-bin/show_pathway?ko04144/K18442%09red/K18443%09red/K04646%09red/K15053%09red/K12483%09red/K07889%09red/K11866%09red/K12493%09red/K12486%09red/K11824%09red/K07887%09red/K07897%09red/K07904%09red
Ascorbate and aldarate metabolism	KEGG PATHWAY	ko00053	8	73	0.0233032	0.389941	c39390_g1|c40446_g2|c38234_g1|c37950_g1|c46962_g1|c39142_g3|c36436_g1|c41834_g2	http://www.genome.jp/kegg-bin/show_pathway?ko00053/K16190%09red/K00469%09red/K00128%09red/K14085%09red/K14190%09red/K10047%09red
Amphetamine addiction	KEGG PATHWAY	ko05031	6	47	0.0258871	0.406104	c30662_g1|c31133_g1|c44321_g1|c42804_g1|c26426_g1|c44321_g3	http://www.genome.jp/kegg-bin/show_pathway?ko05031/K06269%09red/K06268%09red/K02183%09red
Lysine degradation	KEGG PATHWAY	ko00310	7	67	0.0400419	0.566393	c40446_g2|c44440_g4|c44440_g7|c46962_g1|c42332_g1|c39142_g3|c41834_g2	http://www.genome.jp/kegg-bin/show_pathway?ko00310/K00128%09red/K00164%09red/K14085%09red/K11423%09red
Pertussis	KEGG PATHWAY	ko05133	9	99	0.0437091	0.566393	c30662_g1|c46845_g1|c43700_g3|c43314_g1|c45963_g1|c46050_g6|c41859_g1|c26426_g1|c38679_g1	http://www.genome.jp/kegg-bin/show_pathway?ko05133/K04371%09red/K04733%09red/K02183%09red
RNA polymerase	KEGG PATHWAY	ko03020	6	54	0.0439718	0.566393	c32197_g1|c25248_g2|c45051_g2|c34898_g1|c38473_g1|c45760_g5	http://www.genome.jp/kegg-bin/show_pathway?ko03020/K03017%09red/K03016%09red/K03002%09red/K03012%09red/K02999%09red/K03018%09red
Purine metabolism	KEGG PATHWAY	ko00230	16	217	0.0456101	0.566393	c46696_g2|c46696_g1|c37323_g1|c34668_g1|c40607_g1|c43154_g1|c32197_g1|c25248_g2|c45051_g2|c35596_g1|c34898_g1|c38473_g1|c45760_g5|c45699_g1|c42993_g3|c45997_g1	http://www.genome.jp/kegg-bin/show_pathway?ko00230/K02324%09red/K01519%09red/K03017%09red/K06928%09red/K01081%09red/K02320%09red/K00759%09red/K03016%09red/K01488%09red/K00860%09red/K03012%09red/K03002%09red/K02999%09red/K03018%09red
Phosphatidylinositol signaling system	KEGG PATHWAY	ko04070	8	85	0.0473875	0.566393	c46798_g2|c30662_g1|c44590_g1|c45337_g1|c29108_g1|c36436_g1|c26426_g1|c42725_g1	http://www.genome.jp/kegg-bin/show_pathway?ko04070/K00915%09red/K00921%09red/K00888%09red/K10047%09red/K02183%09red
NF-kappa B signaling pathway	KEGG PATHWAY	ko04064	7	71	0.050859	0.580255	c40747_g1|c46845_g1|c43314_g1|c45963_g1|c46050_g6|c41859_g1|c38679_g1	http://www.genome.jp/kegg-bin/show_pathway?ko04064/K04733%09red/K04728%09red
Vascular smooth muscle contraction	KEGG PATHWAY	ko04270	6	57	0.0536515	0.585501	c30662_g1|c43700_g3|c31133_g1|c44321_g1|c26426_g1|c44321_g3	http://www.genome.jp/kegg-bin/show_pathway?ko04270/K04371%09red/K06269%09red/K02183%09red
Long-term potentiation	KEGG PATHWAY	ko04720	7	73	0.0568957	0.591856	c30662_g1|c43700_g3|c31133_g1|c42804_g1|c44321_g1|c26426_g1|c44321_g3	http://www.genome.jp/kegg-bin/show_pathway?ko04720/K04371%09red/K06269%09red/K06268%09red/K02183%09red
Sulfur metabolism	KEGG PATHWAY	ko00920	5	44	0.0589498	0.591856	c37841_g1|c35596_g1|c36960_g4|c30868_g2|c30868_g1	http://www.genome.jp/kegg-bin/show_pathway?ko00920/K00860%09red/K13034%09red/K01738%09red
Inositol phosphate metabolism	KEGG PATHWAY	ko00562	8	91	0.0639494	0.617358	c46798_g2|c44590_g1|c38234_g1|c45337_g1|c29108_g1|c44885_g1|c36436_g1|c42725_g1	http://www.genome.jp/kegg-bin/show_pathway?ko00562/K00140%09red/K00915%09red/K00921%09red/K00469%09red/K10047%09red/K00888%09red
Leishmaniasis	KEGG PATHWAY	ko05140	7	76	0.0667493	0.620521	c46845_g1|c43700_g3|c43314_g1|c45963_g1|c46050_g6|c41859_g1|c38679_g1	http://www.genome.jp/kegg-bin/show_pathway?ko05140/K04371%09red/K04733%09red
Endocrine and other factor-regulated calcium reabsorption	KEGG PATHWAY	ko04961	5	47	0.0724697	0.64964	c31134_g1|c35178_g3|c44136_g1|c34600_g2|c37575_g2	http://www.genome.jp/kegg-bin/show_pathway?ko04961/K11824%09red/K04646%09red/K07904%09red
Amoebiasis	KEGG PATHWAY	ko05146	4	34	0.0796437	0.68933	c39032_g1|c37465_g1|c34526_g1|c44595_g2	http://www.genome.jp/kegg-bin/show_pathway?ko05146/K07889%09red/K07887%09red/K07897%09red
p53 signaling pathway	KEGG PATHWAY	ko04115	5	50	0.0875364	0.731918	c38325_g1|c40747_g1|c42829_g1|c33767_g1|c36347_g1	http://www.genome.jp/kegg-bin/show_pathway?ko04115/K04506%09red/K04728%09red/K05868%09red/K10144%09red
Sphingolipid metabolism	KEGG PATHWAY	ko00600	4	36	0.0923196	0.731918	c39696_g1|c35156_g1|c43412_g2|c43243_g3	http://www.genome.jp/kegg-bin/show_pathway?ko00600/K12309%09red/K00654%09red/K04711%09red/K04715%09red
Toll-like receptor signaling pathway	KEGG PATHWAY	ko04620	7	84	0.0977295	0.731918	c46845_g1|c43700_g3|c43314_g1|c45963_g1|c46050_g6|c41859_g1|c38679_g1	http://www.genome.jp/kegg-bin/show_pathway?ko04620/K04371%09red/K04733%09red
Insulin signaling pathway	KEGG PATHWAY	ko04910	12	172	0.101407	0.731918	c30662_g1|c37196_g2|c43700_g3|c31133_g1|c44321_g1|c43921_g1|c43785_g3|c15532_g1|c45507_g1|c44321_g3|c26426_g1|c37431_g1	http://www.genome.jp/kegg-bin/show_pathway?ko04910/K04688%09red/K07198%09red/K04371%09red/K07195%09red/K06269%09red/K02183%09red
Neurotrophin signaling pathway	KEGG PATHWAY	ko04722	10	137	0.103606	0.731918	c30662_g1|c46845_g1|c43700_g3|c43314_g1|c35715_g2|c45963_g1|c46050_g6|c41859_g1|c26426_g1|c38679_g1	http://www.genome.jp/kegg-bin/show_pathway?ko04722/K04371%09red/K04733%09red/K12462%09red/K02183%09red
Cyanoamino acid metabolism	KEGG PATHWAY	ko00460	7	86	0.106529	0.731918	c22320_g1|c37841_g1|c38173_g1|c43697_g2|c44286_g1|c31965_g2|c46168_g1	http://www.genome.jp/kegg-bin/show_pathway?ko00460/K00600%09red/K05349%09red/K13034%09red/K01188%09red
mRNA surveillance pathway	KEGG PATHWAY	ko03015	12	174	0.10753	0.731918	c24625_g1|c35539_g2|c43301_g1|c31085_g2|c45488_g3|c31133_g1|c41207_g1|c43204_g1|c47014_g2|c47091_g2|c44321_g1|c44321_g3	http://www.genome.jp/kegg-bin/show_pathway?ko03015/K11584%09red/K14376%09red/K03267%09red/K14328%09red/K00565%09red/K14406%09red/K06269%09red/K14326%09red
Folate biosynthesis	KEGG PATHWAY	ko00790	3	24	0.108659	0.731918	c40604_g1|c44783_g1|c42099_g1	http://www.genome.jp/kegg-bin/show_pathway?ko00790/K03635%09red/K01633%09red/K01930%09red
cGMP-PKG signaling pathway	KEGG PATHWAY	ko04022	8	104	0.110808	0.731918	c30662_g1|c43700_g3|c31133_g1|c42804_g1|c39944_g2|c44321_g1|c26426_g1|c44321_g3	http://www.genome.jp/kegg-bin/show_pathway?ko04022/K04371%09red/K05853%09red/K06269%09red/K06268%09red/K02183%09red
Chagas disease (American trypanosomiasis)	KEGG PATHWAY	ko05142	8	107	0.123726	0.796286	c41408_g1|c46845_g1|c43700_g3|c43314_g1|c45963_g1|c46050_g6|c41859_g1|c38679_g1	http://www.genome.jp/kegg-bin/show_pathway?ko05142/K04371%09red/K04733%09red/K08057%09red
Dopaminergic synapse	KEGG PATHWAY	ko04728	7	91	0.130301	0.81764	c35539_g2|c30662_g1|c31133_g1|c31085_g2|c44321_g1|c26426_g1|c44321_g3	http://www.genome.jp/kegg-bin/show_pathway?ko04728/K06269%09red/K11584%09red/K02183%09red
Tryptophan metabolism	KEGG PATHWAY	ko00380	6	75	0.136457	0.821829	c40446_g2|c41834_g2|c44440_g4|c44440_g7|c39142_g3|c46962_g1	http://www.genome.jp/kegg-bin/show_pathway?ko00380/K00128%09red/K00164%09red/K14085%09red
Limonene and pinene degradation	KEGG PATHWAY	ko00903	3	27	0.137517	0.821829	c40446_g2|c46962_g1|c41834_g2	http://www.genome.jp/kegg-bin/show_pathway?ko00903/K00128%09red
Regulation of actin cytoskeleton	KEGG PATHWAY	ko04810	9	129	0.14221	0.830111	c46798_g2|c44590_g1|c43700_g3|c40806_g1|c31133_g1|c40520_g1|c35344_g1|c44321_g1|c44321_g3	http://www.genome.jp/kegg-bin/show_pathway?ko04810/K06269%09red/K00921%09red/K05768%09red/K04371%09red/K05766%09red/K05754%09red
beta-Alanine metabolism	KEGG PATHWAY	ko00410	7	95	0.151057	0.86171	c40446_g2|c43979_g5|c41834_g2|c45712_g1|c44885_g1|c39142_g3|c46962_g1	http://www.genome.jp/kegg-bin/show_pathway?ko00410/K00128%09red/K00140%09red/K01578%09red/K00207%09red/K14085%09red
Ubiquinone and other terpenoid-quinone biosynthesis	KEGG PATHWAY	ko00130	4	45	0.159652	0.890501	c44964_g1|c43273_g1|c41038_g1|c38808_g1	http://www.genome.jp/kegg-bin/show_pathway?ko00130/K12501%09red/K14759%09red/K02548%09red/K09833%09red
Gastric acid secretion	KEGG PATHWAY	ko04971	2	15	0.165039	0.892457	c30662_g1|c26426_g1	http://www.genome.jp/kegg-bin/show_pathway?ko04971/K02183%09red
Adrenergic signaling in cardiomyocytes	KEGG PATHWAY	ko04261	8	117	0.172053	0.892457	c35539_g2|c30662_g1|c43700_g3|c31133_g1|c31085_g2|c44321_g1|c26426_g1|c44321_g3	http://www.genome.jp/kegg-bin/show_pathway?ko04261/K04371%09red/K06269%09red/K11584%09red/K02183%09red
Galactose metabolism	KEGG PATHWAY	ko00052	6	82	0.17908	0.892457	c47380_g1|c43412_g2|c37852_g2|c40994_g1|c41647_g2|c44840_g2	http://www.genome.jp/kegg-bin/show_pathway?ko00052/K01193%09red/K12309%09red/K01784%09red/K00850%09red
Monoterpenoid biosynthesis	KEGG PATHWAY	ko00902	2	16	0.180647	0.892457	c40538_g2|c46318_g1	http://www.genome.jp/kegg-bin/show_pathway?ko00902/K15095%09red
Non-homologous end-joining	KEGG PATHWAY	ko03450	2	16	0.180647	0.892457	c46314_g2|c33641_g1	http://www.genome.jp/kegg-bin/show_pathway?ko03450/K10885%09red/K10777%09red
Oocyte meiosis	KEGG PATHWAY	ko04114	11	176	0.184983	0.892457	c35539_g2|c30662_g1|c43700_g3|c31133_g1|c36939_g1|c31085_g2|c42804_g1|c45530_g1|c44321_g1|c26426_g1|c44321_g3	http://www.genome.jp/kegg-bin/show_pathway?ko04114/K06669%09red/K11584%09red/K03347%09red/K04371%09red/K06269%09red/K06268%09red/K02183%09red
Nitrogen metabolism	KEGG PATHWAY	ko00910	4	48	0.185237	0.892457	c17758_g1|c31070_g3|c31070_g2|c30389_g1	http://www.genome.jp/kegg-bin/show_pathway?ko00910/K00264%09red/K01674%09red
Olfactory transduction	KEGG PATHWAY	ko04740	2	17	0.196462	0.892457	c30662_g1|c26426_g1	http://www.genome.jp/kegg-bin/show_pathway?ko04740/K02183%09red
Phototransduction	KEGG PATHWAY	ko04744	2	17	0.196462	0.892457	c30662_g1|c26426_g1	http://www.genome.jp/kegg-bin/show_pathway?ko04744/K02183%09red
Oxytocin signaling pathway	KEGG PATHWAY	ko04921	8	122	0.198973	0.892457	c30662_g1|c43700_g3|c31133_g1|c42804_g1|c44321_g1|c44321_g3|c26426_g1|c37431_g1	http://www.genome.jp/kegg-bin/show_pathway?ko04921/K04371%09red/K07198%09red/K06269%09red/K06268%09red/K02183%09red
Phenylpropanoid biosynthesis	KEGG PATHWAY	ko00940	13	218	0.199114	0.892457	c32401_g1|c34697_g1|c39997_g4|c44506_g1|c31965_g2|c22320_g1|c35412_g1|c43697_g2|c25519_g1|c44286_g1|c39550_g1|c41339_g4|c46168_g1	http://www.genome.jp/kegg-bin/show_pathway?ko00940/K00430%09red/K01188%09red/K12355%09red/K05349%09red/K09756%09red/K09753%09red
Ras signaling pathway	KEGG PATHWAY	ko04014	7	106	0.215136	0.911092	c30662_g1|c43700_g3|c44852_g5|c44595_g2|c37465_g1|c41987_g4|c26426_g1	http://www.genome.jp/kegg-bin/show_pathway?ko04014/K04371%09red/K17637%09red/K07889%09red/K07887%09red/K02183%09red
Meiosis - yeast	KEGG PATHWAY	ko04113	7	106	0.215136	0.911092	c35539_g2|c46772_g2|c31133_g1|c31085_g2|c45530_g1|c44321_g1|c44321_g3	http://www.genome.jp/kegg-bin/show_pathway?ko04113/K06669%09red/K11584%09red/K06269%09red/K02607%09red
Valine, leucine and isoleucine degradation	KEGG PATHWAY	ko00280	6	88	0.219293	0.911092	c40446_g2|c46799_g1|c44885_g1|c46962_g1|c39142_g3|c41834_g2	http://www.genome.jp/kegg-bin/show_pathway?ko00280/K00128%09red/K00253%09red/K00140%09red/K14085%09red
Glycerolipid metabolism	KEGG PATHWAY	ko00561	7	107	0.221403	0.911092	c40446_g2|c37009_g2|c38205_g1|c46962_g1|c39142_g3|c41834_g2|c37985_g1	http://www.genome.jp/kegg-bin/show_pathway?ko00561/K00128%09red/K15728%09red/K11155%09red/K13508%09red/K14085%09red
Various types of N-glycan biosynthesis	KEGG PATHWAY	ko00513	3	35	0.224224	0.911092	c42235_g1|c45419_g1|c35664_g2	http://www.genome.jp/kegg-bin/show_pathway?ko00513/K03847%09red/K14413%09red
Salivary secretion	KEGG PATHWAY	ko04970	2	19	0.228528	0.911092	c30662_g1|c26426_g1	http://www.genome.jp/kegg-bin/show_pathway?ko04970/K02183%09red
Glycosaminoglycan biosynthesis - heparan sulfate / heparin	KEGG PATHWAY	ko00534	1	5	0.23231	0.911092	c42755_g1	http://www.genome.jp/kegg-bin/show_pathway?ko00534/K00771%09red
Glycosphingolipid biosynthesis - ganglio series	KEGG PATHWAY	ko00604	1	5	0.23231	0.911092	c43412_g2	http://www.genome.jp/kegg-bin/show_pathway?ko00604/K12309%09red
Base excision repair	KEGG PATHWAY	ko03410	4	54	0.23983	0.926112	c43624_g4|c21887_g1|c36041_g1|c42993_g3	http://www.genome.jp/kegg-bin/show_pathway?ko03410/K10802%09red/K03575%09red/K02324%09red/K01142%09red
Synaptic vesicle cycle	KEGG PATHWAY	ko04721	7	113	0.260256	0.976332	c43601_g2|c46164_g1|c37575_g2|c29233_g1|c44136_g1|c35628_g3|c38826_g6	http://www.genome.jp/kegg-bin/show_pathway?ko04721/K08486%09red/K04646%09red/K15292%09red/K18211%09red/K11824%09red/K02151%09red
Lipopolysaccharide biosynthesis	KEGG PATHWAY	ko00540	1	6	0.265406	0.976332	c41981_g1	http://www.genome.jp/kegg-bin/show_pathway?ko00540/K02535%09red
Transcriptional misregulation in cancer	KEGG PATHWAY	ko05202	4	57	0.268394	0.976332	c40747_g1|c33600_g2|c35914_g1|c43390_g1	http://www.genome.jp/kegg-bin/show_pathway?ko05202/K15188%09red/K04728%09red/K11644%09red/K11253%09red
NOD-like receptor signaling pathway	KEGG PATHWAY	ko04621	4	57	0.268394	0.976332	c34302_g1|c43700_g3|c45726_g3|c33149_g1	http://www.genome.jp/kegg-bin/show_pathway?ko04621/K04371%09red/K12795%09red/K04079%09red
Platelet activation	KEGG PATHWAY	ko04611	4	59	0.28776	0.991249	c31133_g1|c43700_g3|c44321_g1|c44321_g3	http://www.genome.jp/kegg-bin/show_pathway?ko04611/K04371%09red/K06269%09red
Peroxisome	KEGG PATHWAY	ko04146	8	139	0.300935	0.991249	c9469_g1|c35610_g1|c36609_g2|c45712_g1|c36609_g1|c34177_g1|c37108_g2|c30346_g1	http://www.genome.jp/kegg-bin/show_pathway?ko04146/K11517%09red/K12261%09red/K13348%09red/K01578%09red/K01897%09red/K13347%09red
Circadian entrainment	KEGG PATHWAY	ko04713	3	42	0.306526	0.991249	c30662_g1|c26426_g1|c43700_g3	http://www.genome.jp/kegg-bin/show_pathway?ko04713/K04371%09red/K02183%09red
Lysosome	KEGG PATHWAY	ko04142	7	120	0.307753	0.991249	c35611_g1|c37857_g1|c38209_g1|c43412_g2|c44136_g1|c34981_g2|c40214_g1	http://www.genome.jp/kegg-bin/show_pathway?ko04142/K12382%09red/K12386%09red/K12402%09red/K04646%09red/K01074%09red/K01052%09red/K12309%09red
Thiamine metabolism	KEGG PATHWAY	ko00730	2	24	0.309456	0.991249	c40607_g1|c43112_g1	http://www.genome.jp/kegg-bin/show_pathway?ko00730/K01662%09red/K06928%09red
Drug metabolism - other enzymes	KEGG PATHWAY	ko00983	3	43	0.318458	0.991249	c45699_g1|c44447_g4|c43979_g5	http://www.genome.jp/kegg-bin/show_pathway?ko00983/K00207%09red/K00876%09red/K01519%09red
Cytosolic DNA-sensing pathway	KEGG PATHWAY	ko04623	2	25	0.32552	0.991249	c34898_g1|c45760_g5	http://www.genome.jp/kegg-bin/show_pathway?ko04623/K03016%09red/K03018%09red
Pancreatic secretion	KEGG PATHWAY	ko04972	4	63	0.326992	0.991249	c31134_g1|c35178_g3|c34600_g2|c39944_g2	http://www.genome.jp/kegg-bin/show_pathway?ko04972/K05853%09red/K07904%09red
N-Glycan biosynthesis	KEGG PATHWAY	ko00510	3	45	0.342326	0.991249	c42235_g1|c36793_g1|c46583_g1	http://www.genome.jp/kegg-bin/show_pathway?ko00510/K07252%09red/K03847%09red/K00721%09red
Amyotrophic lateral sclerosis (ALS)	KEGG PATHWAY	ko05014	3	45	0.342326	0.991249	c37465_g1|c35422_g1|c42804_g1	http://www.genome.jp/kegg-bin/show_pathway?ko05014/K07887%09red/K06268%09red/K11518%09red
Alcoholism	KEGG PATHWAY	ko05034	7	127	0.356742	0.991249	c30662_g1|c43700_g3|c31133_g1|c44321_g1|c33600_g2|c26426_g1|c44321_g3	http://www.genome.jp/kegg-bin/show_pathway?ko05034/K04371%09red/K11253%09red/K06269%09red/K02183%09red
Thyroid cancer	KEGG PATHWAY	ko05216	2	27	0.357325	0.991249	c44692_g1|c43700_g3	http://www.genome.jp/kegg-bin/show_pathway?ko05216/K09291%09red/K04371%09red
FoxO signaling pathway	KEGG PATHWAY	ko04068	6	107	0.360702	0.991249	c40747_g1|c43700_g3|c28175_g1|c33824_g2|c36347_g1|c37431_g1	http://www.genome.jp/kegg-bin/show_pathway?ko04068/K04728%09red/K05868%09red/K04371%09red/K08341%09red/K07198%09red/K11838%09red
cAMP signaling pathway	KEGG PATHWAY	ko04024	6	109	0.376186	0.991249	c30662_g1|c43700_g3|c31133_g1|c44321_g1|c26426_g1|c44321_g3	http://www.genome.jp/kegg-bin/show_pathway?ko04024/K04371%09red/K06269%09red/K02183%09red
Phototransduction - fly	KEGG PATHWAY	ko04745	2	29	0.388567	0.991249	c30662_g1|c26426_g1	http://www.genome.jp/kegg-bin/show_pathway?ko04745/K02183%09red
Glioma	KEGG PATHWAY	ko05214	3	50	0.401517	0.991249	c30662_g1|c26426_g1|c43700_g3	http://www.genome.jp/kegg-bin/show_pathway?ko05214/K04371%09red/K02183%09red
Acute myeloid leukemia	KEGG PATHWAY	ko05221	2	30	0.403936	0.991249	c43921_g1|c43700_g3	http://www.genome.jp/kegg-bin/show_pathway?ko05221/K04371%09red/K04688%09red
Sulfur relay system	KEGG PATHWAY	ko04122	1	11	0.410691	0.991249	c42099_g1	http://www.genome.jp/kegg-bin/show_pathway?ko04122/K03635%09red
Chloroalkane and chloroalkene degradation	KEGG PATHWAY	ko00625	3	51	0.413195	0.991249	c40446_g2|c46962_g1|c41834_g2	http://www.genome.jp/kegg-bin/show_pathway?ko00625/K00128%09red
Starch and sucrose metabolism	KEGG PATHWAY	ko00500	15	307	0.416257	0.991249	c21853_g2|c22320_g1|c44019_g1|c43110_g1|c37852_g2|c43697_g2|c45910_g2|c35030_g3|c43203_g1|c27323_g1|c40994_g1|c41647_g2|c31965_g2|c46168_g1|c44286_g1	http://www.genome.jp/kegg-bin/show_pathway?ko00500/K01193%09red/K01176%09red/K00700%09red/K01188%09red/K16055%09red/K01051%09red/K05349%09red
Nicotinate and nicotinamide metabolism	KEGG PATHWAY	ko00760	2	31	0.419117	0.991249	c40504_g1|c37323_g1	http://www.genome.jp/kegg-bin/show_pathway?ko00760/K01081%09red/K00858%09red
Melanogenesis	KEGG PATHWAY	ko04916	3	52	0.424801	0.991249	c30662_g1|c26426_g1|c43700_g3	http://www.genome.jp/kegg-bin/show_pathway?ko04916/K04371%09red/K02183%09red
Toxoplasmosis	KEGG PATHWAY	ko05145	8	158	0.424871	0.991249	c41859_g1|c46845_g1|c43700_g3|c43314_g1|c45963_g1|c46050_g6|c26987_g1|c38679_g1	http://www.genome.jp/kegg-bin/show_pathway?ko05145/K04371%09red/K04733%09red/K13412%09red
Fatty acid degradation	KEGG PATHWAY	ko00071	6	116	0.430331	0.991249	c40446_g2|c35610_g1|c46962_g1|c39142_g3|c41834_g2|c37108_g2	http://www.genome.jp/kegg-bin/show_pathway?ko00071/K01897%09red/K00128%09red/K14085%09red
Pentose and glucuronate interconversions	KEGG PATHWAY	ko00040	7	138	0.434682	0.991249	c39390_g1|c44019_g1|c40446_g2|c47055_g1|c46962_g1|c35030_g3|c41834_g2	http://www.genome.jp/kegg-bin/show_pathway?ko00040/K00128%09red/K01051%09red/K16190%09red/K00008%09red
Carbohydrate digestion and absorption	KEGG PATHWAY	ko04973	1	12	0.436103	0.991249	c21853_g2	http://www.genome.jp/kegg-bin/show_pathway?ko04973/K01176%09red
MAPK signaling pathway - yeast	KEGG PATHWAY	ko04011	1	12	0.436103	0.991249	c44692_g1	http://www.genome.jp/kegg-bin/show_pathway?ko04011/K09291%09red
Salmonella infection	KEGG PATHWAY	ko05132	4	76	0.454399	0.991249	c39032_g1|c34526_g1|c35344_g1|c43700_g3	http://www.genome.jp/kegg-bin/show_pathway?ko05132/K04371%09red/K05754%09red/K07897%09red
Measles	KEGG PATHWAY	ko05162	7	142	0.462806	0.991249	c46845_g1|c43314_g1|c42829_g1|c45963_g1|c46050_g6|c41859_g1|c38679_g1	http://www.genome.jp/kegg-bin/show_pathway?ko05162/K04733%09red/K10144%09red
Hippo signaling pathway	KEGG PATHWAY	ko04390	4	77	0.46395	0.991249	c31133_g1|c29762_g1|c44321_g1|c44321_g3	http://www.genome.jp/kegg-bin/show_pathway?ko04390/K06685%09red/K06269%09red
Cysteine and methionine metabolism	KEGG PATHWAY	ko00270	7	143	0.46979	0.991249	c37841_g1|c37749_g1|c30868_g2|c30868_g1|c41452_g1|c43493_g9|c36960_g4	http://www.genome.jp/kegg-bin/show_pathway?ko00270/K01762%09red/K13034%09red/K08967%09red/K01611%09red/K01738%09red
Pyruvate metabolism	KEGG PATHWAY	ko00620	8	166	0.477137	0.991249	c40446_g2|c35932_g1|c29141_g1|c36427_g1|c46962_g1|c39142_g3|c41834_g2|c39047_g3	http://www.genome.jp/kegg-bin/show_pathway?ko00620/K01069%09red/K00128%09red/K00029%09red/K01610%09red/K14085%09red/K00102%09red
Carotenoid biosynthesis	KEGG PATHWAY	ko00906	2	36	0.491822	0.991249	c46319_g1|c38257_g1	http://www.genome.jp/kegg-bin/show_pathway?ko00906/K09842%09red
Herpes simplex infection	KEGG PATHWAY	ko05168	6	125	0.498636	0.991249	c44554_g1|c31133_g1|c36939_g1|c28175_g1|c44321_g1|c44321_g3	http://www.genome.jp/kegg-bin/show_pathway?ko05168/K11838%09red/K06269%09red/K03347%09red/K12890%09red
Calcium signaling pathway	KEGG PATHWAY	ko04020	4	81	0.501515	0.991249	c39944_g2|c30662_g1|c26426_g1|c42804_g1	http://www.genome.jp/kegg-bin/show_pathway?ko04020/K05853%09red/K06268%09red/K02183%09red
Bacterial secretion system	KEGG PATHWAY	ko03070	1	15	0.505956	0.991249	c42734_g2	http://www.genome.jp/kegg-bin/show_pathway?ko03070/K03070%09red
Phosphonate and phosphinate metabolism	KEGG PATHWAY	ko00440	1	15	0.505956	0.991249	c35594_g1	http://www.genome.jp/kegg-bin/show_pathway?ko00440/K00968%09red
Basal transcription factors	KEGG PATHWAY	ko03022	3	60	0.514186	0.991249	c35825_g1|c38962_g1|c45211_g2	http://www.genome.jp/kegg-bin/show_pathway?ko03022/K03136%09red/K03123%09red/K03144%09red
Proteoglycans in cancer	KEGG PATHWAY	ko05205	5	105	0.516257	0.991249	c31133_g1|c43921_g1|c43700_g3|c44321_g1|c44321_g3	http://www.genome.jp/kegg-bin/show_pathway?ko05205/K04371%09red/K06269%09red/K04688%09red
TNF signaling pathway	KEGG PATHWAY	ko04668	2	38	0.519257	0.991249	c40242_g1|c43700_g3	http://www.genome.jp/kegg-bin/show_pathway?ko04668/K04371%09red/K15637%09red
Fat digestion and absorption	KEGG PATHWAY	ko04975	1	16	0.527263	0.991249	c38205_g1	http://www.genome.jp/kegg-bin/show_pathway?ko04975/K11155%09red
Lysine biosynthesis	KEGG PATHWAY	ko00300	1	16	0.527263	0.991249	c39142_g3	http://www.genome.jp/kegg-bin/show_pathway?ko00300/K14085%09red
Homologous recombination	KEGG PATHWAY	ko03440	3	62	0.535367	0.991249	c47042_g2|c34063_g1|c42328_g2	http://www.genome.jp/kegg-bin/show_pathway?ko03440/K10879%09red/K10867%09red/K10901%09red
ErbB signaling pathway	KEGG PATHWAY	ko04012	2	40	0.545685	0.991249	c43921_g1|c43700_g3	http://www.genome.jp/kegg-bin/show_pathway?ko04012/K04371%09red/K04688%09red
Sesquiterpenoid and triterpenoid biosynthesis	KEGG PATHWAY	ko00909	1	17	0.547653	0.991249	c37144_g1	http://www.genome.jp/kegg-bin/show_pathway?ko00909/K00511%09red
Type I diabetes mellitus	KEGG PATHWAY	ko04940	1	17	0.547653	0.991249	c42109_g1	http://www.genome.jp/kegg-bin/show_pathway?ko04940/K04077%09red
Taurine and hypotaurine metabolism	KEGG PATHWAY	ko00430	1	18	0.567163	0.991249	c44363_g1	http://www.genome.jp/kegg-bin/show_pathway?ko00430/K10712%09red
Biotin metabolism	KEGG PATHWAY	ko00780	1	18	0.567163	0.991249	c32033_g1	http://www.genome.jp/kegg-bin/show_pathway?ko00780/K00059%09red
MicroRNAs in cancer	KEGG PATHWAY	ko05206	5	112	0.571405	0.991249	c46161_g1|c35436_g1|c44845_g1|c42263_g1|c40747_g1	http://www.genome.jp/kegg-bin/show_pathway?ko05206/K04728%09red/K05658%09red/K11592%09red
Glycine, serine and threonine metabolism	KEGG PATHWAY	ko00260	5	112	0.571405	0.991249	c38173_g1|c31764_g1|c37183_g4|c42029_g1|c39142_g3	http://www.genome.jp/kegg-bin/show_pathway?ko00260/K01754%09red/K01834%09red/K14085%09red/K12235%09red/K00600%09red
Arginine and proline metabolism	KEGG PATHWAY	ko00330	6	136	0.577832	0.991249	c40446_g2|c41834_g2|c43889_g2|c39142_g3|c46962_g1|c43493_g9	http://www.genome.jp/kegg-bin/show_pathway?ko00330/K00128%09red/K00472%09red/K01611%09red/K14085%09red
Adipocytokine signaling pathway	KEGG PATHWAY	ko04920	3	67	0.585928	0.991249	c35610_g1|c37431_g1|c37108_g2	http://www.genome.jp/kegg-bin/show_pathway?ko04920/K01897%09red/K07198%09red
Phagosome	KEGG PATHWAY	ko04145	8	184	0.589209	0.991249	c41408_g1|c46798_g2|c44590_g1|c39032_g1|c37465_g1|c44595_g2|c46164_g1|c34526_g1	http://www.genome.jp/kegg-bin/show_pathway?ko04145/K08057%09red/K00921%09red/K07889%09red/K02151%09red/K07887%09red/K07897%09red
Steroid biosynthesis	KEGG PATHWAY	ko00100	2	44	0.595425	0.991249	c37144_g1|c35611_g1	http://www.genome.jp/kegg-bin/show_pathway?ko00100/K00511%09red/K01052%09red
Plant hormone signal transduction	KEGG PATHWAY	ko04075	13	301	0.598742	0.991249	c31614_g1|c33032_g1|c38332_g4|c36643_g2|c32604_g2|c41684_g1|c45601_g2|c47091_g1|c45415_g2|c32127_g1|c44007_g1|c45387_g1|c30815_g2	http://www.genome.jp/kegg-bin/show_pathway?ko04075/K13415%09red/K14497%09red/K14490%09red/K14431%09red/K14492%09red/K14500%09red/K14484%09red/K14498%09red/K14506%09red
Valine, leucine and isoleucine biosynthesis	KEGG PATHWAY	ko00290	1	20	0.603698	0.991249	c31764_g1	http://www.genome.jp/kegg-bin/show_pathway?ko00290/K01754%09red
Propanoate metabolism	KEGG PATHWAY	ko00640	2	45	0.607205	0.991249	c44885_g1|c45712_g1	http://www.genome.jp/kegg-bin/show_pathway?ko00640/K00140%09red/K01578%09red
TGF-beta signaling pathway	KEGG PATHWAY	ko04350	3	70	0.614521	0.991249	c43921_g1|c36939_g1|c43700_g3	http://www.genome.jp/kegg-bin/show_pathway?ko04350/K04371%09red/K04688%09red/K03347%09red
Progesterone-mediated oocyte maturation	KEGG PATHWAY	ko04914	4	95	0.622406	0.991249	c34302_g1|c43700_g3|c36347_g1|c36908_g7	http://www.genome.jp/kegg-bin/show_pathway?ko04914/K04371%09red/K06627%09red/K05868%09red/K04079%09red
Fatty acid biosynthesis	KEGG PATHWAY	ko00061	3	71	0.62375	0.991249	c32033_g1|c35610_g1|c37108_g2	http://www.genome.jp/kegg-bin/show_pathway?ko00061/K01897%09red/K00059%09red
Antigen processing and presentation	KEGG PATHWAY	ko04612	5	120	0.630172	0.991249	c41408_g1|c41794_g1|c34302_g1|c35756_g2|c37438_g1	http://www.genome.jp/kegg-bin/show_pathway?ko04612/K08057%09red/K09489%09red/K08064%09red/K04079%09red
GnRH signaling pathway	KEGG PATHWAY	ko04912	3	72	0.632827	0.991249	c30662_g1|c26426_g1|c43700_g3	http://www.genome.jp/kegg-bin/show_pathway?ko04912/K04371%09red/K02183%09red
Circadian rhythm	KEGG PATHWAY	ko04710	2	48	0.640969	0.991249	c36939_g1|c37431_g1	http://www.genome.jp/kegg-bin/show_pathway?ko04710/K07198%09red/K03347%09red
Bacterial invasion of epithelial cells	KEGG PATHWAY	ko05100	2	48	0.640969	0.991249	c44136_g1|c35344_g1	http://www.genome.jp/kegg-bin/show_pathway?ko05100/K05754%09red/K04646%09red
Rap1 signaling pathway	KEGG PATHWAY	ko04015	3	73	0.641751	0.991249	c30662_g1|c26426_g1|c43700_g3	http://www.genome.jp/kegg-bin/show_pathway?ko04015/K04371%09red/K02183%09red
RNA transport	KEGG PATHWAY	ko03013	10	243	0.654751	0.991249	c44692_g1|c28544_g1|c43301_g1|c36346_g1|c44216_g4|c46461_g1|c40752_g1|c37456_g1|c43204_g1|c46014_g2	http://www.genome.jp/kegg-bin/show_pathway?ko03013/K09291%09red/K14328%09red/K14311%09red/K12879%09red/K03113%09red/K14304%09red/K14288%09red/K14326%09red
Wnt signaling pathway	KEGG PATHWAY	ko04310	4	100	0.660807	0.991249	c38325_g1|c36939_g1|c33767_g1|c42804_g1	http://www.genome.jp/kegg-bin/show_pathway?ko04310/K04506%09red/K06268%09red/K03347%09red
Influenza A	KEGG PATHWAY	ko05164	7	174	0.667683	0.991249	c46845_g1|c43700_g3|c43314_g1|c45963_g1|c46050_g6|c41859_g1|c38679_g1	http://www.genome.jp/kegg-bin/show_pathway?ko05164/K04371%09red/K04733%09red
Aldosterone-regulated sodium reabsorption	KEGG PATHWAY	ko04960	1	24	0.667784	0.991249	c43700_g3	http://www.genome.jp/kegg-bin/show_pathway?ko04960/K04371%09red
Glycosaminoglycan degradation	KEGG PATHWAY	ko00531	1	24	0.667784	0.991249	c43412_g2	http://www.genome.jp/kegg-bin/show_pathway?ko00531/K12309%09red
AMPK signaling pathway	KEGG PATHWAY	ko04152	7	175	0.673264	0.991249	c35539_g2|c43921_g1|c31085_g2|c45712_g1|c36908_g7|c44840_g2|c37431_g1	http://www.genome.jp/kegg-bin/show_pathway?ko04152/K00850%09red/K04688%09red/K07198%09red/K01578%09red/K06627%09red/K11584%09red
Diterpenoid biosynthesis	KEGG PATHWAY	ko00904	1	25	0.682117	0.991249	c46572_g4	http://www.genome.jp/kegg-bin/show_pathway?ko00904/K04123%09red
ABC transporters	KEGG PATHWAY	ko02010	3	78	0.684056	0.991249	c44052_g4|c42263_g1|c46134_g1	http://www.genome.jp/kegg-bin/show_pathway?ko02010/K05674%09red/K05658%09red/K05666%09red
Focal adhesion	KEGG PATHWAY	ko04510	4	104	0.68956	0.991249	c31133_g1|c43700_g3|c44321_g1|c44321_g3	http://www.genome.jp/kegg-bin/show_pathway?ko04510/K04371%09red/K06269%09red
Natural killer cell mediated cytotoxicity	KEGG PATHWAY	ko04650	2	53	0.692092	0.991249	c43700_g3|c42804_g1	http://www.genome.jp/kegg-bin/show_pathway?ko04650/K04371%09red/K06268%09red
Renal cell carcinoma	KEGG PATHWAY	ko05211	2	54	0.701565	0.991249	c43700_g3|c34067_g1	http://www.genome.jp/kegg-bin/show_pathway?ko05211/K04371%09red/K03872%09red
MAPK signaling pathway - fly	KEGG PATHWAY	ko04013	1	27	0.708957	0.991249	c43700_g3	http://www.genome.jp/kegg-bin/show_pathway?ko04013/K04371%09red
VEGF signaling pathway	KEGG PATHWAY	ko04370	2	56	0.719783	0.991249	c43700_g3|c42804_g1	http://www.genome.jp/kegg-bin/show_pathway?ko04370/K04371%09red/K06268%09red
One carbon pool by folate	KEGG PATHWAY	ko00670	1	28	0.721515	0.991249	c38173_g1	http://www.genome.jp/kegg-bin/show_pathway?ko00670/K00600%09red
Dorso-ventral axis formation	KEGG PATHWAY	ko04320	1	28	0.721515	0.991249	c43700_g3	http://www.genome.jp/kegg-bin/show_pathway?ko04320/K04371%09red
Cutin, suberine and wax biosynthesis	KEGG PATHWAY	ko00073	1	28	0.721515	0.991249	c43313_g4	http://www.genome.jp/kegg-bin/show_pathway?ko00073/K15398%09red
T cell receptor signaling pathway	KEGG PATHWAY	ko04660	2	57	0.728536	0.991249	c43700_g3|c42804_g1	http://www.genome.jp/kegg-bin/show_pathway?ko04660/K04371%09red/K06268%09red
Fc gamma R-mediated phagocytosis	KEGG PATHWAY	ko04666	4	110	0.729367	0.991249	c43921_g1|c35344_g1|c43700_g3|c40806_g1	http://www.genome.jp/kegg-bin/show_pathway?ko04666/K04371%09red/K05754%09red/K05768%09red/K04688%09red
Cholinergic synapse	KEGG PATHWAY	ko04725	1	29	0.733532	0.991249	c43700_g3	http://www.genome.jp/kegg-bin/show_pathway?ko04725/K04371%09red
Bladder cancer	KEGG PATHWAY	ko05219	1	29	0.733532	0.991249	c43700_g3	http://www.genome.jp/kegg-bin/show_pathway?ko05219/K04371%09red
mTOR signaling pathway	KEGG PATHWAY	ko04150	3	85	0.736843	0.991249	c43921_g1|c43700_g3|c37431_g1	http://www.genome.jp/kegg-bin/show_pathway?ko04150/K04371%09red/K07198%09red/K04688%09red
Regulation of autophagy	KEGG PATHWAY	ko04140	2	58	0.737055	0.991249	c33824_g2|c37431_g1	http://www.genome.jp/kegg-bin/show_pathway?ko04140/K08341%09red/K07198%09red
Osteoclast differentiation	KEGG PATHWAY	ko04380	2	58	0.737055	0.991249	c43700_g3|c42804_g1	http://www.genome.jp/kegg-bin/show_pathway?ko04380/K04371%09red/K06268%09red
Bile secretion	KEGG PATHWAY	ko04976	2	58	0.737055	0.991249	c42263_g1|c46134_g1	http://www.genome.jp/kegg-bin/show_pathway?ko04976/K05658%09red/K05666%09red
Phenylalanine metabolism	KEGG PATHWAY	ko00360	5	140	0.753841	0.991249	c32401_g1|c34697_g1|c39997_g4|c44506_g1|c39550_g1	http://www.genome.jp/kegg-bin/show_pathway?ko00360/K00430%09red
Serotonergic synapse	KEGG PATHWAY	ko04726	1	31	0.756034	0.991249	c43700_g3	http://www.genome.jp/kegg-bin/show_pathway?ko04726/K04371%09red
Photosynthesis	KEGG PATHWAY	ko00195	3	89	0.763731	0.991249	c43826_g2|c4950_g1|c29714_g1	http://www.genome.jp/kegg-bin/show_pathway?ko00195/K03541%09red/K02641%09red
Cell cycle	KEGG PATHWAY	ko04110	6	168	0.765479	0.991249	c40747_g1|c46772_g2|c36939_g1|c45530_g1|c36908_g7|c36347_g1	http://www.genome.jp/kegg-bin/show_pathway?ko04110/K04728%09red/K05868%09red/K06669%09red/K03347%09red/K06627%09red/K02607%09red
Other glycan degradation	KEGG PATHWAY	ko00511	1	32	0.766563	0.991249	c43412_g2	http://www.genome.jp/kegg-bin/show_pathway?ko00511/K12309%09red
Non-small cell lung cancer	KEGG PATHWAY	ko05223	1	32	0.766563	0.991249	c43700_g3	http://www.genome.jp/kegg-bin/show_pathway?ko05223/K04371%09red
B cell receptor signaling pathway	KEGG PATHWAY	ko04662	2	63	0.776292	0.991249	c43700_g3|c42804_g1	http://www.genome.jp/kegg-bin/show_pathway?ko04662/K04371%09red/K06268%09red
Cell cycle - Caulobacter	KEGG PATHWAY	ko04112	1	33	0.776637	0.991249	c43954_g1	http://www.genome.jp/kegg-bin/show_pathway?ko04112/K03544%09red
Hepatitis B	KEGG PATHWAY	ko05161	2	64	0.783496	0.991249	c43700_g3|c36908_g7	http://www.genome.jp/kegg-bin/show_pathway?ko05161/K04371%09red/K06627%09red
Melanoma	KEGG PATHWAY	ko05218	1	34	0.786277	0.991249	c43700_g3	http://www.genome.jp/kegg-bin/show_pathway?ko05218/K04371%09red
Chronic myeloid leukemia	KEGG PATHWAY	ko05220	1	34	0.786277	0.991249	c43700_g3	http://www.genome.jp/kegg-bin/show_pathway?ko05220/K04371%09red
Shigellosis	KEGG PATHWAY	ko05131	2	65	0.790496	0.991249	c35344_g1|c43700_g3	http://www.genome.jp/kegg-bin/show_pathway?ko05131/K04371%09red/K05754%09red
Huntington's disease	KEGG PATHWAY	ko05016	8	225	0.790793	0.991249	c43390_g1|c32197_g1|c47888_g1|c37575_g2|c34198_g1|c44136_g1|c34898_g1|c25248_g2	http://www.genome.jp/kegg-bin/show_pathway?ko05016/K11352%09red/K04646%09red/K02262%09red/K03017%09red/K03016%09red/K03012%09red/K11824%09red/K11644%09red
Viral carcinogenesis	KEGG PATHWAY	ko05203	7	200	0.79314	0.991249	c35825_g1|c43700_g3|c40806_g1|c45211_g2|c28175_g1|c38962_g1|c36908_g7	http://www.genome.jp/kegg-bin/show_pathway?ko05203/K03144%09red/K03136%09red/K04371%09red/K05768%09red/K03123%09red/K11838%09red/K06627%09red
RNA degradation	KEGG PATHWAY	ko03018	5	148	0.793687	0.991249	c42109_g1|c37981_g1|c38801_g2|c28678_g1|c37673_g1	http://www.genome.jp/kegg-bin/show_pathway?ko03018/K14442%09red/K04077%09red/K12617%09red/K12608%09red
Porphyrin and chlorophyll metabolism	KEGG PATHWAY	ko00860	2	66	0.797295	0.991249	c45213_g1|c42584_g2	http://www.genome.jp/kegg-bin/show_pathway?ko00860/K00231%09red/K02495%09red
Cell cycle - yeast	KEGG PATHWAY	ko04111	4	123	0.80225	0.991249	c45530_g1|c36939_g1|c46772_g2|c29762_g1	http://www.genome.jp/kegg-bin/show_pathway?ko04111/K06669%09red/K06685%09red/K02607%09red/K03347%09red
Prolactin signaling pathway	KEGG PATHWAY	ko04917	1	36	0.804329	0.991249	c43700_g3	http://www.genome.jp/kegg-bin/show_pathway?ko04917/K04371%09red
Fructose and mannose metabolism	KEGG PATHWAY	ko00051	3	96	0.805373	0.991249	c40315_g1|c47055_g1|c44840_g2	http://www.genome.jp/kegg-bin/show_pathway?ko00051/K00966%09red/K00850%09red/K00008%09red
Estrogen signaling pathway	KEGG PATHWAY	ko04915	4	124	0.807133	0.991249	c30662_g1|c34302_g1|c26426_g1|c43700_g3	http://www.genome.jp/kegg-bin/show_pathway?ko04915/K04371%09red/K04079%09red/K02183%09red
PPAR signaling pathway	KEGG PATHWAY	ko03320	2	68	0.810309	0.991249	c35610_g1|c37108_g2	http://www.genome.jp/kegg-bin/show_pathway?ko03320/K01897%09red
Fc epsilon RI signaling pathway	KEGG PATHWAY	ko04664	1	37	0.812775	0.991249	c43700_g3	http://www.genome.jp/kegg-bin/show_pathway?ko04664/K04371%09red
Axon guidance	KEGG PATHWAY	ko04360	2	69	0.816532	0.991249	c43700_g3|c42804_g1	http://www.genome.jp/kegg-bin/show_pathway?ko04360/K04371%09red/K06268%09red
Fatty acid metabolism	KEGG PATHWAY	ko01212	4	126	0.816603	0.991249	c32033_g1|c35610_g1|c40214_g1|c37108_g2	http://www.genome.jp/kegg-bin/show_pathway?ko01212/K01897%09red/K00059%09red/K01074%09red
Long-term depression	KEGG PATHWAY	ko04730	1	38	0.820857	0.991249	c43700_g3	http://www.genome.jp/kegg-bin/show_pathway?ko04730/K04371%09red
DNA replication	KEGG PATHWAY	ko03030	3	99	0.821235	0.991249	c33948_g1|c34668_g1|c42993_g3	http://www.genome.jp/kegg-bin/show_pathway?ko03030/K02320%09red/K10744%09red/K02324%09red
Ribosome biogenesis in eukaryotes	KEGG PATHWAY	ko03008	4	128	0.825687	0.991249	c40540_g1|c38798_g4|c40265_g1|c33846_g1	http://www.genome.jp/kegg-bin/show_pathway?ko03008/K14569%09red/K14568%09red/K14550%09red/K13288%09red
Retrograde endocannabinoid signaling	KEGG PATHWAY	ko04723	1	39	0.82859	0.991249	c43700_g3	http://www.genome.jp/kegg-bin/show_pathway?ko04723/K04371%09red
Pantothenate and CoA biosynthesis	KEGG PATHWAY	ko00770	1	39	0.82859	0.991249	c43979_g5	http://www.genome.jp/kegg-bin/show_pathway?ko00770/K00207%09red
Glycerophospholipid metabolism	KEGG PATHWAY	ko00564	5	157	0.832275	0.991249	c35019_g1|c37985_g1|c47059_g5|c35594_g1|c37009_g2	http://www.genome.jp/kegg-bin/show_pathway?ko00564/K15728%09red/K13508%09red/K00968%09red/K06130%09red/K01126%09red
Photosynthesis - antenna proteins	KEGG PATHWAY	ko00196	1	40	0.83599	0.991249	c42956_g1	http://www.genome.jp/kegg-bin/show_pathway?ko00196/K08908%09red
Glycolysis / Gluconeogenesis	KEGG PATHWAY	ko00010	8	238	0.836434	0.991249	c34775_g2|c40446_g2|c35932_g1|c46962_g1|c37183_g4|c39142_g3|c41834_g2|c44840_g2	http://www.genome.jp/kegg-bin/show_pathway?ko00010/K00850%09red/K01834%09red/K01792%09red/K00128%09red/K01610%09red/K14085%09red
Endometrial cancer	KEGG PATHWAY	ko05213	1	41	0.843071	0.991249	c43700_g3	http://www.genome.jp/kegg-bin/show_pathway?ko05213/K04371%09red
HTLV-I infection	KEGG PATHWAY	ko05166	4	133	0.846774	0.991249	c41408_g1|c40747_g1|c42993_g3|c42804_g1	http://www.genome.jp/kegg-bin/show_pathway?ko05166/K04728%09red/K08057%09red/K02324%09red/K06268%09red
Pancreatic cancer	KEGG PATHWAY	ko05212	1	42	0.849846	0.991249	c43700_g3	http://www.genome.jp/kegg-bin/show_pathway?ko05212/K04371%09red
Alzheimer's disease	KEGG PATHWAY	ko05010	8	243	0.851757	0.991249	c30662_g1|c43700_g3|c42293_g3|c47888_g1|c42804_g1|c39944_g2|c34198_g1|c26426_g1	http://www.genome.jp/kegg-bin/show_pathway?ko05010/K11352%09red/K08852%09red/K05853%09red/K04371%09red/K02262%09red/K06268%09red/K02183%09red
HIF-1 signaling pathway	KEGG PATHWAY	ko04066	3	106	0.854003	0.991249	c43921_g1|c43700_g3|c34067_g1	http://www.genome.jp/kegg-bin/show_pathway?ko04066/K04371%09red/K03872%09red/K04688%09red
Glyoxylate and dicarboxylate metabolism	KEGG PATHWAY	ko00630	3	106	0.854003	0.991249	c36609_g2|c38173_g1|c36609_g1	http://www.genome.jp/kegg-bin/show_pathway?ko00630/K11517%09red/K00600%09red
Signaling pathways regulating pluripotency of stem cells	KEGG PATHWAY	ko04550	1	43	0.856329	0.991249	c43700_g3	http://www.genome.jp/kegg-bin/show_pathway?ko04550/K04371%09red
Citrate cycle (TCA cycle)	KEGG PATHWAY	ko00020	3	107	0.858229	0.991249	c35932_g1|c44440_g4|c44440_g7	http://www.genome.jp/kegg-bin/show_pathway?ko00020/K00164%09red/K01610%09red
Pathways in cancer	KEGG PATHWAY	ko05200	4	136	0.858362	0.991249	c44692_g1|c34302_g1|c43700_g3|c34067_g1	http://www.genome.jp/kegg-bin/show_pathway?ko05200/K09291%09red/K03872%09red/K04371%09red/K04079%09red
alpha-Linolenic acid metabolism	KEGG PATHWAY	ko00592	2	77	0.860066	0.991249	c40793_g2|c15114_g1	http://www.genome.jp/kegg-bin/show_pathway?ko00592/K08241%09red
Circadian rhythm - plant	KEGG PATHWAY	ko04712	2	77	0.860066	0.991249	c43503_g4|c46351_g2	http://www.genome.jp/kegg-bin/show_pathway?ko04712/K12129%09red/K12130%09red
Fatty acid elongation	KEGG PATHWAY	ko00062	1	44	0.862532	0.991249	c40214_g1	http://www.genome.jp/kegg-bin/show_pathway?ko00062/K01074%09red
Prion diseases	KEGG PATHWAY	ko05020	1	44	0.862532	0.991249	c43700_g3	http://www.genome.jp/kegg-bin/show_pathway?ko05020/K04371%09red
Aminoacyl-tRNA biosynthesis	KEGG PATHWAY	ko00970	2	78	0.864788	0.991249	c39556_g1|c41564_g2	http://www.genome.jp/kegg-bin/show_pathway?ko00970/K01887%09red/K01876%09red
GABAergic synapse	KEGG PATHWAY	ko04727	1	45	0.868468	0.991249	c33824_g2	http://www.genome.jp/kegg-bin/show_pathway?ko04727/K08341%09red
Spliceosome	KEGG PATHWAY	ko03040	8	249	0.868605	0.991249	c28843_g2|c44554_g1|c46771_g2|c46771_g1|c44216_g4|c28544_g1|c33116_g1|c41561_g1	http://www.genome.jp/kegg-bin/show_pathway?ko03040/K11984%09red/K12813%09red/K12879%09red/K12847%09red/K12819%09red/K12890%09red
Biosynthesis of amino acids	KEGG PATHWAY	ko01230	13	380	0.869378	0.991249	c30389_g1|c44840_g2|c38173_g1|c37444_g1|c30868_g2|c30868_g1|c37841_g1|c37582_g1|c37183_g4|c47218_g1|c39142_g3|c31764_g1|c36960_g4	http://www.genome.jp/kegg-bin/show_pathway?ko01230/K01754%09red/K00013%09red/K00850%09red/K00264%09red/K01834%09red/K00600%09red/K01814%09red/K14085%09red/K13034%09red/K01850%09red/K01738%09red
Prostate cancer	KEGG PATHWAY	ko05215	2	80	0.873796	0.991249	c34302_g1|c43700_g3	http://www.genome.jp/kegg-bin/show_pathway?ko05215/K04371%09red/K04079%09red
SNARE interactions in vesicular transport	KEGG PATHWAY	ko04130	1	46	0.874147	0.991249	c35628_g3	http://www.genome.jp/kegg-bin/show_pathway?ko04130/K08486%09red
Biosynthesis of unsaturated fatty acids	KEGG PATHWAY	ko01040	1	47	0.879582	0.991249	c32033_g1	http://www.genome.jp/kegg-bin/show_pathway?ko01040/K00059%09red
Collecting duct acid secretion	KEGG PATHWAY	ko04966	1	48	0.884782	0.991249	c46164_g1	http://www.genome.jp/kegg-bin/show_pathway?ko04966/K02151%09red
Hypertrophic cardiomyopathy (HCM)	KEGG PATHWAY	ko05410	1	49	0.889758	0.991249	c37431_g1	http://www.genome.jp/kegg-bin/show_pathway?ko05410/K07198%09red
Type II diabetes mellitus	KEGG PATHWAY	ko04930	1	49	0.889758	0.991249	c43700_g3	http://www.genome.jp/kegg-bin/show_pathway?ko04930/K04371%09red
Nucleotide excision repair	KEGG PATHWAY	ko03420	2	85	0.893949	0.991249	c45211_g2|c42993_g3	http://www.genome.jp/kegg-bin/show_pathway?ko03420/K02324%09red/K03144%09red
Mismatch repair	KEGG PATHWAY	ko03430	1	50	0.894519	0.991249	c39397_g2	http://www.genome.jp/kegg-bin/show_pathway?ko03430/K08739%09red
Chemokine signaling pathway	KEGG PATHWAY	ko04062	1	51	0.899075	0.991249	c43700_g3	http://www.genome.jp/kegg-bin/show_pathway?ko04062/K04371%09red
Phenylalanine, tyrosine and tryptophan biosynthesis	KEGG PATHWAY	ko00400	1	52	0.903434	0.991249	c37444_g1	http://www.genome.jp/kegg-bin/show_pathway?ko00400/K01850%09red
Glutamatergic synapse	KEGG PATHWAY	ko04724	2	89	0.907872	0.991249	c43700_g3|c42804_g1	http://www.genome.jp/kegg-bin/show_pathway?ko04724/K04371%09red/K06268%09red
Thyroid hormone signaling pathway	KEGG PATHWAY	ko04919	2	89	0.907872	0.991249	c43390_g1|c43700_g3	http://www.genome.jp/kegg-bin/show_pathway?ko04919/K04371%09red/K11644%09red
Vibrio cholerae infection	KEGG PATHWAY	ko05110	2	90	0.911075	0.991249	c46164_g1|c39952_g2	http://www.genome.jp/kegg-bin/show_pathway?ko05110/K10949%09red/K02151%09red
Amino sugar and nucleotide sugar metabolism	KEGG PATHWAY	ko00520	5	183	0.911776	0.991249	c39390_g1|c40315_g1|c44137_g3|c35013_g2|c47380_g1	http://www.genome.jp/kegg-bin/show_pathway?ko00520/K00966%09red/K01784%09red/K01183%09red/K12446%09red/K16190%09red
PI3K-Akt signaling pathway	KEGG PATHWAY	ko04151	6	212	0.912118	0.991249	c35539_g2|c43700_g3|c43921_g1|c31085_g2|c34302_g1|c37431_g1	http://www.genome.jp/kegg-bin/show_pathway?ko04151/K04371%09red/K07198%09red/K11584%09red/K04688%09red/K04079%09red
Fanconi anemia pathway	KEGG PATHWAY	ko03460	1	56	0.919068	0.991249	c47042_g2	http://www.genome.jp/kegg-bin/show_pathway?ko03460/K10901%09red
Epstein-Barr virus infection	KEGG PATHWAY	ko05169	7	244	0.919323	0.991249	c35825_g1|c32197_g1|c25248_g2|c28175_g1|c36908_g7|c34898_g1|c45760_g5	http://www.genome.jp/kegg-bin/show_pathway?ko05169/K03136%09red/K03017%09red/K03016%09red/K03012%09red/K11838%09red/K06627%09red/K03018%09red
Protein export	KEGG PATHWAY	ko03060	1	58	0.92591	0.991249	c42734_g2	http://www.genome.jp/kegg-bin/show_pathway?ko03060/K03070%09red
MAPK signaling pathway	KEGG PATHWAY	ko04010	3	129	0.92753	0.991249	c34892_g1|c43700_g3|c42804_g1	http://www.genome.jp/kegg-bin/show_pathway?ko04010/K04371%09red/K04460%09red/K06268%09red
Proteasome	KEGG PATHWAY	ko03050	2	96	0.928201	0.991249	c32774_g2|c37082_g3	http://www.genome.jp/kegg-bin/show_pathway?ko03050/K06699%09red/K02731%09red
Colorectal cancer	KEGG PATHWAY	ko05210	1	59	0.929111	0.991249	c43700_g3	http://www.genome.jp/kegg-bin/show_pathway?ko05210/K04371%09red
Rheumatoid arthritis	KEGG PATHWAY	ko05323	1	59	0.929111	0.991249	c46164_g1	http://www.genome.jp/kegg-bin/show_pathway?ko05323/K02151%09red
Non-alcoholic fatty liver disease (NAFLD)	KEGG PATHWAY	ko04932	4	164	0.934746	0.991249	c34198_g1|c42293_g3|c47888_g1|c37431_g1	http://www.genome.jp/kegg-bin/show_pathway?ko04932/K02262%09red/K11352%09red/K07198%09red/K08852%09red
Hepatitis C	KEGG PATHWAY	ko05160	1	61	0.935104	0.991249	c43700_g3	http://www.genome.jp/kegg-bin/show_pathway?ko05160/K04371%09red
Methane metabolism	KEGG PATHWAY	ko00680	3	133	0.936145	0.991249	c38173_g1|c37183_g4|c44840_g2	http://www.genome.jp/kegg-bin/show_pathway?ko00680/K01834%09red/K00850%09red/K00600%09red
Hippo signaling pathway - fly	KEGG PATHWAY	ko04391	1	62	0.937908	0.991249	c29762_g1	http://www.genome.jp/kegg-bin/show_pathway?ko04391/K06685%09red
Carbon metabolism	KEGG PATHWAY	ko01200	14	450	0.939663	0.991249	c30132_g1|c35932_g1|c37841_g1|c38173_g1|c29141_g1|c44440_g4|c30868_g2|c30868_g1|c44440_g7|c44885_g1|c37183_g4|c44840_g2|c31764_g1|c36960_g4	http://www.genome.jp/kegg-bin/show_pathway?ko01200/K01754%09red/K00140%09red/K00850%09red/K00164%09red/K01100%09red/K00600%09red/K00029%09red/K01610%09red/K01834%09red/K13034%09red/K01738%09red
Linoleic acid metabolism	KEGG PATHWAY	ko00591	1	63	0.940591	0.991249	c43215_g2	http://www.genome.jp/kegg-bin/show_pathway?ko00591/K15718%09red
Epithelial cell signaling in Helicobacter pylori infection	KEGG PATHWAY	ko05120	1	66	0.947965	0.991249	c46164_g1	http://www.genome.jp/kegg-bin/show_pathway?ko05120/K02151%09red
Terpenoid backbone biosynthesis	KEGG PATHWAY	ko00900	1	68	0.952365	0.991249	c43112_g1	http://www.genome.jp/kegg-bin/show_pathway?ko00900/K01662%09red
Cardiac muscle contraction	KEGG PATHWAY	ko04260	1	69	0.954424	0.991249	c47888_g1	http://www.genome.jp/kegg-bin/show_pathway?ko04260/K02262%09red
Retinol metabolism	KEGG PATHWAY	ko00830	1	69	0.954424	0.991249	c38205_g1	http://www.genome.jp/kegg-bin/show_pathway?ko00830/K11155%09red
Gap junction	KEGG PATHWAY	ko04540	1	70	0.956394	0.991249	c43700_g3	http://www.genome.jp/kegg-bin/show_pathway?ko04540/K04371%09red
Protein processing in endoplasmic reticulum	KEGG PATHWAY	ko04141	9	337	0.964754	0.991249	c41408_g1|c33316_g1|c37401_g1|c36939_g1|c42293_g3|c34302_g1|c41573_g1|c41960_g3|c32252_g1	http://www.genome.jp/kegg-bin/show_pathway?ko04141/K08057%09red/K07953%09red/K08852%09red/K14009%09red/K03347%09red/K04079%09red/K14003%09red
Pathogenic Escherichia coli infection	KEGG PATHWAY	ko05130	1	76	0.96655	0.991249	c35344_g1	http://www.genome.jp/kegg-bin/show_pathway?ko05130/K05754%09red
Adherens junction	KEGG PATHWAY	ko04520	1	78	0.96938	0.991249	c43700_g3	http://www.genome.jp/kegg-bin/show_pathway?ko04520/K04371%09red
Systemic lupus erythematosus	KEGG PATHWAY	ko05322	1	79	0.970704	0.991249	c33600_g2	http://www.genome.jp/kegg-bin/show_pathway?ko05322/K11253%09red
Legionellosis	KEGG PATHWAY	ko05134	2	121	0.971285	0.991249	c33316_g1|c42109_g1	http://www.genome.jp/kegg-bin/show_pathway?ko05134/K04077%09red/K07953%09red
Carbon fixation in photosynthetic organisms	KEGG PATHWAY	ko00710	3	161	0.974494	0.991249	c30132_g1|c29141_g1|c35932_g1	http://www.genome.jp/kegg-bin/show_pathway?ko00710/K01100%09red/K00029%09red/K01610%09red
Alanine, aspartate and glutamate metabolism	KEGG PATHWAY	ko00250	1	83	0.975452	0.991249	c30389_g1	http://www.genome.jp/kegg-bin/show_pathway?ko00250/K00264%09red
Pentose phosphate pathway	KEGG PATHWAY	ko00030	1	102	0.989405	0.999927	c44840_g2	http://www.genome.jp/kegg-bin/show_pathway?ko00030/K00850%09red
Parkinson's disease	KEGG PATHWAY	ko05012	2	199	0.998607	0.999927	c34198_g1|c47888_g1	http://www.genome.jp/kegg-bin/show_pathway?ko05012/K11352%09red/K02262%09red
Oxidative phosphorylation	KEGG PATHWAY	ko00190	4	300	0.999229	0.999927	c34198_g1|c34776_g1|c46164_g1|c47888_g1	http://www.genome.jp/kegg-bin/show_pathway?ko00190/K02260%09red/K11352%09red/K02151%09red/K02262%09red
Ribosome	KEGG PATHWAY	ko03010	6	447	0.999927	0.999927	c43066_g3|c34729_g1|c43193_g4|c35005_g2|c31980_g1|c29495_g1	http://www.genome.jp/kegg-bin/show_pathway?ko03010/K02874%09red/K02895%09red/K02935%09red/K02866%09red/K02973%09red

## Sheet: pscb DAF60 vs WT DAF60 
KEGG pathway of the DEGs in pscb DAF60 vs WT DAF60
Term	Database	ID	Input number	Background number	P-Value	Corrected P-Value	Input	Hyperlink
Flavonoid biosynthesis	KEGG PATHWAY	ko00941	9	55	8.90077e-13	4.09435e-11	c32448_g1|c38953_g1|c30914_g1|c38540_g1|c43254_g4|c29794_g1|c30694_g1|c28983_g2|c36498_g1	http://www.genome.jp/kegg-bin/show_pathway?ko00941/K08695%09red/K13082%09red/K13081%09red/K01859%09red/K00475%09red/K05277%09red/K00660%09red/K00588%09red/K05280%09red
Fatty acid elongation	KEGG PATHWAY	ko00062	7	44	4.0682e-10	9.35685e-09	c40170_g1|c38907_g2|c33514_g2|c33514_g3|c34235_g2|c34235_g1|c17764_g1	http://www.genome.jp/kegg-bin/show_pathway?ko00062/K15397%09red
Phenylalanine metabolism	KEGG PATHWAY	ko00360	6	140	1.04824e-05	0.000160731	c47929_g1|c27338_g1|c15813_g1|c28029_g1|c32999_g1|c36498_g1	http://www.genome.jp/kegg-bin/show_pathway?ko00360/K00430%09red/K00276%09red/K00588%09red
Plant hormone signal transduction	KEGG PATHWAY	ko04075	7	301	8.52552e-05	0.000980435	c20223_g1|c44250_g2|c44250_g1|c31399_g2|c44266_g1|c30779_g1|c40743_g3	http://www.genome.jp/kegg-bin/show_pathway?ko04075/K13464%09red/K14515%09red/K14516%09red/K14498%09red
Phenylpropanoid biosynthesis	KEGG PATHWAY	ko00940	6	218	0.000115012	0.00105811	c47929_g1|c27338_g1|c15813_g1|c41707_g1|c32999_g1|c36498_g1	http://www.genome.jp/kegg-bin/show_pathway?ko00940/K01188%09red/K00430%09red/K00588%09red
Flavone and flavonol biosynthesis	KEGG PATHWAY	ko00944	1	5	0.0201812	0.154723	c38540_g1	http://www.genome.jp/kegg-bin/show_pathway?ko00944/K05280%09red
Circadian rhythm - plant	KEGG PATHWAY	ko04712	2	77	0.029583	0.194403	c40957_g2|c32448_g1	http://www.genome.jp/kegg-bin/show_pathway?ko04712/K16241%09red/K00660%09red
Stilbenoid, diarylheptanoid and gingerol biosynthesis	KEGG PATHWAY	ko00945	1	27	0.0907964	0.38693	c36498_g1	http://www.genome.jp/kegg-bin/show_pathway?ko00945/K00588%09red
Thyroid hormone synthesis	KEGG PATHWAY	ko04918	1	31	0.103084	0.38693	c37129_g1	http://www.genome.jp/kegg-bin/show_pathway?ko04918/K09490%09red
Tropane, piperidine and pyridine alkaloid biosynthesis	KEGG PATHWAY	ko00960	1	32	0.106131	0.38693	c28029_g1	http://www.genome.jp/kegg-bin/show_pathway?ko00960/K00276%09red
Isoquinoline alkaloid biosynthesis	KEGG PATHWAY	ko00950	1	35	0.115208	0.38693	c28029_g1	http://www.genome.jp/kegg-bin/show_pathway?ko00950/K00276%09red
Photosynthesis - antenna proteins	KEGG PATHWAY	ko00196	1	40	0.130136	0.38693	c29952_g1	http://www.genome.jp/kegg-bin/show_pathway?ko00196/K08910%09red
Phagosome	KEGG PATHWAY	ko04145	2	184	0.131466	0.38693	c34846_g1|c21877_g1	http://www.genome.jp/kegg-bin/show_pathway?ko04145/K07375%09red/K08517%09red
Prion diseases	KEGG PATHWAY	ko05020	1	44	0.141898	0.38693	c37129_g1	http://www.genome.jp/kegg-bin/show_pathway?ko05020/K09490%09red
SNARE interactions in vesicular transport	KEGG PATHWAY	ko04130	1	46	0.14772	0.38693	c34846_g1	http://www.genome.jp/kegg-bin/show_pathway?ko04130/K08517%09red
Protein export	KEGG PATHWAY	ko03060	1	58	0.181843	0.38693	c37129_g1	http://www.genome.jp/kegg-bin/show_pathway?ko03060/K09490%09red
Bile secretion	KEGG PATHWAY	ko04976	1	58	0.181843	0.38693	c36413_g1	http://www.genome.jp/kegg-bin/show_pathway?ko04976/K05658%09red
Ether lipid metabolism	KEGG PATHWAY	ko00565	1	62	0.192915	0.38693	c27932_g1	http://www.genome.jp/kegg-bin/show_pathway?ko00565/K01115%09red
Retinol metabolism	KEGG PATHWAY	ko00830	1	69	0.211936	0.38693	c36236_g1	http://www.genome.jp/kegg-bin/show_pathway?ko00830/K07437%09red
Gap junction	KEGG PATHWAY	ko04540	1	70	0.214617	0.38693	c21877_g1	http://www.genome.jp/kegg-bin/show_pathway?ko04540/K07375%09red
GnRH signaling pathway	KEGG PATHWAY	ko04912	1	72	0.219951	0.38693	c27932_g1	http://www.genome.jp/kegg-bin/show_pathway?ko04912/K01115%09red
Plant-pathogen interaction	KEGG PATHWAY	ko04626	2	258	0.22057	0.38693	c24558_g1|c20223_g1	http://www.genome.jp/kegg-bin/show_pathway?ko04626/K13464%09red/K13448%09red
Tryptophan metabolism	KEGG PATHWAY	ko00380	1	75	0.227886	0.38693	c34420_g1	http://www.genome.jp/kegg-bin/show_pathway?ko00380/K11816%09red
Pathogenic Escherichia coli infection	KEGG PATHWAY	ko05130	1	76	0.230513	0.38693	c21877_g1	http://www.genome.jp/kegg-bin/show_pathway?ko05130/K07375%09red
alpha-Linolenic acid metabolism	KEGG PATHWAY	ko00592	1	77	0.233132	0.38693	c3930_g1	http://www.genome.jp/kegg-bin/show_pathway?ko00592/K08241%09red
Tyrosine metabolism	KEGG PATHWAY	ko00350	1	78	0.235741	0.38693	c28029_g1	http://www.genome.jp/kegg-bin/show_pathway?ko00350/K00276%09red
ABC transporters	KEGG PATHWAY	ko02010	1	78	0.235741	0.38693	c36413_g1	http://www.genome.jp/kegg-bin/show_pathway?ko02010/K05658%09red
Drug metabolism - cytochrome P450	KEGG PATHWAY	ko00982	1	85	0.253765	0.38693	c43753_g5	http://www.genome.jp/kegg-bin/show_pathway?ko00982/K00485%09red
Cyanoamino acid metabolism	KEGG PATHWAY	ko00460	1	86	0.256305	0.38693	c41707_g1	http://www.genome.jp/kegg-bin/show_pathway?ko00460/K01188%09red
Glutamatergic synapse	KEGG PATHWAY	ko04724	1	89	0.263875	0.38693	c27932_g1	http://www.genome.jp/kegg-bin/show_pathway?ko04724/K01115%09red
beta-Alanine metabolism	KEGG PATHWAY	ko00410	1	95	0.278786	0.38693	c28029_g1	http://www.genome.jp/kegg-bin/show_pathway?ko00410/K00276%09red
Starch and sucrose metabolism	KEGG PATHWAY	ko00500	2	307	0.282051	0.38693	c41707_g1|c34811_g1	http://www.genome.jp/kegg-bin/show_pathway?ko00500/K01188%09red/K01087%09red
Ras signaling pathway	KEGG PATHWAY	ko04014	1	106	0.305353	0.38693	c27932_g1	http://www.genome.jp/kegg-bin/show_pathway?ko04014/K01115%09red
cAMP signaling pathway	KEGG PATHWAY	ko04024	1	109	0.31243	0.38693	c27932_g1	http://www.genome.jp/kegg-bin/show_pathway?ko04024/K01115%09red
Fc gamma R-mediated phagocytosis	KEGG PATHWAY	ko04666	1	110	0.314773	0.38693	c27932_g1	http://www.genome.jp/kegg-bin/show_pathway?ko04666/K01115%09red
MicroRNAs in cancer	KEGG PATHWAY	ko05206	1	112	0.319435	0.38693	c36413_g1	http://www.genome.jp/kegg-bin/show_pathway?ko05206/K05658%09red
Glycine, serine and threonine metabolism	KEGG PATHWAY	ko00260	1	112	0.319435	0.38693	c28029_g1	http://www.genome.jp/kegg-bin/show_pathway?ko00260/K00276%09red
Protein processing in endoplasmic reticulum	KEGG PATHWAY	ko04141	2	337	0.319638	0.38693	c37129_g1|c30395_g1	http://www.genome.jp/kegg-bin/show_pathway?ko04141/K09490%09red/K13989%09red
Antigen processing and presentation	KEGG PATHWAY	ko04612	1	120	0.337772	0.391034	c31722_g1	http://www.genome.jp/kegg-bin/show_pathway?ko04612/K08059%09red
Legionellosis	KEGG PATHWAY	ko05134	1	121	0.34003	0.391034	c34846_g1	http://www.genome.jp/kegg-bin/show_pathway?ko05134/K08517%09red
Peroxisome	KEGG PATHWAY	ko04146	1	139	0.379391	0.425658	c9469_g1	http://www.genome.jp/kegg-bin/show_pathway?ko04146/K12261%09red
Glycerophospholipid metabolism	KEGG PATHWAY	ko00564	1	157	0.416432	0.456092	c27932_g1	http://www.genome.jp/kegg-bin/show_pathway?ko00564/K01115%09red
Pyrimidine metabolism	KEGG PATHWAY	ko00240	1	176	0.453162	0.484778	c35521_g1	http://www.genome.jp/kegg-bin/show_pathway?ko00240/K16904%09red
Amino sugar and nucleotide sugar metabolism	KEGG PATHWAY	ko00520	1	183	0.466111	0.487298	c28684_g1	http://www.genome.jp/kegg-bin/show_pathway?ko00520/K01183%09red
Endocytosis	KEGG PATHWAY	ko04144	1	265	0.597	0.610266	c27932_g1	http://www.genome.jp/kegg-bin/show_pathway?ko04144/K01115%09red
Oxidative phosphorylation	KEGG PATHWAY	ko00190	1	300	0.642694	0.642694	c44953_g1	http://www.genome.jp/kegg-bin/show_pathway?ko00190/K01535%09red

## Sheet: DAF60 down
KEGG pathway of the down regulated DEGs in pscb DAF60 vs WT DAF60
Term	Database	ID	Input number	Background number	P-Value	Corrected P-Value	Input	Hyperlink
Flavonoid biosynthesis	KEGG PATHWAY	ko00941	9	55	1.61935e-14	4.37224e-13	c32448_g1|c38953_g1|c30914_g1|c38540_g1|c43254_g4|c29794_g1|c30694_g1|c28983_g2|c36498_g1	http://www.genome.jp/kegg-bin/show_pathway?ko00941/K08695%09red/K13082%09red/K13081%09red/K01859%09red/K00475%09red/K05277%09red/K00660%09red/K00588%09red/K05280%09red
Fatty acid elongation	KEGG PATHWAY	ko00062	7	44	1.90223e-11	2.56801e-10	c40170_g1|c38907_g2|c33514_g2|c33514_g3|c34235_g2|c34235_g1|c17764_g1	http://www.genome.jp/kegg-bin/show_pathway?ko00062/K15397%09red
Plant hormone signal transduction	KEGG PATHWAY	ko04075	7	301	5.18076e-06	4.66269e-05	c20223_g1|c44250_g2|c44250_g1|c31399_g2|c44266_g1|c30779_g1|c40743_g3	http://www.genome.jp/kegg-bin/show_pathway?ko04075/K13464%09red/K14515%09red/K14516%09red/K14498%09red
Phenylpropanoid biosynthesis	KEGG PATHWAY	ko00940	3	218	0.0130804	0.0602118	c36498_g1|c41707_g1|c27338_g1	http://www.genome.jp/kegg-bin/show_pathway?ko00940/K01188%09red/K00430%09red/K00588%09red
Flavone and flavonol biosynthesis	KEGG PATHWAY	ko00944	1	5	0.0132592	0.0602118	c38540_g1	http://www.genome.jp/kegg-bin/show_pathway?ko00944/K05280%09red
Circadian rhythm - plant	KEGG PATHWAY	ko04712	2	77	0.0133804	0.0602118	c40957_g2|c32448_g1	http://www.genome.jp/kegg-bin/show_pathway?ko04712/K16241%09red/K00660%09red
Phenylalanine metabolism	KEGG PATHWAY	ko00360	2	140	0.039798	0.153507	c36498_g1|c27338_g1	http://www.genome.jp/kegg-bin/show_pathway?ko00360/K00430%09red/K00588%09red
Stilbenoid, diarylheptanoid and gingerol biosynthesis	KEGG PATHWAY	ko00945	1	27	0.0604168	0.203907	c36498_g1	http://www.genome.jp/kegg-bin/show_pathway?ko00945/K00588%09red
Thyroid hormone synthesis	KEGG PATHWAY	ko04918	1	31	0.0687501	0.20625	c37129_g1	http://www.genome.jp/kegg-bin/show_pathway?ko04918/K09490%09red
Photosynthesis - antenna proteins	KEGG PATHWAY	ko00196	1	40	0.0872358	0.206889	c29952_g1	http://www.genome.jp/kegg-bin/show_pathway?ko00196/K08910%09red
Prion diseases	KEGG PATHWAY	ko05020	1	44	0.0953356	0.206889	c37129_g1	http://www.genome.jp/kegg-bin/show_pathway?ko05020/K09490%09red
Plant-pathogen interaction	KEGG PATHWAY	ko04626	2	258	0.113702	0.206889	c24558_g1|c20223_g1	http://www.genome.jp/kegg-bin/show_pathway?ko04626/K13464%09red/K13448%09red
Protein export	KEGG PATHWAY	ko03060	1	58	0.123133	0.206889	c37129_g1	http://www.genome.jp/kegg-bin/show_pathway?ko03060/K09490%09red
Bile secretion	KEGG PATHWAY	ko04976	1	58	0.123133	0.206889	c36413_g1	http://www.genome.jp/kegg-bin/show_pathway?ko04976/K05658%09red
Retinol metabolism	KEGG PATHWAY	ko00830	1	69	0.144385	0.206889	c36236_g1	http://www.genome.jp/kegg-bin/show_pathway?ko00830/K07437%09red
Gap junction	KEGG PATHWAY	ko04540	1	70	0.146292	0.206889	c21877_g1	http://www.genome.jp/kegg-bin/show_pathway?ko04540/K07375%09red
Tryptophan metabolism	KEGG PATHWAY	ko00380	1	75	0.155763	0.206889	c34420_g1	http://www.genome.jp/kegg-bin/show_pathway?ko00380/K11816%09red
Pathogenic Escherichia coli infection	KEGG PATHWAY	ko05130	1	76	0.157645	0.206889	c21877_g1	http://www.genome.jp/kegg-bin/show_pathway?ko05130/K07375%09red
alpha-Linolenic acid metabolism	KEGG PATHWAY	ko00592	1	77	0.159523	0.206889	c3930_g1	http://www.genome.jp/kegg-bin/show_pathway?ko00592/K08241%09red
ABC transporters	KEGG PATHWAY	ko02010	1	78	0.161396	0.206889	c36413_g1	http://www.genome.jp/kegg-bin/show_pathway?ko02010/K05658%09red
Protein processing in endoplasmic reticulum	KEGG PATHWAY	ko04141	2	337	0.173766	0.206889	c37129_g1|c30395_g1	http://www.genome.jp/kegg-bin/show_pathway?ko04141/K09490%09red/K13989%09red
Drug metabolism - cytochrome P450	KEGG PATHWAY	ko00982	1	85	0.174397	0.206889	c43753_g5	http://www.genome.jp/kegg-bin/show_pathway?ko00982/K00485%09red
Cyanoamino acid metabolism	KEGG PATHWAY	ko00460	1	86	0.176238	0.206889	c41707_g1	http://www.genome.jp/kegg-bin/show_pathway?ko00460/K01188%09red
MicroRNAs in cancer	KEGG PATHWAY	ko05206	1	112	0.222718	0.250557	c36413_g1	http://www.genome.jp/kegg-bin/show_pathway?ko05206/K05658%09red
Phagosome	KEGG PATHWAY	ko04145	1	184	0.338413	0.365486	c21877_g1	http://www.genome.jp/kegg-bin/show_pathway?ko04145/K07375%09red
Oxidative phosphorylation	KEGG PATHWAY	ko00190	1	300	0.490232	0.498209	c44953_g1	http://www.genome.jp/kegg-bin/show_pathway?ko00190/K01535%09red
Starch and sucrose metabolism	KEGG PATHWAY	ko00500	1	307	0.498209	0.498209	c41707_g1	http://www.genome.jp/kegg-bin/show_pathway?ko00500/K01188%09red

## Sheet: DAF60 up
KEGG pathway of the up regulated DEGs in pscb DAF60 vs WT DAF60
Term	Database	ID	Input number	Background number	P-Value	Corrected P-Value	Input	Hyperlink
Phenylalanine metabolism	KEGG PATHWAY	ko00360	4	140	2.33973e-05	0.000538138	c15813_g1|c47929_g1|c28029_g1|c32999_g1	http://www.genome.jp/kegg-bin/show_pathway?ko00360/K00430%09red/K00276%09red
Phenylpropanoid biosynthesis	KEGG PATHWAY	ko00940	3	218	0.0021728	0.0249872	c15813_g1|c47929_g1|c32999_g1	http://www.genome.jp/kegg-bin/show_pathway?ko00940/K00430%09red
Tropane, piperidine and pyridine alkaloid biosynthesis	KEGG PATHWAY	ko00960	1	32	0.0380827	0.192551	c28029_g1	http://www.genome.jp/kegg-bin/show_pathway?ko00960/K00276%09red
Isoquinoline alkaloid biosynthesis	KEGG PATHWAY	ko00950	1	35	0.0414746	0.192551	c28029_g1	http://www.genome.jp/kegg-bin/show_pathway?ko00950/K00276%09red
SNARE interactions in vesicular transport	KEGG PATHWAY	ko04130	1	46	0.053813	0.192551	c34846_g1	http://www.genome.jp/kegg-bin/show_pathway?ko04130/K08517%09red
Ether lipid metabolism	KEGG PATHWAY	ko00565	1	62	0.0714868	0.192551	c27932_g1	http://www.genome.jp/kegg-bin/show_pathway?ko00565/K01115%09red
GnRH signaling pathway	KEGG PATHWAY	ko04912	1	72	0.0823708	0.192551	c27932_g1	http://www.genome.jp/kegg-bin/show_pathway?ko04912/K01115%09red
Tyrosine metabolism	KEGG PATHWAY	ko00350	1	78	0.088842	0.192551	c28029_g1	http://www.genome.jp/kegg-bin/show_pathway?ko00350/K00276%09red
Glutamatergic synapse	KEGG PATHWAY	ko04724	1	89	0.100592	0.192551	c27932_g1	http://www.genome.jp/kegg-bin/show_pathway?ko04724/K01115%09red
beta-Alanine metabolism	KEGG PATHWAY	ko00410	1	95	0.106939	0.192551	c28029_g1	http://www.genome.jp/kegg-bin/show_pathway?ko00410/K00276%09red
Ras signaling pathway	KEGG PATHWAY	ko04014	1	106	0.118464	0.192551	c27932_g1	http://www.genome.jp/kegg-bin/show_pathway?ko04014/K01115%09red
cAMP signaling pathway	KEGG PATHWAY	ko04024	1	109	0.121582	0.192551	c27932_g1	http://www.genome.jp/kegg-bin/show_pathway?ko04024/K01115%09red
Fc gamma R-mediated phagocytosis	KEGG PATHWAY	ko04666	1	110	0.122619	0.192551	c27932_g1	http://www.genome.jp/kegg-bin/show_pathway?ko04666/K01115%09red
Glycine, serine and threonine metabolism	KEGG PATHWAY	ko00260	1	112	0.124689	0.192551	c28029_g1	http://www.genome.jp/kegg-bin/show_pathway?ko00260/K00276%09red
Antigen processing and presentation	KEGG PATHWAY	ko04612	1	120	0.132924	0.192551	c31722_g1	http://www.genome.jp/kegg-bin/show_pathway?ko04612/K08059%09red
Legionellosis	KEGG PATHWAY	ko05134	1	121	0.133948	0.192551	c34846_g1	http://www.genome.jp/kegg-bin/show_pathway?ko05134/K08517%09red
Peroxisome	KEGG PATHWAY	ko04146	1	139	0.152184	0.205896	c9469_g1	http://www.genome.jp/kegg-bin/show_pathway?ko04146/K12261%09red
Glycerophospholipid metabolism	KEGG PATHWAY	ko00564	1	157	0.170049	0.21485	c27932_g1	http://www.genome.jp/kegg-bin/show_pathway?ko00564/K01115%09red
Pyrimidine metabolism	KEGG PATHWAY	ko00240	1	176	0.188512	0.21485	c35521_g1	http://www.genome.jp/kegg-bin/show_pathway?ko00240/K16904%09red
Amino sugar and nucleotide sugar metabolism	KEGG PATHWAY	ko00520	1	183	0.195214	0.21485	c28684_g1	http://www.genome.jp/kegg-bin/show_pathway?ko00520/K01183%09red
Phagosome	KEGG PATHWAY	ko04145	1	184	0.196167	0.21485	c34846_g1	http://www.genome.jp/kegg-bin/show_pathway?ko04145/K08517%09red
Endocytosis	KEGG PATHWAY	ko04144	1	265	0.269854	0.28212	c27932_g1	http://www.genome.jp/kegg-bin/show_pathway?ko04144/K01115%09red
Starch and sucrose metabolism	KEGG PATHWAY	ko00500	1	307	0.305452	0.305452	c34811_g1	http://www.genome.jp/kegg-bin/show_pathway?ko00500/K01087%09red
