# Supplementary material for: Transcriptome Analysis of a New Peanut Seed Coat Mutant for the Physiological Regulatory Mechanism Involved in Seed Coat Cracking and Pigmentation
Source: Front Plant Sci. 2016 Oct 14;7:1491. doi: 10.3389/fpls.2016.01491 (PMC5063860; doi:10.3389/fpls.2016.01491)
Supplement: Table S3 — Gene-specific primers for real time PCR analysis. [file Table3.XLS]

## Sheet: Sheet1
Gene ID	Primer sequence
c31839_g1-CW-F	TGTTTTTGGTGTTGAACCTTTG
c31839_g1-CW-R	TCAACCCACTCACAAAAATGAG
c44493_g3-CW-F	TTGAAAGTCAATACCCGAACCT
c44493_g3-CW-R	TTCTGACACCACCTCATTTCAC
c35796_g1-CW-F	ATTCTTCGGCATTTTCTTCTTG
c35796_g1-CW-R	GCTCCAGTGAAGCTAGCAATTT
c35806_g1-CW-F	CCACTGCACTTTGTACTGTGGT
c35806_g1-CW-R	TGGGAGGTCTTGGTCACTTAAT
c40412_g3-CW-F	AAAAATAAACCGTGAATACATCAAAC
c40412_g3-CW-R	CATTTTGAATGTGAAGAATGATTTTA
c42199_g3 -CW-F	AATGCAAAGAGAAGCAGAAAGG
c42199_g3 -CW-R	AGAGGTTGAGTTTCATGGTGGT
c46096_g4-CW-F	CAAGCGTGTGGCATGTATTATT
c46096_g4-CW-R	GTGGACAACGCTCCATGTAGTA
c34159_g2-CW-F	AAATAAAGGCAAGCTCCATTTG
c34159_g2-CW-R	ATAAGACCAGGACGTGCAAGAT
c44019_g1-CW-F	ATCAAACTCCATCGCTCTCATC
c44019_g1-CW-R	GGAGAACGGATTTGCAGTAGTT
c47214_g1-CW-F	TCTTGCACACCAAGAAAGAAGA
c47214_g1-CW-R	ATTCCATGCCAACTAATCCAAG
c39044_g1-CW-F	CATGTGCCAGGCTCAGTAGTAG
c39044_g1-CW-R	AGAGAGGGTGGACATGCTTTTA
c6341_g1-CW-F	AAATAAAGGCAAGCTCCATTTG
c6341_g1-CW-R	ATAAGACCAGGACGTGCAAGAT
c42309_g1-CW-F	AATTCCAACCATATGAGCAACA
c42309_g1-CW-R	AAAATGAGGGAGGGTGTGATTA
c44234_g1-CW-F	AAAAGTGCATCGTGAAAATGTG
c44234_g1-CW-R	TTGTAGGATATGGCAATGCAAA
c35456_g1-CW-F	TCTCTCTCTCTCCCTCCCTTTT
c35456_g1-CW-R	GGTGGTTACCCATAGTTCCAGA
c39250_g3-CW-F	GCTAGACAAAAACTCATGTTTTGAA
c39250_g3-CW-R	CAACATGAACAACTACCGATCAA
c46008_g2-CW-F	TGCACCTATCAACCTTAATCCA
c46008_g2-CW-R	ATCGAGGATGAGCCAATACCTA
