# Supplementary material for: Transcriptome Analysis of a New Peanut Seed Coat Mutant for the Physiological Regulatory Mechanism Involved in Seed Coat Cracking and Pigmentation
Source: Front Plant Sci. 2016 Oct 14;7:1491. doi: 10.3389/fpls.2016.01491 (PMC5063860; doi:10.3389/fpls.2016.01491)
Supplement: Table S4 — Expression and annotation the differential expressed POD and PPOD genes. [file Table4.XLS]

## Sheet: Polyphenol oxidase
Gene ID	pbsc DAF20_1	pbsc DAF20_2	pbsc DAF20_3	pbsc DAF40_1	pbsc DAF40_2	pbsc DAF40_3	pbsc DAF20_1	pbsc DAF20_2	pbsc DAF20_3	WT DAF20_1	WT DAF20_2	WT DAF20_3	WT DAF40_1	WT DAF40_2	WT DAF40_3	WT DAF60_1	WT DAF60_2	WT DAF60_3
c22710_g2	0	0	0	0	0	0	1.81	0	0	0	0	0	0	0	0	0	0	0
c28556_g1	1.35	0.73	0.27	2.08	1.49	0.6	0.9	0.97	0.88	0.98	0.59	0.15	0.24	0.06	0.4	0.29	0.21	0.22
c34218_g1	0.1	0.81	0.04	4.13	1.61	0.54	12.42	12.67	9.23	0.07	0	0	0.07	0.08	3.35	4.78	1.16	0.56
c34218_g5	0	0	0	2.75	1.21	0.22	7.1	7.81	6.83	0	0	0	0	0.1	1.29	1.35	0.87	0.48
c35807_g4	19.64	22.84	21.86	48.78	46.32	44.77	37.02	42.96	43.39	41.13	40.14	29.34	30.83	28.41	30.19	20.21	41.42	37.18
c46168_g1	1.75	1.92	2.72	9.9	8.02	9.45	8.8	8.93	9.84	11.02	10.17	3.09	3.16	4.64	4.55	2.21	7.92	9.23
c64835_g1	0	0	0	0	0	0	1.64	0	0.43	0	0	0	0	0	0	0	0	0
c7347_g1	0	0	0	0	0	0	0.66	0.59	0.52	0	0	0	0	0	0	0.79	0	0
c8232_g1	0	0	0	0	0	0	0.78	2.32	1.74	0	0	0.07	0	0	0	0	0.19	0
Gene ID	pssc-DAF20 (Z score)	pssc-DAF40	pssc-DAF60	Zhonghua16-DAF20	Zhonghua16-DAF40	Zhonghua16-DAF60
c22710_g2	-0.408248	-0.408248	2.04124	-0.408248	-0.408248	-0.408248
c28556_g1	0.212645	1.58666	0.514625	-0.262975	-1.03302	-1.01793
c34218_g1	-0.594514	-0.180477	1.99768	-0.662873	-0.396429	-0.163388
c34218_g5	-0.598479	-0.0983173	2.00284	-0.598479	-0.432157	-0.275408
c35807_g4	-1.51072	1.33726	0.715106	0.233969	-0.564656	-0.210968
c46168_g1	-1.52423	0.90512	0.928279	0.547318	-0.8341	-0.0223868
c64835_g1	-0.408248	-0.408248	2.04124	-0.408248	-0.408248	-0.408248
c7347_g1	-0.582953	-0.582953	1.84487	-0.582953	-0.582953	0.486937
c8232_g1	-0.434389	-0.434389	2.03979	-0.399044	-0.434389	-0.337574

## Sheet: Peroxidase
Gene ID	pbsc DAF20_1(FPRK)	pbsc DAF20_2	pbsc DAF20_3	pbsc DAF40_1	pbsc DAF40_2	pbsc DAF40_3	pbsc DAF60_1	pbsc DAF60_2	pbsc DAF60_3	WT DAF20_1	WT DAF20_2	WT DAF20_3	WT DAF40_1	WT DAF40_2	WT DAF40_3	WT DAF60_1	WT DAF60_2	WT DAF60_3
c15813_g1	0	0.43	0	1.36	0	0.24	15.01	6.11	9.47	0	0	0	0.2	0	0	0.23	1.06	0.26
c16211_g1	0.13	1.35	0.46	0.8	0.9	0.58	51.39	26.56	22.2	0.77	0.74	0.79	1.85	2.16	8.02	14.15	19.86	11.66
c2550_g1	0	0	0	0	0	0	0.56	0.63	0.77	0	0	0	0	0	0.1	0	0.09	0.11
c30231_g2	0.41	0.34	0.55	3.22	1.32	1.6	4.11	2.91	3.24	5.61	1.53	0.35	1.76	0.88	1.69	1.56	2.4	4.16
c31137_g1	0.5	0.67	0.09	1.16	1.39	1.19	10.06	8.07	4.59	0.46	0.36	1.34	1.28	1.3	0.91	5.03	5.2	3.82
c32521_g1	0.46	0.8	0.62	2.24	1.68	1.46	5.95	6.66	5.9	1.84	1.12	0.87	0.81	1.02	1.05	1.51	6.07	4
c32984_g2	1.75	1.97	2.44	4.78	6.05	5.02	3.81	4.22	6.63	6.48	6.95	1.91	3.2	3.67	5.72	3.54	6.59	5.28
c32999_g1	4.86	1.8	0.74	6.26	1.98	1.49	137.85	71.69	48.95	1.3	0.48	0.68	2.47	3.31	6.01	2.1	5.35	4.2
c34293_g1	0.35	0.4	0.34	0.73	0.39	0.87	0.71	1.34	1.04	1.08	1.16	0.63	0.67	0.69	0.54	0.66	1.08	0.98
c34601_g1	9.43	32.19	24.17	26.4	37.46	36.43	97.4	79.14	92.89	37.19	29.61	47.57	128.9	80.14	77.56	46.74	65.7	51.68
c34697_g1	18.98	63.29	8.19	121.43	95.83	35.81	20.51	14.8	14.92	5.96	6.96	3.79	8.28	12.37	14.33	67.48	16.38	13.83
c35889_g3	0.12	0.31	0.71	1.45	0.93	0.96	0.57	0.13	0.33	0.7	0.31	0.09	0.74	0.3	0.31	0.65	0.09	0.23
c36291_g1	56.21	152.87	123.75	148.88	141.86	158.53	182.85	142.34	159.98	82.42	90.76	108.16	178.47	144.77	134.29	140.53	143.94	138.49
c37284_g1	84.25	60.59	50.26	80.12	76.8	79.45	51.69	59.43	55.51	65.37	80.78	58.24	56.14	71.88	64.14	39.64	51.96	49.23
c39550_g1	0.28	5.66	2.7	26.37	17.55	17.67	16.03	15.64	22.81	7.7	9.2	5.18	7.44	6.18	9.05	6.51	26.49	27
c40091_g1	48.75	41.4	41.03	48.45	47.44	52.33	35.93	35.6	35.95	52.44	53.55	42.23	32.34	38.14	36.54	22.06	36.82	35.49
c41407_g1	42.93	23.73	18.98	41.02	33.49	26.01	46.34	45.58	41.63	34.81	30.24	23.73	25.59	29.85	30.5	28.02	39.1	40.81
c41643_g1	10.96	45.15	52.3	29.42	35.26	36.15	53.91	53.15	49.1	16.71	20.78	36.9	29.57	28.81	27.32	37.12	32.13	23.17
c43683_g1	4.72	4.88	5.94	8.78	7.75	7.84	8.92	8.32	8.79	10.02	8.05	6.98	5.71	6.6	5.59	4.77	6.99	7.2
c46375_g1	2.65	2.7	3.99	4.79	4.66	4.23	8.75	8.42	7.38	6.44	4.17	4.2	4.36	3.66	3.85	4.91	7.64	7.32
c48696_g1	0	0.12	0.24	0.74	0.14	0.52	0	0	0	0.21	0.25	0	0	0	0.13	0	0	0
c63369_g1	0	0	0.07	0.08	0.23	0	0	0.17	0.29	0.06	0.2	0.06	0.06	0.07	0.14	0.22	0.12	0
c657_g1	0.5	0.4	0.48	0.84	0.59	1.07	0	0	0.15	0.53	0.33	0.49	1	0.33	0.53	0	0.09	0.22
c69784_g1	0	0	0	0	0	0	3.52	0	0	0	0	0	0	0	0	0	0	0
Gene ID	pssc-DAF20(Z score)	pssc-DAF40	pssc-DAF60	Zhonghua16-DAF20	Zhonghua16-DAF40	Zhonghua16-DAF60
c15813_g1	-0.434333	-0.338421	2.03804	-0.469582	-0.453187	-0.34252
c16211_g1	-0.645649	-0.637025	1.84538	-0.636518	-0.389723	0.463533
c2550_g1	-0.483038	-0.483038	2.03047	-0.483038	-0.354798	-0.226558
c30231_g2	-1.58363	-0.0424567	1.26945	0.387417	-0.618806	0.588025
c31137_g1	-0.770975	-0.483165	1.71951	-0.666528	-0.512178	0.713336
c32521_g1	-0.845812	-0.303956	1.72878	-0.54392	-0.690996	0.655904
c32984_g2	-1.9393	0.679769	0.358129	0.541923	-0.201363	0.560843
c32999_g1	-0.419829	-0.397002	2.04007	-0.468225	-0.37682	-0.378192
c34293_g1	-1.5739	-0.380211	1.07874	0.786948	-0.49958	0.588001
c34601_g1	-1.09825	-0.72302	1.1166	-0.569882	1.30334	-0.0287859
c34697_g1	-0.000739946	1.89909	-0.470761	-0.862388	-0.648933	0.0837307
c35889_g3	-0.380122	2.02065	-0.500161	-0.423773	-0.150958	-0.565637
c36291_g1	-0.900684	0.555517	1.00448	-1.54462	0.658817	0.226484
c37284_g1	0.178969	1.44082	-0.691517	0.463016	0.0890768	-1.48037
c39550_g1	-1.28294	1.01179	0.703659	-0.700481	-0.674912	0.942883
c40091_g1	0.365935	1.10547	-0.662647	1.10547	-0.682611	-1.23162
c41407_g1	-0.795999	0.00683416	1.78893	-0.626584	-0.779813	0.406632
c41643_g1	0.189687	-0.0753504	1.85928	-0.999835	-0.604377	-0.369409
c43683_g1	-1.31594	0.698461	1.07716	0.85359	-0.777546	-0.535727
c46375_g1	-1.13732	-0.359595	1.58831	-0.157099	-0.683948	0.749655
c48696_g1	-0.059894	1.90715	-0.740794	0.129245	-0.494913	-0.740794
c63369_g1	-1.76396	0.117597	1.29357	0.195996	-0.195996	0.352792
c657_g1	0.135107	1.37883	-1.23077	0.101793	0.668132	-1.05309
c69784_g1	-0.408248	-0.408248	2.04124	-0.408248	-0.408248	-0.408248
