# Supplementary material for: Transcriptome Analysis of a New Peanut Seed Coat Mutant for the Physiological Regulatory Mechanism Involved in Seed Coat Cracking and Pigmentation
Source: Front Plant Sci. 2016 Oct 14;7:1491. doi: 10.3389/fpls.2016.01491 (PMC5063860; doi:10.3389/fpls.2016.01491)
Supplement: Table S5 — Differentially expressed genes involved in ABA and ethylene signal transduction between pscb mutant and WT. [file Table5.XLS]

## Sheet: ABA
	Gene ID	Annotation	pbsc DAF20_1(FPRK)	pbsc DAF20_2	pbsc DAF20_3	pbsc DAF40_1	pbsc DAF40_2	pbsc DAF40_3	pbsc DAF60_1	pbsc DAF60_2	pbsc DAF60_3	WT DAF20_1	WT DAF20_2	WT DAF20_3	WT DAF40_1	WT DAF40_2	WT DAF40_3	WT DAF60_1	WT DAF60_2	WT DAF60_3
DAF40	c39968_g2	abscisic acid receptor PYR/PYL family	5.45	8.58	7.48	8.12	8.7	8.74	6.03	5.46	5.29	5.9	5.9	6.07	12.6	12.9	10.52	7.23	7.27	7.96
	c32496_g1	abscisic acid receptor PYR/PYL family	25.6	12.99	16.84	10.43	8.95	8.49	39.34	35.65	25.76	7.97	10.17	22.86	17.5	22.64	21.39	39.08	23.93	24.69
	c36230_g1	protein phosphatase 2C	38.13	29.39	32.7	12.59	8.6	8.91	48.14	71.48	53.6	14.17	10.93	31.83	34.51	38.85	30.6	105.86	70.52	65.26
	c39203_g2	abscisic acid receptor PYR/PYL family	4.04	10.62	9.06	6.4	17.16	10.76	14.32	13.96	21.16	8.98	3.53	16.53	52.2	38.85	53.53	29.08	14.64	13.34
	c39203_g1	abscisic acid receptor PYR/PYL family	2.56	4.62	4.06	4.87	12.11	8.98	14.43	11.37	12.51	5.02	2.78	9.98	30.24	20.8	32.44	12.5	10.46	10.51
	c45387_g1	protein phosphatase 2C	34.03	21.5	24.39	70.87	66.16	54.31	44.57	53.18	58.87	70.03	48.6	27.77	33	37.51	38.67	23.88	56.94	51.88
	c37771_g1	protein phosphatase 2C	53.95	16.13	15.51	8	9.58	7.21	21.04	20.54	19.75	37.33	22.03	19.27	12.38	12.41	10.61	28.97	17.92	17.12
	c31614_g1	serine/threonine-protein kinase SRK2	10.62	4.9	4.37	13.59	14.25	12.08	8.68	4.91	7.64	13.3	14.54	6.05	4.37	4.47	4.94	3.85	6.63	4.31
	c45415_g2	protein phosphatase 2C	68.94	88.42	73.03	182.09	133.17	139.47	46.92	63.79	72.54	101.18	154.95	38.47	51	65.38	56.5	54.09	66.08	61.9
	c33153_g1	abscisic acid receptor PYR/PYL family	67.3	24.07	46.35	15.21	17.76	17.32	15.35	8.23	10.93	37.42	50.61	40.21	35.58	20.52	32.57	9.54	10.96	9.72
	c40377_g5	abscisic acid receptor PYR/PYL family	4.59	9.39	7.85	3.74	4.38	4.31	5.79	5.25	5.95	4.06	3.56	10.13	6.18	10.14	9.85	11.22	7	5.17
	c33573_g1	protein phosphatase 2C	67.38	41.12	37.69	14.48	15.05	16.39	30.81	33.9	27.78	25.28	13.24	15.14	20.28	25.17	18.49	72.75	19.55	22.89
	c32759_g1	abscisic acid receptor PYR/PYL family	10.09	7.85	14.85	2.7	3.51	5.02	2.02	1.91	2.18	7.58	9.85	12.92	11.53	19.32	18.67	11.05	6.46	7.07
DAF 60	c40743_g3	serine/threonine-protein kinase SRK2	18.16	41.31	34.16	75.39	72.4	74.74	22.71	30.59	27.87	80.92	175.74	25.48	64.62	61.32	59.34	41.4	62.43	73.78

## Sheet: Ethylene
	Gene ID	Annotation	pbsc DAF20_1	pbsc DAF20_2	pbsc DAF20_3	pbsc DAF40_1	pbsc DAF40_2	pbsc DAF40_3	pbsc DAF60_1	pbsc DAF60_2	pbsc DAF60_3	WT DAF20_1	WT DAF20_2	WT DAF20_3	WT DAF40_1	WT DAF40_2	WT DAF40_3	WT DAF60_1	WT DAF60_2	WT DAF60_3
DAF40	c31399_g2	ethylene-responsive transcription factor 1	3.03	0.59	0.34	0.2	0.45	0.18	0.24	0.07	0.06	7.33	0.4	0.32	0.83	2.57	2.48	2.8	1.19	3.55
	c44250_g2	EIN3-binding F-box protein	275.84	86.14	123.86	49.57	40.6	36.02	35.24	50.54	43.26	134.93	73.06	106.88	130.88	137.25	157.53	182.72	163.03	112.49
	c44250_g1	EIN3-binding F-box protein(EBF1_2)	137.81	22.66	20.2	10.53	7.2	6.07	9.28	17.09	13.37	49.67	23.99	15.8	23.27	28.26	29.85	62.01	57.26	39.97
	c45818_g1	Ethylene receptor ETR2	49.74	54.17	49.52	49.18	52.44	46.46	30.84	33.28	44.34	93.79	41.35	49.49	62.36	58.7	56.82	41.67	52.86	48.38
	c42324_g2	EIN3/ethylene-insensitive protein 3	716.16	264.53	288.89	193.59	170.8	166.13	195.17	165.14	163.44	292.06	365.84	239.16	210.39	242.3	212.83	276.28	186.23	185.66
	c44266_g1	EIN3-binding F-box protein	33.93	16.96	11.13	14.68	11.25	10.09	6.04	16.22	11.93	39.05	8.18	7.5	69.39	55.26	105.02	84.73	69.95	51.01
	c32746_g1	ethylene-insensitive protein 3	0.14	0.61	0.94	0.34	0.11	0.33	1.26	2.64	1.32	0.11	0.24	0.27	1.1	1.41	1.12	3.93	2.47	2.42
	c30779_g1	ethylene-responsive transcription factor 1	4.12	2.29	1.3	1.37	1.52	1.7	1.18	2.57	2.89	3.33	2.32	1.64	3.45	9.29	6.21	8.17	7.22	10.9
DAF60	c44250_g2	EIN3-binding F-box protein	275.84	86.14	123.86	49.57	40.6	36.02	35.24	50.54	43.26	134.93	73.06	106.88	130.88	137.25	157.53	182.72	163.03	112.49
	c44250_g1	EIN3-binding F-box protein(EBF1_2)	137.81	22.66	20.2	10.53	7.2	6.07	9.28	17.09	13.37	49.67	23.99	15.8	23.27	28.26	29.85	62.01	57.26	39.97
	c31399_g2	ethylene-responsive transcription factor 1	3.03	0.59	0.34	0.2	0.45	0.18	0.24	0.07	0.06	7.33	0.4	0.32	0.83	2.57	2.48	2.8	1.19	3.55
	c44266_g1	EIN3-binding F-box protein	33.93	16.96	11.13	14.68	11.25	10.09	6.04	16.22	11.93	39.05	8.18	7.5	69.39	55.26	105.02	84.73	69.95	51.01
	c30779_g1	ethylene-responsive transcription factor 1	4.12	2.29	1.3	1.37	1.52	1.7	1.18	2.57	2.89	3.33	2.32	1.64	3.45	9.29	6.21	8.17	7.22	10.9
