# Supplementary material for: Transcriptome Analysis of a New Peanut Seed Coat Mutant for the Physiological Regulatory Mechanism Involved in Seed Coat Cracking and Pigmentation
Source: Front Plant Sci. 2016 Oct 14;7:1491. doi: 10.3389/fpls.2016.01491 (PMC5063860; doi:10.3389/fpls.2016.01491)
Supplement: Table S6 — Common DEGs between WT and pscb mutant of the three different developmental stages. [file Table6.XLS]

## Sheet: Annotation
Genes	Gene Length	NR GI	NR ID	NR Score	NR Evalue	NR Description	NT GI	NT ID	NT Score	NT Evalue	NT Description	KO ID	KO Name	KO Description	Http Link	Swissprot ID	Swissprot Score	Swissprot Evalue	Swissprot Description	PFAM ID	PFAM description	Gene Ontology Biological Pathway	BP Description	Gene Ontology Molecular Function	MF Description	Gene Ontology Cellular Component	CC Description	KOG ID	KOG Description
c39624_g7	500	--	--	--	--	--	--	--	--	--	--	--	--	--	--	--	--	--	--	--	--	--	--	--	--	--	--	--	--
c17183_g1	983	242070283	XP_002450418.1	229	7.17695e-18	hypothetical protein SORBIDRAFT_05g005061 [Sorghum bicolor] >gi|241936261|gb|EES09406.1| hypothetical protein SORBIDRAFT_05g005061 [Sorghum bicolor]	--	--	--	--	--	--	--	--	--	--	--	--	--	--	--	--	--	--	--	--	--	--	--
c39856_g1	1425	--	--	--	--	--	--	--	--	--	--	--	--	--	--	--	--	--	--	--	--	--	--	--	--	--	--	KOG3752	Ribonuclease H
c32211_g3	1136	629125458	KCW89883.1	664	1.25129e-80	hypothetical protein EUGRSUZ_A02110 [Eucalyptus grandis]	359806387	NM_001254563.1	168	1.06121e-80	Glycine max transcription repressor MYB5-like (LOC100782308), mRNA >gi|333778348|dbj|AB597932.1| Glycine max W2 mRNA for R2R3 MYB transcription factor, complete cds, cultivar: Harosoy	K09422	MYBP	myb proto-oncogene protein, plant	http://www.genome.jp/dbget-bin/www_bget?ko:K09422	Q38850	593	1.93132e-72	Transcription repressor MYB5 OS=Arabidopsis thaliana GN=MYB5 PE=1 SV=1	PF00249	Myb-like DNA-binding domain	--	--	GO:0003682	chromatin binding	GO:0000785	chromatin	KOG0048	Transcription factor, Myb superfamily
c57154_g1	793	--	--	--	--	--	--	--	--	--	--	--	--	--	--	--	--	--	--	--	--	--	--	--	--	--	--	--	--
c39921_g2	1387	356547881	XP_003542333.1	1764	0	PREDICTED: UDP-glycosyltransferase 85A2-like [Glycine max]	2827991	AF034743.1	301	1.51574e-154	Pisum sativum UDP-glucuronosyltransferase gene, complete cds	--	--	--	--	Q9ZWJ3	1474	0	UDP-glycosyltransferase 85A2 OS=Arabidopsis thaliana GN=UGT85A2 PE=2 SV=1	PF00201	UDP-glucoronosyl and UDP-glucosyl transferase	GO:0008152	metabolic process	GO:0016758	transferase activity, transferring hexosyl groups	--	--	KOG1192	UDP-glucuronosyl and UDP-glucosyl transferase
c36498_g1	1634	470102145	XP_004287519.1	231	3.95081e-46	PREDICTED: probable caffeoyl-CoA O-methyltransferase At4g26220-like isoform 1 [Fragaria vesca subsp. vesca]	--	--	--	--	--	K00588	E2.1.1.104	caffeoyl-CoA O-methyltransferase	http://www.genome.jp/dbget-bin/www_bget?ko:K00588	Q9C5D7	296	4.31888e-35	Probable caffeoyl-CoA O-methyltransferase At4g26220 OS=Arabidopsis thaliana GN=At4g26220 PE=2 SV=1	PF01596//PF06703	O-methyltransferase//Microsomal signal peptidase 25 kDa subunit (SPC25)	GO:0006465	signal peptide processing	GO:0008233//GO:0008171	peptidase activity//O-methyltransferase activity	GO:0016021//GO:0005787	integral component of membrane//signal peptidase complex	KOG1663	O-methyltransferase
c33817_g1	1484	356561043	XP_003548795.1	1374	0	PREDICTED: uncharacterized protein LOC100804439 isoform X1 [Glycine max] >gi|571527530|ref|XP_006599262.1| PREDICTED: uncharacterized protein LOC100804439 isoform X2 [Glycine max]	359476970	XM_002263521.2	77	5.39025e-30	PREDICTED: Vitis vinifera uncharacterized LOC100249991 (LOC100249991), mRNA	--	--	--	--	O14197	123	7.31993e-06	Uncharacterized transporter C5D6.04 OS=Schizosaccharomyces pombe (strain 972 / ATCC 24843) GN=SPAC5D6.04 PE=3 SV=1	PF03547	Membrane transport protein	GO:0055085	transmembrane transport	--	--	GO:0016021	integral component of membrane	--	--
c33376_g1	960	147780359	CAN59936.1	204	1.65637e-33	hypothetical protein VITISV_001878 [Vitis vinifera]	--	--	--	--	--	--	--	--	--	P92519	176	2.18256e-16	Uncharacterized mitochondrial protein AtMg00810 OS=Arabidopsis thaliana GN=AtMg00810 PE=4 SV=1	PF09472//PF04728//PF00693	Tetrahydromethanopterin S-methyltransferase, F subunit (MtrF)//Lipoprotein leucine-zipper//Thymidine kinase from herpesvirus	GO:0006230//GO:0015948//GO:0046656//GO:0006206	TMP biosynthetic process//methanogenesis//folic acid biosynthetic process//pyrimidine nucleobase metabolic process	GO:0004797//GO:0030269//GO:0005524	thymidine kinase activity//tetrahydromethanopterin S-methyltransferase activity//ATP binding	GO:0016020//GO:0019867	membrane//outer membrane	--	--
c37822_g5	3344	672205968	XP_008779305.1	281	3.44414e-53	PREDICTED: transposon Ty3-G Gag-Pol polyprotein [Phoenix dactylifera]	--	--	--	--	--	--	--	--	--	P0CT39	131	4.20122e-14	Transposon Tf2-6 polyprotein OS=Schizosaccharomyces pombe (strain 972 / ATCC 24843) GN=Tf2-6 PE=3 SV=1	PF00078//PF04834//PF00665	Reverse transcriptase (RNA-dependent DNA polymerase)//Early E3 14.5 kDa protein//Integrase core domain	GO:0015074//GO:0006278//GO:0009966	DNA integration//RNA-dependent DNA replication//regulation of signal transduction	GO:0003723//GO:0003964	RNA binding//RNA-directed DNA polymerase activity	GO:0016021	integral component of membrane	KOG0017	FOG: Transposon-encoded proteins with TYA, reverse transcriptase, integrase domains in various combinations
c45875_g3	872	--	--	--	--	--	--	--	--	--	--	--	--	--	--	--	--	--	--	--	--	--	--	--	--	--	--	--	--
c36941_g3	1122	672140981	XP_008794308.1	206	4.27879e-16	PREDICTED: uncharacterized protein LOC103710393 [Phoenix dactylifera]	--	--	--	--	--	--	--	--	--	--	--	--	--	PF05866	Endodeoxyribonuclease RusA	GO:0006281//GO:0006310	DNA repair//DNA recombination	GO:0000287	magnesium ion binding	--	--	--	--
c23598_g1	1727	657382673	KEH26547.1	193	1.64961e-12	transmembrane protein, putative [Medicago truncatula]	--	--	--	--	--	--	--	--	--	--	--	--	--	--	--	--	--	--	--	--	--	--	--
c38423_g1	327	502118462	XP_004496279.1	134	3.21753e-07	PREDICTED: endoplasmic reticulum metallopeptidase 1-like isoform X3 [Cicer arietinum] >gi|502118464|ref|XP_004496280.1| PREDICTED: endoplasmic reticulum metallopeptidase 1-like isoform X4 [Cicer arietinum]	--	--	--	--	--	--	--	--	--	--	--	--	--	PF04389	Peptidase family M28	GO:0006508	proteolysis	GO:0008233	peptidase activity	--	--	--	--
c22397_g1	490	342365815	AEL30349.1	195	1.52051e-16	unknown [Arachis hypogaea]	--	--	--	--	--	--	--	--	--	--	--	--	--	--	--	--	--	--	--	--	--	--	--
c36996_g1	2085	593700471	XP_007150674.1	187	1.2332e-11	hypothetical protein PHAVU_005G172200g [Phaseolus vulgaris] >gi|561023938|gb|ESW22668.1| hypothetical protein PHAVU_005G172200g [Phaseolus vulgaris]	--	--	--	--	--	--	--	--	--	--	--	--	--	--	--	--	--	--	--	--	--	--	--
c45979_g5	751	593695087	XP_007148042.1	815	8.54928e-103	hypothetical protein PHAVU_006G175500g [Phaseolus vulgaris] >gi|561021265|gb|ESW20036.1| hypothetical protein PHAVU_006G175500g [Phaseolus vulgaris]	502078287	XM_004485840.1	238	8.45538e-120	PREDICTED: Cicer arietinum cysteine proteinase RD21a-like (LOC101503767), mRNA	--	--	--	--	O65493	455	1.98986e-52	Xylem cysteine proteinase 1 OS=Arabidopsis thaliana GN=XCP1 PE=1 SV=1	PF00112	Papain family cysteine protease	GO:0006508	proteolysis	GO:0008234	cysteine-type peptidase activity	--	--	KOG1543	Cysteine proteinase Cathepsin L
c39112_g3	564	--	--	--	--	--	--	--	--	--	--	--	--	--	--	--	--	--	--	--	--	--	--	--	--	--	--	--	--
c44953_g1	3444	590649524	XP_007032427.1	1589	0	H(+)-ATPase 4 isoform 1 [Theobroma cacao] >gi|508711456|gb|EOY03353.1| H(+)-ATPase 4 isoform 1 [Theobroma cacao]	356506115	XM_003521785.1	1012	0	PREDICTED: Glycine max ATPase 10, plasma membrane-type-like (LOC100795836), mRNA	K01535	E3.6.3.6	H+-transporting ATPase	http://www.genome.jp/dbget-bin/www_bget?ko:K01535	Q9M2A0	1579	0	ATPase 8, plasma membrane-type OS=Arabidopsis thaliana GN=AHA8 PE=3 SV=1	PF01197//PF00122	Ribosomal protein L31//E1-E2 ATPase	GO:0006412//GO:0042254	translation//ribosome biogenesis	GO:0046872//GO:0003735//GO:0000166	metal ion binding//structural constituent of ribosome//nucleotide binding	GO:0005622//GO:0005840	intracellular//ribosome	KOG0205	Plasma membrane H+-transporting ATPase
c34058_g2	1393	--	--	--	--	--	--	--	--	--	--	--	--	--	--	--	--	--	--	--	--	--	--	--	--	--	--	--	--
c33009_g1	1605	593687975	XP_007144626.1	255	5.19842e-21	hypothetical protein PHAVU_007G171300g [Phaseolus vulgaris] >gi|561017816|gb|ESW16620.1| hypothetical protein PHAVU_007G171300g [Phaseolus vulgaris]	--	--	--	--	--	--	--	--	--	E3SXU5	229	3.49289e-19	Truncated basic helix-loop-helix protein A OS=Pisum sativum GN=BHLH PE=4 SV=1	--	--	--	--	--	--	--	--	--	--
c34916_g1	2115	571534230	XP_006600503.1	1141	0	PREDICTED: CBL-interacting serine/threonine-protein kinase 21-like [Glycine max]	356564865	XM_003550620.1	438	0	PREDICTED: Glycine max CBL-interacting serine/threonine-protein kinase 21-like (LOC100786097), mRNA	--	--	--	--	Q94CG0	903	1.13192e-138	CBL-interacting serine/threonine-protein kinase 21 OS=Arabidopsis thaliana GN=CIPK21 PE=1 SV=1	PF06293//PF07714//PF01163//PF00069//PF03822	Lipopolysaccharide kinase (Kdo/WaaP) family//Protein tyrosine kinase//RIO1 family//Protein kinase domain//NAF domain	GO:0006468//GO:0007165//GO:0009103	protein phosphorylation//signal transduction//lipopolysaccharide biosynthetic process	GO:0005524//GO:0003824//GO:0016773//GO:0004672	ATP binding//catalytic activity//phosphotransferase activity, alcohol group as acceptor//protein kinase activity	GO:0016020	membrane	KOG0583	Serine/threonine protein kinase
c35424_g2	787	--	--	--	--	--	52221651	AY731677.1	42	8.0201e-11	Arachis hypogaea clone PM541 microsatellite sequence	--	--	--	--	--	--	--	--	--	--	--	--	--	--	--	--	--	--
c44732_g1	3041	571498628	XP_006594271.1	1260	4.80297e-180	PREDICTED: TBC1 domain family member 13-like [Glycine max]	502151548	XM_004508438.1	517	0	PREDICTED: Cicer arietinum TBC1 domain family member 13-like (LOC101509661), transcript variant X1, mRNA	--	--	--	--	Q9NVG8	441	1.04859e-52	TBC1 domain family member 13 OS=Homo sapiens GN=TBC1D13 PE=1 SV=3	PF00566//PF01153	Rab-GTPase-TBC domain//Glypican	GO:0032313	regulation of Rab GTPase activity	GO:0005097//GO:0043395	Rab GTPase activator activity//heparan sulfate proteoglycan binding	GO:0005578//GO:0016020	proteinaceous extracellular matrix//membrane	KOG4567	GTPase-activating protein
c40902_g2	2543	356553480	XP_003545084.1	2748	0	PREDICTED: kinesin-4-like [Glycine max]	356553479	XM_003545036.1	1063	0	PREDICTED: Glycine max kinesin-4-like (LOC100811516), mRNA	K10406	KIFC2_3	kinesin family member C2/C3	http://www.genome.jp/dbget-bin/www_bget?ko:K10406	Q8W1Y3	1872	0	Kinesin KP1 OS=Arabidopsis thaliana GN=KP1 PE=1 SV=2	PF00225	Kinesin motor domain	GO:0007018//GO:0007017	microtubule-based movement//microtubule-based process	GO:0003777//GO:0008017//GO:0005524	microtubule motor activity//microtubule binding//ATP binding	GO:0005874//GO:0045298	microtubule//tubulin complex	KOG0239	Kinesin (KAR3 subfamily)
c24383_g1	878	593705823	XP_007153268.1	293	8.1235e-30	hypothetical protein PHAVU_003G020900g [Phaseolus vulgaris] >gi|561026622|gb|ESW25262.1| hypothetical protein PHAVU_003G020900g [Phaseolus vulgaris]	--	--	--	--	--	--	--	--	--	--	--	--	--	--	--	--	--	--	--	--	--	--	--
c45786_g1	1723	--	--	--	--	--	--	--	--	--	--	--	--	--	--	--	--	--	--	--	--	--	--	--	--	--	--	--	--
c41793_g13	470	147819810	CAN60741.1	231	2.82835e-26	hypothetical protein VITISV_030211 [Vitis vinifera]	--	--	--	--	--	--	--	--	--	--	--	--	--	--	--	--	--	--	--	--	--	--	--
c15787_g1	2508	332322110	CCA66009.1	1396	5.49354e-171	hypothetical protein [Beta vulgaris subsp. vulgaris]	--	--	--	--	--	--	--	--	--	O00370	371	7.18932e-35	LINE-1 retrotransposable element ORF2 protein OS=Homo sapiens PE=1 SV=1	PF00078//PF12144//PF01561//PF02671//PF02211	Reverse transcriptase (RNA-dependent DNA polymerase)//Eukaryotic Mediator 12 catenin-binding domain//Hantavirus glycoprotein G2//Paired amphipathic helix repeat//Nitrile hydratase beta subunit	GO:0018874//GO:0006355//GO:0006568//GO:0030683//GO:0006278//GO:0042207	benzoate metabolic process//regulation of transcription, DNA-templated//tryptophan metabolic process//evasion or tolerance by virus of host immune response//RNA-dependent DNA replication//styrene catabolic process	GO:0018822//GO:0003723//GO:0003964//GO:0008013	nitrile hydratase activity//RNA binding//RNA-directed DNA polymerase activity//beta-catenin binding	GO:0019012//GO:0016342//GO:0016592//GO:0005634	virion//catenin complex//mediator complex//nucleus	KOG1075	FOG: Reverse transcriptase
c11151_g1	971	--	--	--	--	--	--	--	--	--	--	--	--	--	--	--	--	--	--	--	--	--	--	--	--	--	--	--	--
c29011_g1	951	--	--	--	--	--	--	--	--	--	--	--	--	--	--	--	--	--	--	--	--	--	--	--	--	--	--	--	--
c41707_g1	1588	593263018	XP_007133688.1	265	5.60601e-23	hypothetical protein PHAVU_011G200700g, partial [Phaseolus vulgaris] >gi|561006688|gb|ESW05682.1| hypothetical protein PHAVU_011G200700g, partial [Phaseolus vulgaris]	257900589	AC156629.28	87	1.59486e-35	Medicago truncatula chromosome 6 clone mth2-143f17, complete sequence	K01188	E3.2.1.21	beta-glucosidase	http://www.genome.jp/dbget-bin/www_bget?ko:K01188	Q7XKV4	227	2.13053e-18	Beta-glucosidase 12 OS=Oryza sativa subsp. japonica GN=BGLU12 PE=2 SV=2	PF00232	Glycosyl hydrolase family 1	GO:0005975	carbohydrate metabolic process	GO:0004553	hydrolase activity, hydrolyzing O-glycosyl compounds	--	--	--	--
c40020_g4	1052	--	--	--	--	--	--	--	--	--	--	--	--	--	--	--	--	--	--	PF02816	Alpha-kinase family	GO:0016310//GO:0009069//GO:0006468	phosphorylation//serine family amino acid metabolic process//protein phosphorylation	GO:0004674//GO:0005524	protein serine/threonine kinase activity//ATP binding	--	--	--	--
c43885_g1	2622	--	--	--	--	--	--	--	--	--	--	--	--	--	--	--	--	--	--	--	--	--	--	--	--	--	--	--	--
c42279_g3	2323	--	--	--	--	--	--	--	--	--	--	--	--	--	--	--	--	--	--	--	--	--	--	--	--	--	--	--	--
c33502_g1	1632	593800365	XP_007163220.1	599	9.54236e-69	hypothetical protein PHAVU_001G216300g [Phaseolus vulgaris] >gi|593800367|ref|XP_007163221.1| hypothetical protein PHAVU_001G216300g [Phaseolus vulgaris] >gi|561036684|gb|ESW35214.1| hypothetical protein PHAVU_001G216300g [Phaseolus vulgaris] >gi|561036685|gb|ESW35215.1| hypothetical protein PHAVU_001G216300g [Phaseolus vulgaris]	356536662	XM_003536808.1	208	8.93961e-103	PREDICTED: Glycine max uncharacterized protein LOC100775788 (LOC100775788), mRNA	--	--	--	--	--	--	--	--	PF04750	FAR-17a/AIG1-like protein	--	--	--	--	GO:0016021	integral component of membrane	--	--
c31943_g1	1055	356566864	XP_003551646.1	681	8.91802e-86	PREDICTED: uncharacterized protein LOC100815344 [Glycine max]	356540165	XM_003538513.1	240	9.29107e-121	PREDICTED: Glycine max uncharacterized protein LOC100804874 (LOC100804874), mRNA	K09775	K09775	hypothetical protein	http://www.genome.jp/dbget-bin/www_bget?ko:K09775	O32107	256	7.41679e-25	Uncharacterized membrane protein YuiD OS=Bacillus subtilis (strain 168) GN=yuiD PE=4 SV=1	PF01569	PAP2 superfamily	--	--	GO:0003824	catalytic activity	GO:0016020	membrane	--	--
c17464_g1	911	27764548	AAO23078.1	116	2.70569e-09	polyprotein [Glycine max]	--	--	--	--	--	--	--	--	--	--	--	--	--	--	--	--	--	--	--	--	--	--	--
c33560_g1	1326	566170787	XP_006383086.1	345	1.65518e-49	hypothetical protein POPTR_0005s11410g [Populus trichocarpa] >gi|550338663|gb|ERP60883.1| hypothetical protein POPTR_0005s11410g [Populus trichocarpa]	356519734	XM_003528477.1	168	1.24418e-80	PREDICTED: Glycine max myb-related protein 308-like (LOC100814923), mRNA	K09422	MYBP	myb proto-oncogene protein, plant	http://www.genome.jp/dbget-bin/www_bget?ko:K09422	Q38851	359	8.36615e-38	Transcription repressor MYB6 OS=Arabidopsis thaliana GN=MYB6 PE=1 SV=1	PF00249	Myb-like DNA-binding domain	--	--	GO:0003682	chromatin binding	GO:0000785	chromatin	KOG0048	Transcription factor, Myb superfamily
c34125_g1	1394	657396769	KEH36667.1	1143	1.44225e-150	GDSL-like lipase/acylhydrolase [Medicago truncatula]	388517448	BT146992.1	131	4.84557e-60	Medicago truncatula clone JCVI-FLMt-3B14 unknown mRNA	--	--	--	--	Q9FK75	816	3.92103e-103	GDSL esterase/lipase At5g45670 OS=Arabidopsis thaliana GN=At5g45670 PE=2 SV=1	PF13181//PF00657//PF01125//PF06105	Tetratricopeptide repeat//GDSL-like Lipase/Acylhydrolase//G10 protein//Aph-1 protein	GO:0016485//GO:0006629//GO:0043085	protein processing//lipid metabolic process//positive regulation of catalytic activity	GO:0005515//GO:0016788	protein binding//hydrolase activity, acting on ester bonds	GO:0016021//GO:0005634	integral component of membrane//nucleus	--	--
c41793_g7	2302	255565605	XP_002523792.1	730	1.01133e-85	catalytic, putative [Ricinus communis] >gi|223536880|gb|EEF38518.1| catalytic, putative [Ricinus communis]	--	--	--	--	--	--	--	--	--	--	--	--	--	--	--	--	--	--	--	--	--	--	--
c31977_g1	2108	502125699	XP_004499030.1	688	2.46863e-79	PREDICTED: uncharacterized protein LOC101496542 [Cicer arietinum]	470113063	XM_004292699.1	85	2.75343e-34	PREDICTED: Fragaria vesca subsp. vesca uncharacterized LOC101292282 (LOC101292282), mRNA	--	--	--	--	--	--	--	--	PF00097//PF13639//PF06507//PF14634	Zinc finger, C3HC4 type (RING finger)//Ring finger domain//Auxin response factor//zinc-RING finger domain	GO:0006355//GO:0009725	regulation of transcription, DNA-templated//response to hormone	GO:0008270//GO:0046872//GO:0005515//GO:0003677	zinc ion binding//metal ion binding//protein binding//DNA binding	GO:0005634	nucleus	KOG4275	Predicted E3 ubiquitin ligase
c36326_g4	2144	--	--	--	--	--	--	--	--	--	--	--	--	--	--	--	--	--	--	--	--	--	--	--	--	--	--	--	--
c42071_g7	396	--	--	--	--	--	--	--	--	--	--	--	--	--	--	--	--	--	--	--	--	--	--	--	--	--	--	--	--
c17802_g1	460	--	--	--	--	--	--	--	--	--	--	--	--	--	--	--	--	--	--	--	--	--	--	--	--	--	--	--	--
c36472_g4	425	571447334	XP_006577353.1	142	4.02644e-08	PREDICTED: CBL-interacting serine/threonine-protein kinase 9-like [Glycine max]	--	--	--	--	--	--	--	--	--	Q10SC8	119	1.17891e-06	CBL-interacting protein kinase 9 OS=Oryza sativa subsp. japonica GN=CIPK9 PE=2 SV=1	--	--	--	--	--	--	--	--	--	--
c41625_g7	848	342365836	AEL30369.1	247	1.01784e-23	hypothetical protein 205D04_9 [Arachis hypogaea]	--	--	--	--	--	--	--	--	--	--	--	--	--	--	--	--	--	--	--	--	--	--	--
c31121_g2	648	388501724	AFK38928.1	182	2.63563e-13	unknown [Lotus japonicus]	--	--	--	--	--	--	--	--	--	--	--	--	--	--	--	--	--	--	--	--	--	--	--
c41279_g1	848	--	--	--	--	--	--	--	--	--	--	--	--	--	--	--	--	--	--	--	--	--	--	--	--	--	--	--	--
c45377_g4	808	--	--	--	--	--	--	--	--	--	--	--	--	--	--	--	--	--	--	--	--	--	--	--	--	--	--	--	--
c31121_g1	684	--	--	--	--	--	--	--	--	--	--	--	--	--	--	--	--	--	--	--	--	--	--	--	--	--	--	--	--
c70628_g1	279	--	--	--	--	--	--	--	--	--	--	--	--	--	--	--	--	--	--	--	--	--	--	--	--	--	--	--	--
c42079_g1	960	--	--	--	--	--	--	--	--	--	--	--	--	--	--	--	--	--	--	--	--	--	--	--	--	--	--	--	--
c35353_g1	1876	502160263	XP_004511688.1	712	1.59936e-124	PREDICTED: WAT1-related protein At5g47470-like isoform X1 [Cicer arietinum]	357482052	XM_003611264.1	171	3.81257e-82	Medicago truncatula Auxin-induced protein 5NG4 (MTR_5g012650) mRNA, complete cds	--	--	--	--	Q9FGL0	518	1.08503e-89	WAT1-related protein At5g47470 OS=Arabidopsis thaliana GN=At5g47470 PE=3 SV=1	PF00892//PF08449	EamA-like transporter family//UAA transporter family	GO:0055085	transmembrane transport	--	--	GO:0016020	membrane	--	--
c41389_g1	1987	629121428	KCW85918.1	1957	0	hypothetical protein EUGRSUZ_B02629 [Eucalyptus grandis]	502141747	XM_004504562.1	102	9.19432e-44	PREDICTED: Cicer arietinum peptide transporter PTR2-like (LOC101496672), mRNA	K14638	SLC15A3_4, PHT	solute carrier family 15 (peptide/histidine transporter), member 3/4	http://www.genome.jp/dbget-bin/www_bget?ko:K14638	P46032	1768	0	Protein NRT1/ PTR FAMILY 8.3 OS=Arabidopsis thaliana GN=NPF8.3 PE=1 SV=1	PF00854	POT family	GO:0006810	transport	GO:0005215	transporter activity	GO:0016020	membrane	KOG1237	H+/oligopeptide symporter
c45979_g3	634	590623592	XP_007025364.1	452	4.19731e-51	Xylem bark cysteine peptidase 3 isoform 2 [Theobroma cacao] >gi|508780730|gb|EOY27986.1| Xylem bark cysteine peptidase 3 isoform 2 [Theobroma cacao]	255642681	FJ621571.1	316	3.08974e-163	Arachis diogoi cysteine protease-like mRNA, partial sequence	--	--	--	--	P20721	172	3.44215e-13	Low-temperature-induced cysteine proteinase (Fragment) OS=Solanum lycopersicum PE=2 SV=1	--	--	--	--	--	--	--	--	--	--
c1920_g1	1121	--	--	--	--	--	--	--	--	--	--	--	--	--	--	--	--	--	--	--	--	--	--	--	--	--	--	--	--
c39070_g3	420	--	--	--	--	--	--	--	--	--	--	--	--	--	--	--	--	--	--	--	--	--	--	--	--	--	--	--	--
c36137_g3	1769	593781477	XP_007153779.1	1609	0	hypothetical protein PHAVU_003G064300g [Phaseolus vulgaris] >gi|561027133|gb|ESW25773.1| hypothetical protein PHAVU_003G064300g [Phaseolus vulgaris]	356497729	XM_003517664.1	224	1.23791e-111	PREDICTED: Glycine max protein TRANSPARENT TESTA 12-like (LOC100797729), mRNA	K03327	TC.MATE, SLC47A, norM, mdtK, dinF	multidrug resistance protein, MATE family	http://www.genome.jp/dbget-bin/www_bget?ko:K03327	Q9LYT3	791	6.93175e-96	Protein TRANSPARENT TESTA 12 OS=Arabidopsis thaliana GN=TT12 PE=2 SV=1	PF01554	MatE	GO:0006810//GO:0015893//GO:0055085//GO:0006855	transport//drug transport//transmembrane transport//drug transmembrane transport	GO:0015238//GO:0015297	drug transmembrane transporter activity//antiporter activity	GO:0016020	membrane	KOG1347	Uncharacterized membrane protein, predicted efflux pump
c34156_g3	501	--	--	--	--	--	--	--	--	--	--	--	--	--	--	--	--	--	--	--	--	--	--	--	--	--	--	--	--
c24305_g2	1142	356553132	XP_003544912.1	1148	8.15035e-153	PREDICTED: trans-resveratrol di-O-methyltransferase-like isoform 1 [Glycine max]	357474476	XM_003607475.1	151	3.0089e-71	Medicago truncatula O-methyltransferase (MTR_4g079160) mRNA, complete cds	--	--	--	--	B6VJS4	992	9.0076e-131	Trans-resveratrol di-O-methyltransferase OS=Vitis vinifera GN=ROMT PE=1 SV=2	PF08100//PF00891	Dimerisation domain//O-methyltransferase	GO:0032259	methylation	GO:0046983//GO:0008171	protein dimerization activity//O-methyltransferase activity	--	--	--	--
c35459_g7	1155	697137342	XP_009622769.1	238	3.68253e-20	PREDICTED: uncharacterized protein LOC104114107 [Nicotiana tomentosiformis]	--	--	--	--	--	--	--	--	--	--	--	--	--	--	--	--	--	--	--	--	--	--	--

## Sheet: Expression
Genes	FPKM(MZP20_1)	FPKM(MZP20_1)	FPKM(MZP20_1)	FPKM(MZP40_1)	FPKM(MZP40_2)	FPKM(MZP40_3)	FPKM(MZP60_1)	FPKM(MZP60_2)	FPKM(MZP60_3)	FPKM(WTZP20_1)	FPKM(WTZP20_2)	FPKM(WTZP20_3)	FPKM(WTZP40_1)	FPKM(WTZP40_2)	FPKM(WTZP40_3)	FPKM(WTZP60_1)	FPKM(WTZP60_2)	FPKM(WTZP60_3)
c39624_g7	0	0	0	0	0	0	0	0	0	11.82	15.09	19.49	11.14	9.89	10.66	7.58	8.13	5.5
c17183_g1	0	0	0	0	0	0	0	0	0.06	2.51	2.71	2.01	2.51	1.65	2.31	1.05	2.35	2.79
c39856_g1	0.1	0.17	0.97	0.05	0.47	0.21	0	0.05	0	17.92	12.93	26.22	11.91	6.59	6.64	8.73	10.39	11.34
c32211_g3	0.08	0.26	0.21	0.2	0.18	0.14	0.83	0.53	0.07	4.66	2.05	3.2	2.28	1.68	0.91	2.12	2.27	2.31
c57154_g1	0.09	0	0	0	0	0	0	0	0	2.45	2	1.55	3.83	1.24	1.85	1.03	3.05	2.62
c39921_g2	0.25	0	0.4	0.18	0.13	0	0	0.14	0.12	9.51	11.2	2.23	0.65	0.74	0.68	0.36	1.09	0.63
c36498_g1	0.17	0.43	1.13	0.09	0.29	0.33	0.05	0	0.04	13.28	7.46	12.13	3.63	4.05	2.46	5.42	9.05	11.31
c33817_g1	0.05	0	0.08	0	0	0	0	0	0	4.14	2.02	2.12	2.44	2.65	2.42	0.68	1.61	2.56
c33376_g1	0.4	0.25	0.6	0.14	0	0.19	0.49	0.08	0.13	2.79	2.15	2.58	0.86	1.24	1.42	1.41	1.18	1.19
c37822_g5	0	0	0	0	0	0	0	0	0	2.82	2.28	1.4	1.31	1.67	1.46	0.64	0.52	0.83
c45875_g3	0	0	0	0	0	0	0	0	0	1.14	1.27	1.17	0.83	0.48	1.91	0.91	1.28	1.51
c36941_g3	0	0	0	0	0	0	0	0	0.05	18.66	15.16	5.25	9.2	12.09	6.56	4.84	16.79	20.56
c23598_g1	0	0	0	0	0	0	0	0	0	1.19	1.54	0.79	0.88	0.58	0.77	0.79	2.77	1.71
c38423_g1	11.06	23.28	29.37	20.98	16.35	24.63	4.74	11.66	11.65	0.35	0	0.72	0	0	0	0	0	2.45
c22397_g1	0.73	2.32	2.11	3.7	3.39	4.55	4.94	2.82	2.95	50.18	76.56	32.43	19.26	17.84	24.22	18.84	64.69	53.78
c36996_g1	0.26	0.4	1.77	0.19	0.07	0.32	0.04	0.08	0	3.99	3.67	4.82	2.02	2.06	1.22	1.58	1.94	2.59
c45979_g5	1.67	1.58	12.38	0.81	0.98	0.71	0	0	0	59.71	40.01	29.83	8.48	8.45	7.81	15.88	19.42	20.37
c39112_g3	0.44	0	0	0	0	0	0	0	0	9.78	7.71	2.27	6.68	3.52	3.44	2.05	9.4	8.24
c44953_g1	0.15	0.46	3.52	0.31	0.41	0.64	0.1	0.05	0.05	34.83	27.36	16.85	9.9	13.47	10.32	8.75	14.73	18.53
c34058_g2	1.04	1.04	1.07	0.8	0.96	0.6	1.24	0.72	1.02	5.58	5.33	8.26	4.81	5.47	5.87	2.19	3.94	3.48
c33009_g1	1.3	0.94	4.23	0.4	0.29	0.43	0.15	0.21	0.05	17.1	11.68	9.78	7.3	6.87	4.91	9.09	9.14	11.42
c34916_g1	0.07	0.06	0.6	0.34	0.15	0.23	0	0	0.09	7.44	5.06	2.42	1.17	1.32	1.33	0.37	2.23	3.06
c35424_g2	23.98	9.26	12.72	9.04	11.61	11.69	9.63	12.93	12.69	1.23	1.7	1.27	0.89	0.93	0.81	1.34	1.5	1.92
c44732_g1	0.12	0.07	0.52	0.11	0.15	0.17	0.05	0.12	0.09	5.38	3.66	1.91	1.36	1.64	1.3	0.92	2	2.62
c40902_g2	0.29	0.66	0.19	0.52	0.24	0.25	0.06	0.24	0.2	5.27	6.87	3.8	7.14	8.05	6.69	4.8	26.17	23.15
c24383_g1	0.1	0.18	1.42	0	0.2	0.09	0	0	0.1	11.03	5.95	7.53	4.11	4.2	3.49	2.81	4.83	8.51
c45786_g1	1.84	2.03	1.88	6.4	6.02	5.3	4.17	6.23	5.4	0.11	0.04	0.08	0.04	0.12	0.13	0.05	0.11	0.24
c41793_g13	0	0.96	5.51	1.23	1.18	1.11	0	0	0	73.38	47.5	30.16	20.52	22.07	17.22	19.15	39.42	46.5
c15787_g1	0	0	0	0	0	0	0	0	0	0.57	0.61	0.26	0.26	0.19	0.37	0.41	1.1	1.48
c11151_g1	5.53	3.72	6.15	2.96	5.11	3.38	3.6	1.55	2.98	0.46	0	0	0.18	0	0	0	0	0
c29011_g1	0	1.07	4.84	0.08	0.53	0.36	0	0	0	34.2	19.87	29.26	10.98	14.35	9.59	12.59	17.21	20.14
c41707_g1	0.34	0.99	1.78	1.24	1.32	1.78	0.29	0.1	0.79	18.43	13.09	12.36	8.12	10.98	7.41	6.77	9.78	12.94
c40020_g4	1.85	1.26	1.95	4.45	4.07	4.98	5.69	4.87	5.52	0.28	0.5	0.1	0.2	0.11	0.06	0.36	0.23	0.06
c43885_g1	4.55	6.43	3.93	5.42	7.69	5.37	6.49	6.03	7.26	23.85	33.89	22.15	13.26	13.59	18.71	19.27	29.67	23
c42279_g3	0	0	0	0	0	0	0.04	0	0.03	1.11	1.48	0.68	0.53	0.64	0.29	1.08	2.31	2.16
c33502_g1	0.94	2.46	6.46	1.49	1.24	1.95	0.4	0.05	0.14	50.85	25.64	36.74	27.05	25.12	17.17	16.83	22.8	24.87
c31943_g1	0.09	0.08	0.28	0.13	0.09	0.46	0.21	0.28	0.29	2.5	1.34	1.56	1.16	1.89	1.11	2.15	3.02	2.98
c17464_g1	0.43	0.87	1.26	5.31	6.02	5.62	1.09	1.2	1.55	0	0	0	0	0	0	0	0	0
c33560_g1	0.05	0	0.19	0.06	0.05	0.1	0	0	0	5.61	4.19	5.22	2.35	3.19	2.48	0.85	4.42	3.03
c34125_g1	0.27	1.27	3.27	0.73	1.02	1.88	0	0.05	0	23.26	11.79	17.86	16.29	9.54	5.63	0.86	2.45	5.4
c41793_g7	0.79	1.98	8.14	0.99	1.05	1.43	0.89	1.47	0.9	119.37	65.35	56.55	30.15	31.88	33.74	33.02	52.52	66.25
c31977_g1	0	0.13	1.03	0.1	0.07	0.16	0	0	0.07	15.28	12.57	4.93	2.55	2.3	3.16	4.28	8.38	10.48
c36326_g4	1.45	0.74	1.99	1.02	0.82	1.01	0.89	0.92	0.91	0.02	0	0.13	0.02	0.02	0.07	0.19	0.11	0.11
c42071_g7	0	0	0	0	0	0.27	0	0	0	12.73	4.33	7.32	6.96	8.8	5.28	10.05	9.33	10.11
c17802_g1	0	1.87	5.31	1.77	4.53	6.89	0.85	0.47	1.66	43.48	24.81	29.42	10.89	11.61	8.87	7.92	10.46	9.91
c36472_g4	17.94	10.72	5.45	14.38	10.3	10.52	14.64	5.81	9.91	0.19	0	0	0	0	0	0	0	0
c41625_g7	1.82	1.37	0.73	3.45	1.93	0.3	0.88	2.88	1.43	0	0	0	0	0	0	0	0	0
c31121_g2	0.6	0.11	3.24	0.13	0.24	0.22	0.15	0.13	0	18.58	10.91	10.79	4.71	3.09	6	6.41	8.25	8.09
c41279_g1	0	0	0	0	0	0	0	0	0	9.43	8.27	17.55	13.87	14.5	14.27	15.97	4.71	5.53
c45377_g4	0	0	0	0.09	0	0	0.11	0.1	0.17	12.17	10.05	5.34	11.02	9.46	8.42	5.52	11.41	11.79
c31121_g1	0	0.2	2.23	0.12	0.22	0.31	0	0	0	22.6	14.22	8.07	3.29	2.29	3.07	2.51	8.15	10.14
c70628_g1	0	0	0	0	0	0	0	0	0	23.53	19.67	4.09	6.88	2.97	2.6	2.14	9.49	13.95
c42079_g1	0	0.15	0	0.59	0.17	0.06	2.12	0.18	0.3	5.33	3.98	5.35	3.77	1.72	2.98	0.89	3.21	2.82
c35353_g1	0.1	0.04	0.78	0.03	0.04	0.14	0	0	0	6.01	2.95	1.7	1.46	1.36	1.07	2.27	3.4	3.96
c41389_g1	0.23	0.3	0.98	0.31	0.22	0.22	0.73	0.19	0.37	3.84	2.21	1.98	0.59	0.49	0.82	2.24	2.78	2.39
c45979_g3	3.27	2.33	13.78	1.29	0.75	0.57	0	0.14	0	52.26	32.6	45.74	14.35	15.47	12.79	22.62	22.17	21.32
c1920_g1	0.12	0.26	0.15	0.24	0.06	0.21	0.14	0.06	0.16	5.42	4.45	4.5	2.55	1.55	4.07	2.23	2.17	1.33
c39070_g3	9.45	3.19	5.81	9.05	11.28	10.5	6.36	7.94	8.73	0	0	0	0	0	0	0	0	0
c36137_g3	0	0	0.27	0	0	0.03	0	0	0	1.45	0.66	1.3	0.22	0.5	0.63	0.67	0.73	0.3
c34156_g3	3.03	1.89	2.46	1.71	1.47	3.38	2.03	2.83	2.3	0	0	0	0.14	0	0	0	0	0
c24305_g2	1.22	0.68	1.61	0.83	0.51	0.88	0.14	0.31	0.27	12.54	5.77	6.3	2.41	1.52	2.02	1.48	5.38	4.81
c35459_g7	0.63	4.34	1.39	1.38	4.55	1.46	0.74	0.91	4.58	29.39	28.33	14.44	21.81	19.87	9.92	8.89	25.83	16.12
